# Supplementary material for: LptM promotes oxidative maturation of the lipopolysaccharide translocon by substrate binding mimicry
Source: Nat Commun. 2023 Oct 11;14:6368. doi: 10.1038/s41467-023-42007-w (PMC10567701; doi:10.1038/s41467-023-42007-w)
Supplement: Supplementary file 7 — Supplementary Dataset 4 [file 41467_2023_42007_MOESM7_ESM.txt]

>BacoA01.orf18651 source=PCXK01000007.1 coords=629758..629886 length=43 frame=1 desc=Alphaproteobacteria bacterium CG11_big_fil_rev_8_21_14_0_20_39_49 CG11_8_21_14_0.20_scaffold_15_c, whole genome shotgun sequence
KRQRKNMNYKKLLAVLFICFAACSCGIKGDLYLPDDKQEESSE
>BaelA01.orf17266 source=NCGZ01000007.1 coords=27581..27835 length=85 frame=2 desc=Alphaproteobacteria bacterium 16-39-46 04302015_16_scaffold_385, whole genome shotgun sequence
QLQEVKRSALTQKSFLIFGACLVMIGTQGCGKKGPLDPPVGEVSTYPAPYPQYADGPDEE
EVLGSLDDQGLENWPEQPLLKKEAV
>BbngA01.orf19695 source=QCOV01000002.1 coords=42272..42409 length=46 frame=2 desc=OCS116 cluster bacterium AG-435-F03 Ga0172089_12, whole genome shotgun sequence
KNYRMKKNSIIIIMFIILLSGCGRKGDLLPPPSSNINPVGIFLEGK
>BbsuA01.orf72717 source=QEQK01000007.1 coords=40778..41188 length=137 frame=2 desc=Abyssibacter profundi strain OUC007 scaffold_6, whole genome shotgun sequence
WQPQHRHDGHEVVAVGAQAMHPDDGGICLAGGFEHNSIFGRHRVHAGSLNWTAIVDGPLE
ADKQMRDSSRMNPALLPATLMALVMTGCGQMGPLTRPSEPPRAASPAETPAMPDSESDTR
PPASQGTALPDAPPADP
>BcafA01.orf5067 source=CP027663.1 coords=441201..441629 length=143 frame=3 desc=Acidiferrobacter sp. SPIII_3 chromosome, complete genome
SRPVCQGAACRAAGPAAFREDGVRSARRIARRARGPAARTQRRARGRRRRPVDPVHAGHR
ACAQVDGGYRGTRRLCLFQCSYSFGYDARMDDAASGVAPLVMARRLVLIGLLALTACGKQ
GPLYMPPPKPAPAHAAPHKGPRS
>BcahA01.orf64437 source=JQSG02000006.1 coords=530386..530123 length=88 frame=6 desc=Acidihalobacter prosperus strain DSM 5130 contig_06, whole genome shotgun sequence
SRLGGMRAPCAVGGGRLREPIRVRGACCYTRARFGATSRSFPMMPFCLRRLLPFACAILL
CAALSGCGHKGPLYLPSNQGATQPAAGS
>BcbcA01.orf55671 source=AP018795.1 coords=1457443..1457027 length=139 frame=5 desc=Acidithiobacillus ferridurans JCM 18981 DNA, complete genome
CPRRGGPCRAPGPGTQHRPGGSAAGGFAGPVAAHRPGGLCGAGAGRLPGGAGPLGWYGTP
AGAGRHPARPRAPAAGGPVNRIRAIFLLLLLGLALGGCGRKTALTLPPAPSVTPAAPTAP
GQSPTSAGPTAPVQSPAAP
>BcegA01.orf41206 source=FZLN01000001.1 coords=890059..889814 length=82 frame=4 desc=Acinetobacter apis strain ANC 5114 genome assembly, contig: Ga0116964_101, whole genome shotgun sequence
NENIRYRVMYKLIGVMGFMATITLLGGCGQSGALQLTNDPNLDTRPKYLLWHGQQEDKQN
KTETTASEPSSTPNMRSSGQNN
>BcuhA01.orf97759 source=NEXS01000001.1 coords=108183..108455 length=91 frame=3 desc=Advenella sp. S44 Contig_73, whole genome shotgun sequence
GCTVSGLSIKRRVAIIVTLLVGSVGLTACGYKAPLYIPTPEQKQKLQEREARIEARKAKA
AAEKKAKRDAVSDVNAAADHPVHHADSNAVP
>BcxhA01.orf3185 source=CDBR01000005.1 coords=89549..89773 length=75 frame=2 desc=Aeromonas allosaccharophila genome assembly PRJEB7019, contig A_allosacc_F301_contig18, whole genome shotgun sequence
QCECDYRGPKIFSQRTIMITQFTKCLLATLLSLGLAACGLKGPLYMPPPEQPQSQSTPQA
ASPATSEAATEAASH
>BcyxA01.orf83899 source=QWEZ01000002.1 coords=834900..834691 length=70 frame=5 desc=Aestuariirhabdus litorea strain GTF13 GTF13_2, whole genome shotgun sequence
HAPRQRRQGNRLRVYCGTKPFIHCWMRSTMMRTFVPLLLAIGLLTGCGQKGPLYLPEAPA
AYTPAPSVQQ
>BczlA01.orf23296 source=JHZK01000005.1 coords=94081..94746 length=222 frame=1 desc=Afifella pfennigii DSM 17143 Q331DRAFT_scaffold00005.5_C, whole genome shotgun sequence
CAPPPVPALPRPPISPTGWCARPAFPSARRITSPAASSRKPMHAAWNSPSCPWKCCASCM
AGSTSGSTTCFRSMLPSPAARARAARRRGMCASGRGTGFPAFRTRRNRLPIRGKAGYDST
TWFRAFRGSSPMALMRVLVVLTLALVAATGCGRRGALEPPPGGESGYDVKADPGARPEQR
DTFEAFSEVVERGEFADQPGLEPEKMEVDDATDKRFILDPLI
>BczsA01.orf97363 source=LBIA02000001.1 coords=846529..846389 length=47 frame=4 desc=Afipia massiliensis strain LC387 LC387_contig1, whole genome shotgun sequence
KSFMSHSFRSVFYAIRRRTVQACRAFRSSRACGRRGPLHRRTCRGSA
>BdcbA01.orf77382 source=AE007870.2 coords=654302..654805 length=168 frame=2 desc=Agrobacterium tumefaciens str. C58 linear chromosome, complete sequence
PAMPWRWRRKRAAIWPIFRWRNCRPSTPTSPTVFSTFSRSRHRSPAAQALAAPLLRKSGS
RSPGGVDATDKFTLRCDHKKQGAQAPCFSLSERHIFPLDRLMLSKTARKLIVPIGMTLAV
SLALSACGRKGDIDPPSTPVEMRNKRAADGSEPKPATAERPFILDKLL
>BdfdA01.orf78464 source=CP027860.1 coords=5639990..5639766 length=75 frame=6 desc=Ahniella affigens strain D13 chromosome, complete genome
SFCWLTQAPTRLGIGLAFQLRSDGLNQILMTKIRRQGRRLTSLLVLCLVLSACGQSGELR
HPDAPAPENNPAATE
>BdgpA01.orf38415 source=AM286690.1 coords=2654773..2655063 length=97 frame=1 desc=Alcanivorax borkumensis SK2, complete genome
TDSRPDLFFLKRRYRTPPCITSRVANRYTSPQQTETPMRTFSLLLFLLLAGCGQKGPLYF
DQQRNASTPASNAEPSQTNADSDDTQDKEDADASAQD
>BdigA01.orf38192 source=JPOG01000001.1 coords=3694750..3695052 length=101 frame=1 desc=Algiphilus aromaticivorans DG1253 U743DRAFT_scf7180000000006_quiver.1_C, whole genome shotgun sequence
QRRIRTRSGGRTSGTRWEQFGARLSTPGAPAASALDLRIDPIRLETRRRMARALIPLLLL
LLLLAGCGQSGDLYLPEKADDASNGQAEASDNDEAERGDDD
>BdkaA01.orf94453 source=AUBY01000015.1 coords=128456..128611 length=52 frame=2 desc=Aliagarivorans marinus DSM 23064 G461DRAFT_scaffold00010.10_C, whole genome shotgun sequence
GHSSNIHGLFMTKQLIVVLALCCGIIACGQKGPLYHPPADQEAPTAPDEQQQ
>BdrkA01.orf67239 source=CP000453.1 coords=243614..242496 length=373 frame=6 desc=Alkalilimnicola ehrlichii MLHE-1, complete genome
PRTAPFWMATTHWPAADSPSSWTCAKCARRPRRRYAPSTPATPPPRASTTTPEAHLGSVG
QHPTEPVVHQGDLLHADLVLHGVVLPLNGITQPLQGIAGGHPQGHRQHRVVAAMDQQHRR
PAVGRITLIGQPVGQGQIAGQAHQPGQPLVVPQPAEQGRGTPHRKPSQDDPSGRDAPRLF
LIDQPPHQVHRLADARLVLPGAVDAEVVEVVPGAHHGPPVHRHRPLRGMREDKPHGALGR
RLAQLRDDGLEIVAIGTQPVQPDHTGGGIGAGGHLDALQSLTVHRPSPKAIVILWDAQPS
ADRSEAPCAGSVLLGFVVRRRIMSGPFTHPARPMRTTVLAILVLLVLSTTLLAGCGQKGP
LYMPDDETEQSHH
>BebrA01.orf25820 source=KB894571.1 coords=750702..750451 length=84 frame=4 desc=Amorphus coralli DSM 19760 genomic scaffold C507DRAFT_scaffold00002.2, whole genome shotgun sequence
VFDGTSGRPARDACAGSAGRSIVVGADRRVVVIGAVAMGLVLGLSACGRKAGPYAPPPPE
PGTQAEPELGPDGSRKFILDPLVQ
>BenaA01.orf53737 source=LT703003.1 coords=1222899..1222708 length=64 frame=6 desc=Anderseniella sp. Alg231_50 genome assembly, chromosome: I
GTRNELKEISSGIGSMELRKLIVLALLAISLSACGIRGPLEPPPGVAAPDPDEPAAIDPL
IKPN
>BepsA01.orf9350 source=MEIE01000018.1 coords=9910..9749 length=54 frame=4 desc=Betaproteobacteria bacterium AqS2 AqS2_scaffold_18, whole genome shotgun sequence
NRPRAEFYRRASLPSMRKTLTGLLRACALAAALALAGCGQHGPLELPPPAAESE
>BeptA01.orf64058 source=MEIF01000007.1 coords=56143..56535 length=131 frame=1 desc=Gammaproteobacteria bacterium AqS3 AqS3_scaffold_7, whole genome shotgun sequence
PAVRAWLLLAMRTVRVTTSPAAVRMLMSRTAICSNSGGIFWQARSVSWAGISPTAASSIA
GKNSLNTRADGTKKPRSGQSGDYNTAPRRAPSGRMLLRRCVLILLAGLLALSGCGFKGDL
TPKPPAEQTRS
>BeuiA01.orf16379 source=SLBZ01000085.1 coords=20680..21354 length=225 frame=1 desc=Aquisalimonas sp. isolate CSSed162cmB_48 CSSed16-2cmB-1597, whole genome shotgun sequence
RTPVCSAMAPPWEKPARTIRSLGMPRSFSRRISACTFCSESRMPSASCCALPPRAMMSYQ
ARMDMPPFRVTGRTGAWGKTKRTGSPAGRRSSGTMGSKSWPSAPRPCSQITLAVALSRAP
VSTHSSSSSLMVVSLVVNHMVPHATRTTCNGATGAATAEGVRALYTVGFDCRRWHTMYRL
TGALALAMLLAACGQKGDLHLPDDDDDTAMDATPVTAPHGPQEPA
>BeytA01.orf81020 source=BMXA01000003.1 coords=6284..6123 length=54 frame=4 desc=Arenicella chitinivorans KCTC 12711 DNA, sequence03, whole genome shotgun sequence
LTTGTLSMSRSFSLLLLLALAAGVTACGQKGPLIVDKPVTEQVETQEKELEETK
>BezoA01.orf39450 source=KB894806.1 coords=30308..30144 length=55 frame=5 desc=Arhodomonas aquaeolei DSM 8974 genomic scaffold C516DRAFT_scaffold00007.7, whole genome shotgun sequence
CRVFPGGPMTLRAAAIAVALAALTALAGCGRKGDLYLPPPADTPADGQPANTAND
>BezrA01.orf13044 source=CR555306.1 coords=1336197..1338173 length=659 frame=3 desc=Azoarcus aromaticum EbN1 complete genome
RLRRSHRDRSRRRGAPRRVAVGVRGVRRPAPGAGSRSFAEARPRLSPRRNDHDQRQRTAF
RGADAQPARAPEQADSRGRRRSHPRQRRERLGNPAGARSPGGAGVARREHRCGPGADRWL
RLRPQQVQPRDPGAAPAGLELQAVHLFGGARTGVFAEQCRRRRAALLPRRRHRQQGLGTA
ELRWQIQRADDAARRPGALEEHDIDPPAAVDHAALCAGLHHALRLRRAAPSAIPDHGSRR
RQRDALGNGRSLCGVRQWRLPHRSVHREGDHRRRRPRSGKSRSSGRRRKRPARHRSAQCV
ADEFDAAGRDPARHRHPRPGAQARRSRRQDRHHERLRRCVVHRLQPRPRRRKLDGLRPAA
QSRPRRNRRFRRPADMGELHADGAQGSPGKGSRAARRTARDPAARQRPRRVHLPREPAVP
AAGGSDAARRALPADRSARRGSASAARLAGRTHLRSRAGRRTHADAGEALSGPGPVQPQP
AERLTATPDCCRTSSDSIAYSSAPSRVASQRPLSGRKWKPPDFAATQISRAAVWRLMIIF
VPFSNSISSTPPGFGSMSMSAPQLSRAASMRASSASARALNAASSMISPSVRIPVFPIGD
TMRATLIAAVLGSTLFLSGCGIKGPLYLPGIPVAPPRAAPAIDADHSKANASLAPADSK
>BfaqA01.orf7616 source=CAJCFU010000024.1 coords=127698..127519 length=60 frame=5 desc=Arsenophonus endosymbiont of Apis mellifera isolate ArsBee_CH genome assembly, contig: NODE_26873_length_177706_cov_193.256, whole genome shotgun sequence
FKNAGFNIMKKLIWLFVTSILLTLLSACGLKGPLYFPAKATAEQKTESTISSKETEHQST
>BfvlA01.orf2585 source=BLZN01000020.1 coords=1262..1360 length=33 frame=2 desc=Rickettsiales bacterium Sesoko1 DNA, sequence020, whole genome shotgun sequence
RLISLSGFSIPSKGPLYLPSSMLLLITIIQFIL
>BfvnA01.orf43320 source=PKUM01000135.1 coords=4314..4547 length=78 frame=3 desc=Chromatiales bacterium isolate BM003 sc_2822, whole genome shotgun sequence
RQTGPEDMSMDNERAPARTVILASLLCLAIFSGCGQKGPLYLPDDGTGEEVAAETGTAQD
VADTIEQEEEDRKVLDAQ
>BfvrA01.orf1503 source=PKTQ01000207.1 coords=4053..3874 length=60 frame=4 desc=Rhizobiales bacterium isolate BM303 sc_1062, whole genome shotgun sequence
HGTGKTGGMKFRLLIIFGLATLMLAGCGRKGPLEMPEGATPPDRDRPFVLDPLVKPGKAQ
>BfxgA01.orf14343 source=BDTW01000021.1 coords=58545..59141 length=199 frame=3 desc=Bacterium BMS3Bbin13 DNA, contig: NODE_1, whole genome shotgun sequence
GSPGDKGHGEIRSEPRDPPGAPVRRPTVRSRGRPRRGRAATGYSRRPRREARAPRTREAP
SHRSSHHRRCAGAHGPPRDRAPQCGERPRRAAHTPPAALNDAAAVKALTACDAAMPKNVY
TRSPRNVADGDVQPGRYAIVPRTVLIAALVGPLMGGCGQKGPLYLPPVPAAAVNSHPGGP
HSPGHERKRDRKQPAPPAP
>BfxwA01.orf17448 source=BDTD01000008.1 coords=29743..29444 length=100 frame=5 desc=Bacterium BMS3Abin11 DNA, contig: NODE_22, whole genome shotgun sequence
MPGCLWFLSSFFRCCNFDSRVILPNTQYVYSTILEFSMKIRITGLLLLISLFLLSACGQK
GPLYLEKAAAPEAAANKIEKGTTAEKTESVEKKVKSKEKE
>BgoeA01.orf22589 source=LXYU01000001.1 coords=450419..450186 length=78 frame=6 desc=Bartonella apis strain PEB0122 NODE_1_len_980730_cov_122_25_ID_1.1, whole genome shotgun sequence
RLLFLNGTSFLERDAIMKKTLAGLMIVTICGVALAGCGRKGPLEPPPSTMVEDANGNMVQ
KPKVDKPFILDRLIKQRH
>BgpxA01.orf46075 source=QENU01000013.1 coords=41566..41739 length=58 frame=1 desc=Pasteurella langaaensis DSM 22999 Ga0215636_113, whole genome shotgun sequence
EFIMKKIISLSILTALLSLLTACGVKGPLYFPAEEPQQNQQSQQPIQNQQTQNQTQQK
>BgraA01.orf86752 source=CP012373.2 coords=2370393..2370130 length=88 frame=5 desc=Beggiatoa leptomitoformis strain D-402 chromosome, complete genome
KVLSYHTVILLLVLLVIHEKSYNFTRHSPLFSANTMKKTYGLCIVLLLCYLTACGQKGDL
VRPVPDDVQALSKKSPVIPVHSKTNENK
>BgrsA01.orf26632 source=LKAJ01000002.1 coords=85392..85216 length=59 frame=4 desc=Candidatus Berkiella aquae strain HT99 HT99x_contig000002, whole genome shotgun sequence
HAKNHLKQVDRSTRMKNTSARHAYPLLLLSCLCLLFSGCGQTGPLYIPQPEKNQYNELL
>BhzfA01.orf16962 source=JACHOQ010000001.1 coords=45369..45088 length=94 frame=4 desc=Brevundimonas aurantiaca strain DSM 4731 Ga0373201_01, whole genome shotgun sequence
RQRQRPASGTGRGPFRWVNIISSPRRRPMKTLLKLTPVIGAVALLAACGQTMEQRAATGA
LGGAVAGQVVGGNTGSTVAGAAIGAVAGAATTPK
>BishA01.orf34949 source=CACJXQ010000016.1 coords=18427..18233 length=65 frame=4 desc=uncultured proteobacterium isolate AG-453-E14 genome assembly, contig: AG-453-E14_NODE_16, whole genome shotgun sequence
VIFHLFEKNLKHIGTWLSTLGVFILLSGCGQKGALYLPEEPNDLGYVTTAVKDSPKALIL
NTRSK
>BisqA01.orf80 source=CACEHM010000001.1 coords=5813..6040 length=76 frame=2 desc=uncultured gamma proteobacterium genome assembly, contig: AG-390-N19_NODE_1, whole genome shotgun sequence
VDGSGFFITYRDYIFIHFFKIFMICVCNLDYNTRMYTSILHKYILVLIMISFSLVLSNCG
NKGPLIPASNIVLINK
>BitpA01.orf20687 source=CACJUN010000002.1 coords=99520..99320 length=67 frame=5 desc=uncultured SAR86 cluster bacterium isolate AG-453-B11 genome assembly, contig: AG-453-B11_NODE_2, whole genome shotgun sequence
EQPWRDVAKKSQSSYHRSQKDSFFMKIFSEILLIFSLILGSCGIKGPLYLPTEEPSAQEI
DKTYETR
>BiulA01.orf3808 source=CACZYB010000001.1 coords=264265..264390 length=42 frame=1 desc=uncultured proteobacterium isolate RUG13061 genome assembly, contig: RUG13061_asm_1, whole genome shotgun sequence
GLNIMKKLILLFLVCSFVASCGVKGSLSKPENAKYRRTYPKY
>BiurA01.orf5739 source=CADBNZ010000009.1 coords=13617..13790 length=58 frame=3 desc=uncultured proteobacterium isolate RUG14145 genome assembly, contig: RUG14145_asm_9, whole genome shotgun sequence
LCAFIEKNMKSFPIIIISILFIVVACGRRGILEKPENEKAPYPRQYPAPESETQPNAD
>BixkA01.orf18063 source=CADEGL010000007.1 coords=65278..66840 length=521 frame=1 desc=uncultured Alphaproteobacteria bacterium isolate Alphaproteobacteria sp. RBC064 genome assembly, contig: MAG064_7, whole genome shotgun sequence
RSRTPSHERETEKGRDQAARQRAVGRPFRGGPVRDHGKNQRLHRLRQTPVRPGHRGLARP
RRHAGAERYHLEDGRACHRSRFTEDPRRDRERQVPLQDRARGHPYECRGAAGRSDRTGGR
TAAHRALAQRPSRHRLQAVGARFDRRARYRAPGPAGQADRAGRAARGRDHAGLYPSAGRP
AGDLRPSHAGLCRDVRTRPWPLGRLPRAAQRIALGLGGACRHALSDRPEYDGEGPGLRPP
GGQFARCRVRPRLRAGIPLHRRDRGRASVAPRGRDGDLDQRAVPLRPAVRCLHHRQLDHA
AEAQPGRRRAGAREVRPHRGQPERAPDGDEGSAAGLRQGHAGRQGTGLRGDRRAGAGRGG
HVRHDRRHEARPEAHAPGRRGRLPDRDRPGRLAGARAGPAVPAGASRVRPGGETRRGKRQ
ESASPYACGTARDRAAHPQGRIQGPVDREFRGRAPQLRRHGARASAPRRGNRAPEIPVTR
RLIALLLALAVIMPIAACGRKGPPEAPPNKEDEFPRRYPSG
>BixoA01.orf132410 source=CADEHE010000022.1 coords=12895..13032 length=46 frame=1 desc=uncultured proteobacterium isolate Proteobacteria sp. RBC049 genome assembly, contig: MAG049_22, whole genome shotgun sequence
HRPRSLRFSLKMRLLATLFLLLLVAACGAKGPLYLPDGKPPQKQSK
>BjyuA01.orf34877 source=CAAGEK010000042.1 coords=2664..2891 length=76 frame=3 desc=TPA_asm: Alphaproteobacteria bacterium, isolate HGM16795, WGS project CAAGEK010000000 data, contig: SRS476163_71_k119_124671, whole genome shotgun sequence
GSNMKKFLIAAIALCLLAACGKRGNLDYPSGAFYPRAYPEPRMPKRPATAEKPPVSEIEE
TPVMQNDTSPFYKEEE
>BjzrA01.orf36338 source=CAIJLX010000067.1 coords=27659..27898 length=80 frame=2 desc=uncultured Alphaproteobacteria bacterium isolate Loclat_bin-19178 genome assembly, contig: bin-19178:067/111, whole genome shotgun sequence
KNDRKSKEDVFMNQQPERDIFNTKWVIIGVVVVSLVMPIVSSCGVKGDLKHPKNYEATNP
KTVQPAPPESAQSIQPEPVK
>BkbsA01.orf1566 source=CAIQON010000010.1 coords=4156..4503 length=116 frame=1 desc=uncultured bacterium isolate Loclat_bin-11984 genome assembly, contig: bin-11984:010/407, whole genome shotgun sequence
ANGSAGWPRCERPPGTRPPRLRQVGDPGLRANIFSMICLPPAASNAAPDARASHAETAGD
ATARGAHSRRSRSGRRTLAAGTIVVLLAFVTVQAGGCGFKTPLQLPKKAAPAKPAS
>BkdnA01.orf40589 source=CAILZL010000018.1 coords=64345..64124 length=74 frame=6 desc=uncultured proteobacterium isolate VK3_bin-0953 genome assembly, contig: bin-0953:18/43, whole genome shotgun sequence
SVAIGRAVSRSSGKIIGHCMKRFIILFLAAVLALMLSSCGLKGDLYLPDKSTTPVVITPP
AQNSSSSSSTSSQP
>BkinA01.orf30344 source=CAIOSQ010000176.1 coords=1744..2730 length=329 frame=1 desc=uncultured Rhodospirillales bacterium isolate Loclat_bin-04156 genome assembly, contig: bin-04156:176/468, whole genome shotgun sequence
PRPLRRRGEARQPVAAGRRRACRHLLPDRPPCHGEGHGLRRTDRQFARLGRQPRFRSRIP
LRLRDRLDASVAAGRGTGRLDQSAFWLRDAVGRLHDRQLDHAAEAQSRCRRTDPRQGRRG
ARRVHAPVHDPQGAAADLRQGHAGRQAGAVRGCRRARAQPCRDDRHDRRHEGESRPHARR
RGRRLLDRDRPRGLAGARGGPALPRSASRHRPSGAAGGGKGLRPARPVARRDARGRQAPR
QGRVRRARDRQFRPLAAQPWRHRARQRGPRRQGRAQALAVNDKPAAIACARRGLLAALTL
LLLAACGRRGRPEPPPAADPAYPRAYPTK
>BkkgA01.orf15817 source=CAIQBE010000015.1 coords=3257..2979 length=93 frame=6 desc=uncultured Thiotrichales bacterium isolate Loclat_bin-12361 genome assembly, contig: bin-12361:15/50, whole genome shotgun sequence
NRKRVIILKNYEESLLKNITNLVALSLITLGLSGCGQSGPLYLPIQPAKTPSPLQAMPQA
VPMQAPGAQLNQTDPAAANQAFDQGSLGDDDGN
>BkmbA01.orf36129 source=CAIJYR010000098.1 coords=27085..26936 length=50 frame=6 desc=uncultured Thiotrichales bacterium isolate KR_bin-0880 genome assembly, contig: bin-0880:098/265, whole genome shotgun sequence
SWWIDPSTRADRVRLFLSILLVFMLVGCGQKGALYLPPPPDQPKQVKPQG
>BkmoA01.orf63804 source=CAISDR010000418.1 coords=326..111 length=72 frame=5 desc=uncultured bacterium isolate Kiruna2_bin-4205 genome assembly, contig: bin-4205:418/641, whole genome shotgun sequence
FAGRCGGPASHPGGAIITTLAGCGQKSWTWSWYRPSGCPVRFMAIGSLWCTGHAFCPFAG
HGGEFRFQRYPL
>BkmyA01.orf20335 source=CAISUE010000030.1 coords=28419..28282 length=46 frame=6 desc=uncultured Gammaproteobacteria bacterium isolate AlinenLipids_bin-1826 genome assembly, contig: bin-1826:30/64, whole genome shotgun sequence
MVNKWNGMNKLLLMVLTLFLTACGQSGPLYLGPPYGTTSNEKPPAT
>BkqnA01.orf37304 source=CAIPBT010000108.1 coords=1..201 length=67 frame=1 desc=uncultured Ferrovum sp. isolate T8-5_bin-086 genome assembly, contig: bin-086:108/226, whole genome shotgun sequence
LTGWMRTTLLLISFSLSGCGLKAPLVLPDTGSPPPPARPDNARANPAPSAPLCAGGSSNG
AVQGVCP
>BkqyA01.orf31446 source=CAIVPW010000171.1 coords=3387..4346 length=320 frame=3 desc=uncultured Alphaproteobacteria bacterium isolate ErkenSummer_bin-2085 genome assembly, contig: bin-2085:171/285, whole genome shotgun sequence
PRPRPPARLPRASQRIAARRRRPCRHVVPHRSQGDGKEPRFRCPYGELHGCSLVARLRPR
IHERGVDRRSPPLAPCRGNGAVGEPALPFHRPVRCVLDRLVDHAAKAQSRRGRARARKGW
PHHRLPHQLAHHHEGPAAHLFQGHAGRQGADIRRRRPARAVRAGDGRHGRRHEGEQGSDA
GRHQAGLPHRNRPRRLAGAGARHAVPRGAPCCRPHRSHRRAARRRLGGSGACRPASDRAA
HHRQSATRPACRSIGRPPHQPWRNRAIARESRRKAGATAPGPGMIARAALIAALAVGLSL
SACGRKGDLTRPEAGVTQPR
>BkzkA01.orf10634 source=CP058706.1 coords=713393..713551 length=53 frame=2 desc=Coxiellaceae bacterium isolate SSA3 chromosome
DVTSFCEVQHLTKYLATVVCIAYLLLISGCGQSGPLYLPPKSSQNNQTQTSGK
>BlcrA01.orf58824 source=MNWR01000065.1 coords=82772..82996 length=75 frame=2 desc=Proteobacteria bacterium CG1_02_64_396 cg1_0.2_scaffold_86_c, whole genome shotgun sequence
ERRPRREAFAPSRGFNLRSSAEKTFLIRPPRGFSMSPRLLLLVVAAALALSACGRKADPV
WPFDDQPPQQEQSAS
>BlvgA01.orf20428 source=JAAFJO010000001.1 coords=311207..311031 length=59 frame=6 desc=Betaproteobacteria bacterium isolate bin28.maxbin.ball.060 WN_Betaproteobacteria_2_scaffold_1, whole genome shotgun sequence
IRENIGMKTILPRLVCLLGLVALSALISGCGNKGPLVPPKAALSLAQPLGVDATEPQSC
>BmivA01.orf29251 source=PDZH01000168.1 coords=113..268 length=52 frame=2 desc=Chitinimonas sp. BJB300 NODE_168_length_6261_cov_38.151288, whole genome shotgun sequence
HQLVFRFYPPRLLAMRLVILCLLVCLLNACGYKGALYLPGSDKTTNTSKAQP
>BmjdA01.orf50740 source=JACHHY010000008.1 coords=75249..75091 length=53 frame=4 desc=Chitinivorax tropicus strain DSM 27165 Ga0415264_08, whole genome shotgun sequence
RPHAMRLICILTLLTLLNACGFKGPLYLPSPEPAKPAATAQQAEPSTKGMQPS
>BnihA01.orf21994 source=QODK01000001.1 coords=1217099..1216797 length=101 frame=4 desc=Cohaesibacter intestini strain YE-B6 NODE_1_length_1281284_cov_69.557, whole genome shotgun sequence
FALVPSTLSKHRMALERAKTKAQGFLAMALNSLSLAPAKTLAKLLCLTALAAGLAACGQR
GPLVPPSAKTPDAGMETEAAPATTKDNPNVPDEGFVLDPLL
>BobwA01.orf109690 source=SJXE01000006.1 coords=48554..48369 length=62 frame=5 desc=Corallincola luteus strain DASS28 NODE_6_length_214056_cov_141.429117, whole genome shotgun sequence
FRSPTAMMEKKIGLLLACALLLAAGCGNKGTLYLPEKAPDPEKTEQVAAPSAVDEVEAVP
VD
>BojfA01.orf30664 source=CP040059.1 coords=1859674..1859492 length=61 frame=5 desc=Coxiella burnetii strain RSA439 chromosome, complete genome
VSFLQYATTVVCEDALIYHFVMKKLLLIISLAFFIGGCGSKGALYLPPGAAQSQQSDSNE
S
>BotkA01.orf35076 source=ARVU01000001.1 coords=2191165..2190977 length=63 frame=4 desc=Cycloclasticus pugetii PS-1 CycpuDRAFT_chromosome1.1_C, whole genome shotgun sequence
KGLEYAKKCQTFILSITEIIKGYKMSRLLKMMLICGLLAMLAACGQKGPLYMPSNQIAQE
LGL
>BoxgA01.orf27910 source=PEAP01000093.1 coords=715..927 length=71 frame=1 desc=Magnetococcales bacterium DC0425bin3 scaffold234, whole genome shotgun sequence
PVGPRPGDPGSPDGRDVVLRGEKKTRIALRRNAPKVRRAACGITSPLTLPASWWSPWSRD
PTGIRKPVIDW
>BozvA01.orf10588 source=DRLM01000022.1 coords=13928..13776 length=51 frame=4 desc=TPA_asm: Gammaproteobacteria bacterium isolate HyVt-464 HyVt-464_k145_1162125, whole genome shotgun sequence
PLPAPVHERLSFRLRPLLLLIALAVALAGCGQKGALYLPDKEKPDTGRVAR
>BozzA01.orf11937 source=DRLZ01000055.1 coords=8141..8377 length=79 frame=2 desc=TPA_asm: Crenotrichaceae bacterium isolate HyVt-476 HyVt-476_k145_1171944, whole genome shotgun sequence
YTELGYTPYCTYSEYRFALRIELIDYLETISPLIAMKYYILFLSITLLLAGCGQKGDLFL
EEPEPPAPLTDKKPVDPDK
>BpgqA01.orf28525 source=CACSIN010000001.1 coords=79230..79045 length=62 frame=4 desc=BD1-7 clade bacterium isolate BC9_1 genome assembly, contig: BC9_1_contig_1, whole genome shotgun sequence
YRSQFRTRERARDMHRFLSVAVIISVLCLATGCGQKGPLILPEDDAPAKAKSANSGEERA
KS
>BpkrA01.orf50554 source=DTRM01000131.1 coords=1194..1024 length=57 frame=5 desc=TPA_asm: Chromatiaceae bacterium isolate UWMA-0025 NODE_7460_length_7318_cov_0.412107, whole genome shotgun sequence
ARSYNNINMVILAIMNSRYIKVAVASLIIVLGIITTAGCGQKGDLYLPAANNLSQQN
>BqtjA01.orf1268 source=SNYW01000006.1 coords=134096..135595 length=500 frame=2 desc=Dongia mobilis strain CGMCC 1.7660 Ga0079870_101, whole genome shotgun sequence
CLHRRRQAPLCRGHPGLAGPCRHAGRPGHHFRDRRCRHRQGPPPGEGRDRGGQLRVQDGA
RGHPHECGAAPQGSDRRAGWPPPYRALAQRPGGDRFQALGAPRLRRGGGRDAGPRRGPDR
PGRGGSRDRDAGLYPSATGAARNLRPSPPRLCRDAGPRSRPPWRRPQTPQRKPARLGRTR
RHHLSDRPPDDGAGARLRPAGRQFAGRRLGSRFCARIPRRPLDPRGASLAPRRGDRHLDE
RGLPLHQAVGCLHHRLLDHAAEEEPGCRRAGPRQGGRGDRADGAAAYHPEGSGADLWQGH
AGRQGADLRRHRYRAAVTGGHDRHGAGSDAQPRAYARCLRARLSDCDRSCRLAGARARHA
VPRGASCHGFAGEAGRGSGQGTGRSRPRPDAGHRAAHHRRGLCRAVDREFRGGAQIRGWH
RAGTRARSRRRRPSALFGRPLTMRRSIAASILLAAAVSLALSVAACGRKGDPYLPKDQQN
TFPDQYPKSTQPQGGIFSGS
>BrefA01.orf25326 source=FOAA01000004.1 coords=79485..79847 length=121 frame=3 desc=Ectothiorhodospira marina strain DSM 241 genome assembly, contig: Ga0121169_104, whole genome shotgun sequence
PWPMPRVAKWSTALSVPMSLTRSVAGSAWIPPWPGPSWASTWTMRWRWKHRVGWSATRWW
MWHTGAPRRPLTLEVLTMRFCWSNLLLIAVVVILGTASMLSSCGQRGDLYLPDDEDRRAD
P
>BrgtA01.orf77633 source=REFR01000014.1 coords=76009..76317 length=103 frame=1 desc=Eilatimonas milleporae strain DSM 25217 Ga0170459_106, whole genome shotgun sequence
RHAGRRTPDHRGCLLGSEPGGFRRQPDLLRRHGPRQCPGGHWRRPRTSCPRRYIQQGHVM
TSAWKIALLVFAVTALTACGKKGELLPPEKPPQPAPESNRSQP
>BrkoA01.orf128519 source=JOKH01000005.1 coords=221253..221498 length=82 frame=3 desc=Endozoicomonas numazuensis strain DSM 25634 scaffold00005, whole genome shotgun sequence
ANIVHGTKHKEPFMRARFCRKILLKQSLWPFASFGMSSTVSSKLFALMFTTLLLAGCGQK
GDLYLPTDGDAQQLTSGSLSEN
>BrrhA01.orf51435 source=SCHN01000019.1 coords=68202..68035 length=56 frame=5 desc=Enterovibrio baiacu strain A649 scaffold_14, whole genome shotgun sequence
MMRTTLKFFVLAAVTVLSACGQQGPLYFPEDAPAQNSAPATSDTTQDTQPQAASQP
>BspgA01.orf14570 source=DSOO01000155.1 coords=50346..53636 length=1097 frame=3 desc=TPA_asm: Gammaproteobacteria bacterium isolate SpSt-342 Ga0073934_10000811, whole genome shotgun sequence
RPRRLLARGNPGPDRARGAPRRKARAARARRQGALAAVLEPVAAHAVVVSGGDDPARRRV
VRDLARDVDPRPRVALRHRHGRRRSRARARGRPRHRVVRRRDGRARVRRAARHEPRHRRQ
RLQGADGADRQAVDQHGIGDRPPVPKPRRLEDDERPRRARERQIRDLVGVPPEGAAARRD
CRDDSHGREARHERRSLAAARVRAAGRDPGQGAQGRGRVRRQRSGDGGSPRSHGRRARHL
REVVLFDAPLRRQARRSGAARGARALVRRRAVVRERAPGLQVHALPPGAARRRSGRPHSG
RPAQHRHPRCAQPAVRPNGRALSNDERLNDHDDATQHERAGHRDHGAAPRAAVPSHLQEQ
GVRDQSRRRRVRVDGDDARAARAGRHPASSRHSRRARARRRPAIDGAREALGARNGDGRR
PACHRRADARSVDDGAERRDQHAHRRRLPRARDSRDRPVRCRRRAHQGDEAAARRGRGPD
RRLRVRRRHLGARHERAREAARQRPRADREPVVVRRPGHAAQHQRRYGRRDDRLRPQGRE
VRHGHGRTGHSRVARRSALADLVRRSGRAAPATRRREDLGRHAAEGHGDRARAFGRGAAR
ARDLVRAARQLAARGVHERRHGHARRQRHEGVAPRGANELSHAAALGQGAAARRARAALH
GRRRPCARRAARGLRRARVDRARADAREAEAPELGGLRCDLLGARGARGRPRGRRVVDRA
RRRGRALGAGAPAHGAHRRGRRPCASRPLAQRPGARRAAALSARRDRRAREGRRRRRRGA
RADRRGARRRRAARLHAHAAGHAELRGPLGARLRRRDRRRSRGARARSRTRGFESARLGR
RLRRAEPADRSRSHACRARLQAHARARDGRAALARQGRGRARVRDRRAARRLGAPRVGSA
ALLYERIRVRFAAGRDDDGVVHHAAEAQPRRVRARARRASDGARRAAGDHGADGKAAVGL
PPRLAAHQGAALSQHRSRGRRARHHGARAAERAVQAREHPAAAGALRGRAGERARRQGRA
AVPRSLPAHRGAVHAEARAMTARARLGLLAALAAAVAGCGQQGPLVLPGDARPIEGVDTP
PPGPAPNDDEDERTRER
>BszfA01.orf53875 source=CP002209.1 coords=4166016..4166612 length=199 frame=3 desc=Ferrimonas balearica DSM 9799, complete genome
DRGHRGNRQRAEQPAGNDSEADNLTALLGDRFGQEAVQLNATAVILPLALLVGEVEAAEL
GGHPDLIHRLLFVDDDLAVVGALQLQHVPCLLIIEVQVGVINGGGDVVQHRVSELVVLAV
IQGHKGCLFAIGCVDAIIRPSRTKSAPIMQRLTLALLLLLGLAACGQKGPLYLPDEPDTN
QTQTQTEPAPAEANNDQRN
>BsztA01.orf9204 source=CP041636.1 coords=796156..796353 length=66 frame=1 desc=Ferrovibrio terrae strain K5 chromosome, complete genome
RRKACRKEENAGQGVMRSRIVLLLLILALPALAACGRKDVPDYPKDAIDRPGAFDRTQRN
QNPRYY
>BtexA01.orf41390 source=SCFB01000015.1 coords=28415..28600 length=62 frame=2 desc=Candidatus Finniella inopinata isolate HOLO01 candidatus_finniella_inopinata_000000000010, whole genome shotgun sequence
SVSFTPRGSAVQSRHCPPLRYQMHSKIFVIVGILLLCLIVSGCGKKSALEALEPDTYPRS
YP
>BtyqA01.orf63918 source=JMLV01000009.1 coords=92514..92443 length=24 frame=6 desc=Fodinicurvata fenggangensis DSM 21160 BP38DRAFT_scaffold00009.9_C, whole genome shotgun sequence
PARWVSRPRTPRVSGCGQSGPACH
>BulvA01.orf45754 source=PTLG01000040.1 coords=1753..1616 length=46 frame=4 desc=Alphaproteobacteria bacterium MarineAlpha3_Bin7 CFH08_40, whole genome shotgun sequence
DMKKCVMFVVATYLLSLVILQGCGRKNEVSPPKGKDYSFPKSYPRK
>BuqsA01.orf16636 source=CP054689.1 coords=1600282..1600425 length=48 frame=1 desc=Ectothiorhodospiraceae bacterium 2226 chromosome, complete genome
DPPIPYKVPAMHALRPLLLAALCLVALSGCGQKGPLYLPDPESPATAR
>BuqyA01.orf1760 source=JAADIY010000049.1 coords=23870..23685 length=62 frame=4 desc=Gammaproteobacteria bacterium isolate M_MetaBat.81 contig-127_1246, whole genome shotgun sequence
ILRHRSAQVFILRLSYLGGFMKFLLILIPLIFILFGCGQKGDLVLPDSVSDDASVNDERE
AE
>ButkA01.orf6992 source=NZHE01000013.1 coords=42779..42922 length=48 frame=2 desc=Rickettsiales bacterium isolate MED657 62724, whole genome shotgun sequence
VKVKKMKFSSLIFLFVILLFFSACGKKSSLEEYKKKQSQMDIKYENLC
>BuvjA01.orf21488 source=NZYO01000021.1 coords=14442..14311 length=44 frame=5 desc=Gammaproteobacteria bacterium isolate NAT271 35305, whole genome shotgun sequence
EKSMKVKFFILFLMXLLITSCGQKGALYLPQEFTSLNHYERHNS
>BuxzA01.orf11684 source=CACNJN010000002.1 coords=51785..51952 length=56 frame=2 desc=uncultured SAR86 cluster bacterium isolate AG-893-C16 genome assembly, contig: AG-893-C16_NODE_2, whole genome shotgun sequence
KRNKKSQERINQKAIMNICMRILLLLFIFNLSSCGNKVPLRLPDNPETFFSNYERN
>BuyhA01.orf32475 source=PAPY01000021.1 coords=143112..143288 length=59 frame=3 desc=Legionellales bacterium isolate SP151 MHASMcontig_161866, whole genome shotgun sequence
GADMSVKALQTISILLLSLQLIGCGQTGPLYLPDDTEAAKPKPQAPIHGRLDTDVLKSR
>BvaxA01.orf74659 source=PBIN01000014.1 coords=419110..418970 length=47 frame=5 desc=Rhodospirillaceae bacterium isolate SP3 MHASMcontig_2537359, whole genome shotgun sequence
EVPVMRLFAYLILLCALAAPLSACGKKGDLEPPPGSKKTDYPREYPR
>BvbdA01.orf6322 source=PBKC01000007.1 coords=73182..72628 length=185 frame=4 desc=Rhodospirillaceae bacterium isolate SP28 169259, whole genome shotgun sequence
GAPVRCRRHAGDHRPGDDRHGRRHGGERGAHAGDGGRRLYQRNGSGRLACTGSRCAVPRG
ARHYRPGGASRGEAGLRTRRLVGRGHAFGRPPHHRGRIRCAGRRAVGRQPDQPRRHRARA
RARSCGDGAGAVPMTRAACLGMVGMILAAALLGGCGKKGALEVPGRQTTEEPRNQDDGSG
TVFTY
>BvdiA01.orf43909 source=PCBT01000032.1 coords=24287..23967 length=107 frame=4 desc=Rhodospirillaceae bacterium isolate NP113 45050, whole genome shotgun sequence
PGWFVLGGYAGCRRRHHRCRIQSTGRAQFSGIAGQLWRHRAVPGTRGHXRRAGAIMIPRR
TLLRLAVNGSLLAALSACGKKGPPKRPGGSAGMKVDPEKLKKKKASQ
>BveuA01.orf53392 source=NVWO01000028.1 coords=2409..2684 length=92 frame=3 desc=Rhodospirillaceae bacterium isolate NORP35 Contig_source1383C_9472, whole genome shotgun sequence
RNETHRTHDHESRLRGAWHRTFRRKPRKPWRHSTGECPPSSKKSADAFFMKRMILTLLLA
CSLGLTLSACGKKGPLEPPPGKESNYPGQYPK
>BvfcA01.orf35570 source=NVXB01000019.1 coords=19313..19564 length=84 frame=2 desc=Rhizobiales bacterium isolate NORP22 Contig_source1382A_1707, whole genome shotgun sequence
YAPFFKEQPVTRKQTQTLSLIGVLTLTLALGACGRAGGLESPGGSGGTLRGPGGSLEDAV
IGYNGTTPDGAVKPSRKFFLDPLL
>BvgnA01.orf53800 source=PEAM01000042.1 coords=1355..1546 length=64 frame=2 desc=Magnetococcales bacterium isolate ER1bin7 scaffold353, whole genome shotgun sequence
GCYSWQNPGVLDSCFLLLGSCNVGFRTVFLLVFSLLALLNSGCGFKGDLVLPGPEMEQSK
KKSG
>BvjbA01.orf41006 source=JACONM010000033.1 coords=17409..17191 length=73 frame=5 desc=Cellvibrionales bacterium isolate GM7GCV1 GM7GCV1_Ga0325874_133, whole genome shotgun sequence
FILVADFLRLRLVTCPSAKTTLCAALLLLGGLGCGCGQKGPLYLPDAPEAAPPPVVMPVE
SEAAPAHPESASP
>BvjtA01.orf38920 source=CP053069.1 coords=4409051..4409590 length=180 frame=2 desc=Usitatibacter rugosus strain 0125_3 chromosome, complete genome
KVKGLNLRKFVSDRHLLGKRPFSRVLRAIFQPNATLSPPCDAMIDARDAKSSAPERVSRH
SPSREVKWKPPERAATQISRFGVWRLTMTFVPSGHVTVRMPASRSTSSVSLASTAFSIRA
STASTALWNSVSVIVIIPGMIRALAAALILAFACAACGQKGPLKLPTPEPAKDKPVSGTP
>BvjvA01.orf36237 source=WTAX01000287.1 coords=235..390 length=52 frame=1 desc=Gammaproteobacteria bacterium isolate GLR18 c_000000227065, whole genome shotgun sequence
NNLTDETMKWCRAELALYLIITILGVGSMITACGQKGPLYLPAEKHTLEQTN
>BvrqA01.orf75105 source=LNDV01000034.1 coords=403191..403355 length=55 frame=3 desc=Betaproteobacteria bacterium Ga0077526 Ga0077526_133.1, whole genome shotgun sequence
VGYTRSMTPRCLACLLATAVLLGACGLKGPLYLPDPASEAKTPPPAKTTPAPEKK
>BvryA01.orf58473 source=SHZJ01000032.1 coords=30157..30345 length=63 frame=1 desc=Gammaproteobacteria bacterium isolate Baikal-deep-G146 BACOMB-C4126, whole genome shotgun sequence
SPEVRVPELSNEPHSESKRGATGGLLRSALAASCLVYALMALGACGQKGDLSLPSPDPAS
QPR
>BvsmA01.orf29388 source=LNFF01000017.1 coords=7695..7507 length=63 frame=5 desc=Gammaproteobacteria bacterium Ga0077554 Ga0077554_117.1, whole genome shotgun sequence
AAIPLTPYNRLFPAITRHHMNTHRHSTIWLIITLLSLASLLAGCGQKGPLRLPDETPVAT
QQK
>BvthA01.orf58222 source=CP031416.1 coords=3987690..3987827 length=46 frame=3 desc=Gallaecimonas mangrovi strain HK-28 chromosome, complete genome
IRLPTPMKKRFFILAVLGLVLAGCGQKGPLFKPAPAQNNQHSEPKS
>BvwaA01.orf18134 source=KE386572.1 coords=2039357..2040448 length=364 frame=2 desc=Geminicoccus roseus DSM 18922 genomic scaffold GemroDRAFT_scaffold1.1, whole genome shotgun sequence
AQRRDGDAGLHPPAGRPAGHLRPPHDGLCGDARPRPRPVQGCLRPGRRLPAGGRGAGRHL
LSDRPAGDRPRAGLHPADGQLDRRGVRPRLRIGLPGQRLDRGGPSVPHGRGTGAVEHAAV
RLRADAGSVHLRQLDHAAEAQPGRGRAGARQVRPDPGPPPGFARGPQGPAARLFQGHAGG
QGGGVRRCGQLRAGPARHHRHAGRHHPVPGQDARRRRRRLHQRHRPRRLAGPRGRRAVPR
RPRHRRALREGGGGARLRPGGTATRRDAGGGRADRPADLRRPGRRELGRQPHQRGWHRPG
PGAGGDRRRQGTFPVMPLPSHRMVAMRPLALAALLALALATAACGKKGDPEVPPPEPAAA
ENDG
>BwqbA01.orf51812 source=CP046415.1 coords=80769..80512 length=86 frame=4 desc=Guyparkeria halophila strain sp2 chromosome, complete genome
RRMFRHNRRHRNQPEHAATTALSGPGVRMQRASSIPTLARHLGAGLLLATLLAGCGQKGP
LYLPDDAPSAETDARADAETTNTDQD
>BxabA01.orf59557 source=WJPL01000001.1 coords=359441..359358 length=28 frame=6 desc=Alphaproteobacteria bacterium HT1-32 HT1-32_1, whole genome shotgun sequence
TRASIREMVTGSVIRGLSTCGQTGPLTG
>BxatA01.orf52883 source=DS990599.1 coords=79796..79960 length=55 frame=2 desc=gamma proteobacterium HTCC5015 scf_1106129323645 genomic scaffold, whole genome shotgun sequence
FPHKPDGETMKLRPIVLFYAALCTIVLLLCGCGNKGDLYLPQNDCKKAETPCNPS
>BxgxA01.orf28198 source=LVEG02000017.1 coords=17809..17276 length=178 frame=6 desc=Halofilum ochraceum strain XJ16 contig17, whole genome shotgun sequence
PEGKRNSGTIGSKSLPSAPSPCSQITLQRCSPGAGTSMHSGRLSLIAPGFSPPPGLPASR
PAGHDRPRLLASGTIPIRLPGTSLAYPPLRSLAHSAAWREPKPTRELPQGPLTPVPRGRI
SHRRLYCAICLNLPGARAVTPRLLLLACVLVLVAGCGQKGPLYMPDESQDESTEETDE
>BxmoA01.orf79223 source=FNCI01000009.1 coords=73515..73850 length=112 frame=3 desc=Halomonas taeanensis strain BH539 genome assembly, contig: Ga0073294_109, whole genome shotgun sequence
RPATTSVAPPRIRSVPPPSAPATPWRPCVARAEMKTEMRALTIIALATALLLAGCGQKGP
LYMPADRQGDNAAMVSEQASEKPSKTANGDSNDQAGDNMPADTAPDAPEDES
>BxocA01.orf69974 source=SIUB01000008.1 coords=56064..56357 length=98 frame=3 desc=Hansschlegelia sp. Dub NODE_8_length_137804_cov_184.010448, whole genome shotgun sequence
GGWCMPSSTVLMLRSLRMQASRSTQSVTASHPTEPPVSRIAAIAALLALSLGLAACGKKG
DPEYPAGTQVETVKKPDGTSDKRPKKSTRPFVLDGLLN
>BxohA01.orf110355 source=LT960614.1 coords=146599..146246 length=118 frame=4 desc=Hartmannibacter diazotrophicus strain E19T genome assembly, chromosome: 1
PWTTRCGAGRATAARRRRMSGPWRRSGAIALGPDGEERKEGLRMTVAKRMLRRAGPLMVL
ALALAACGRAGSLEPPGSTEQTTKTPSLIEIPLGNNSLTRKPEPVKAPDKPFILDPLL
>BxsyA01.orf24317 source=JQAJ01000003.1 coords=212680..212931 length=84 frame=1 desc=Candidatus Hepatobacter penaei strain NHPB Scaffold_3, whole genome shotgun sequence
HNKTEGCILHKRRREKMSFHRRRVQEKALIADYRKRLLFARIPCASFIGMLLVLFLLCAC
GREGPPSAPEGSTFPRRYPNISRS
>BxzeA01.orf73666 source=JAADGI010000015.1 coords=238756..238520 length=79 frame=4 desc=Gammaproteobacteria bacterium isolate M_MetaBat.112 contig-127_8, whole genome shotgun sequence
RLCYRSLILAYLEQTMNRTHNRFFILLLAGAVMTTALLAGCGLKGPLYLPDDSKPGQTKE
KAKEQTKEQIKEQTKEKKS
>ByggA01.orf468 source=FQ859181.1 coords=39057..39338 length=94 frame=3 desc=Hyphomicrobium sp. MC1 chromosome, complete genome
VPGRVARRLRGLRGSGVNLGMAALLRCMRTWGTMVLLGAVAAGFAGCGVKGPLEPPPGAK
ASGEAKSADAADPGKNSDAPPKPHENFILDPLLR
>ByhfA01.orf46374 source=CP000158.1 coords=3601609..3601214 length=132 frame=6 desc=Hyphomonas neptunium ATCC 15444, complete genome
RRCRPCTAPSHRRYMACSALKRQLHRVPHMAPRALFAWPNRWHSGNRDFEWSSPMKRTLA
LAAVILFTTTLSACGLQGPLQRPGPLIGNPSGDVDPADLPDGEARDLPQLPDRPQNETEE
EDDELLGGPGGF
>BykcA01.orf23007 source=PIQC01000010.1 coords=134995..134813 length=61 frame=6 desc=Idiomarina ramblicola strain R22 contig10, whole genome shotgun sequence
APEKPKRNTYSLAMFSRIVIKTLVLSAILMTLVGCGQKGPLTPEPMPEQNTPAEPPAEDK
E
>BykmA01.orf66076 source=QEWR01000007.1 coords=24207..24362 length=52 frame=3 desc=Ignatzschineria indica strain KCTC 22643 mira_70xPW3339_c7, whole genome shotgun sequence
VLKIYRKGIVLLFVMGLLVGCGQTGALYIAKSEAEHNDGHFMTSYKKEKDEN
>ByllA01.orf40553 source=CP014671.1 coords=2263831..2263583 length=83 frame=6 desc=Immundisolibacter cernigliae strain TR3.2, complete genome
QQRVCRPKPFGDISPAPDRSAASCLKEPPVYRMFRRPGRAFAAVGLLLLLSGCGQTGPLY
MPPPEAPAAPPAAESTPPAQPAQ
>BylyA01.orf2127 source=RJVI01000001.1 coords=318844..320088 length=415 frame=1 desc=Inmirania thermothiophila strain DSM 100275 Ga0244718_11, whole genome shotgun sequence
RRGAPRAARAWCGASQGRLLEDRAVDLRHARAGRIELGVVEQHAEALGVDGHDADPVPVR
DHGDAAGQEQPHPRVDGEGLVEKGEVAEVDDDAAAVFGAFRHEALVQILDADQAEVLSHH
GALDRLHGLLQPDRRLRLQQRRLVASRRARRRRRAQAAQMGHQILHVLAAQAQVRGGGHG
RAAPPAQEGGAQLLVGDAGGKARIGQRGRHHRKVARAGEGDPGAPAALPGGAVAGVETGA
AGGVPPRRARRIPRCRHAAEAADVGDDGRHLLLAQLREGGHHPAGAAATDGLGEVAVGHG
GEEVRQGQRHAHPAAAVVAVAGGAVASVEGGAVRGRGGRRGREEQDRPQGRGCAHRTSPR
RGLPRRCYTPALDCSGGPMRMRALAGLLLAALLLGGCGQKGPLYIPEEPAQGAGG
>BymaA01.orf70301 source=AUHM01000014.1 coords=162913..162590 length=108 frame=5 desc=Inquilinus limosus DSM 16000 G537DRAFT_scaffold00011.11_C, whole genome shotgun sequence
GVYATLLPVAAADGNDLAIRIVSVSEMVTGTEMRMLKPAMLILAAALSLAACGRDPGTRA
LSGGAIGAGLGAGTAAVTGGNVGTGAIIGGVGGAAVGGLTNCHAVGRC
>BymrA01.orf38972 source=BMOV01000004.1 coords=22417..22710 length=98 frame=1 desc=Iodidimonas muriae JCM 17843 DNA, sequence04, whole genome shotgun sequence
CAECGSIGCIAHQLWWYGTRTGKAGHQNGAAGFDGKESQGGAQRMSRFLTLGLMIAVMGL
SACGRRGDIVPPDGKTEDPRIEDFRKIPPRDADGPERL
>ByorA01.orf55633 source=RFGJ01000302.1 coords=767..1036 length=90 frame=2 desc=Gammaproteobacteria bacterium isolate J021 k99_474255, whole genome shotgun sequence
ADNNTIWCILMTRIIAIVSPMRRLRFTIPLLAVLVLGLPGCGIKGPLYLPPKATSQQDTR
PAAPPTSNREEKTTTGQNAPVIHKNARSGE
>ByovA01.orf64362 source=RFGN01000048.1 coords=25452..25207 length=82 frame=6 desc=Gammaproteobacteria bacterium isolate J025 k99_53533, whole genome shotgun sequence
IQSTGGSGDSQKLLWQSEGRGQGRGQVDRPFGALIPPLKVKRRSAIILLLAFASLAACGQ
KGDLYLPDQPHDSETYNTIVLS
>BypiA01.orf47355 source=RFHG01000413.1 coords=3427..3810 length=128 frame=1 desc=Gammaproteobacteria bacterium isolate J044 k99_752327, whole genome shotgun sequence
SRPDCICRSTWWMCWRSLQAVTTSTSRVSGTTVAAKTHRKMLLRMPGRQCLLCPAFMAPL
CQRHRMRQARRAAVRAAFRLYCAVSNARLPNMMRILAVLLLLLSLSGCGQKGPLYLPDEA
PATATEAR
>ByqnA01.orf18753 source=RFJX01000057.1 coords=4819..5046 length=76 frame=1 desc=Gammaproteobacteria bacterium isolate J113 k99_286653, whole genome shotgun sequence
TGGGPSAMLWPVSRIRTRGRPAVHHLRHRGPAALLLLLVSGLLGGCGQKGDLYLPEETAL
RAPAPTALTQVADHPA
>ByqwA01.orf40512 source=RFLL01000209.1 coords=1085..978 length=36 frame=5 desc=Alphaproteobacteria bacterium isolate J153 k99_774833, whole genome shotgun sequence
GGLIRADAGAARRCGHRAAPGRRRRTGCGRSGPPDG
>BysjA01.orf44744 source=JAABTG010000046.1 coords=29481..30611 length=377 frame=3 desc=Thiotrichales bacterium isolate S21.Bin127 Scaffold_34, whole genome shotgun sequence
RLRVPARGVARGRGSAHRHPGSSHRLLQTAYLQPAPYPGGGAGRGGPHVRPRFHQGHPLP
VPSHARPRGAPQHAVFGHHESPRDGTGLRAHEQSGGGECLSRGQDRRPRKPGSLPRLERG
EDPFAHRPHATHEAPAQPGVRQHQTPVGAGGGLFRGQRHRCGGDLGGRASAQADAAAGEV
SGRAVIGAGGHRRGGPRSPHRGRESRIQLRSAPGCGGLCPSYRPHRSRRRQWRCGESGLR
DLCLFVAGDRGLHRRQDPGGRHHRGPRGGARQASAPSPPQAPGWPRPPRRWALRTRRWPA
GWRGARSPGRALRRQSGHGLHPGVALTGPFDYPPATMRRTVAILMTLFLLAGLLTACGQK
GPLYLPEEDGERRQFSS
>BywbA01.orf41736 source=DRJK01000100.1 coords=21848..21705 length=48 frame=4 desc=TPA_asm: Gammaproteobacteria bacterium isolate HyVt-415 HyVt-415_k95_4075, whole genome shotgun sequence
ARSSKMNTCWAKYALFLIIVLLGTSSMVTACGKKGDLYLPDQQKNQKA
>BywdA01.orf34200 source=JAADHS010000202.1 coords=64032..63886 length=49 frame=4 desc=Gammaproteobacteria bacterium isolate M_MetaBat.201 contig-127_202, whole genome shotgun sequence
QLMLLTQSKPGFIGMLILVLSLQACGQKGPLYLPEDDEEQSITENQVTI
>BywuA01.orf54329 source=JAADJB010000045.1 coords=50594..50442 length=51 frame=5 desc=Gammaproteobacteria bacterium isolate M_MetaBat.93 contig-127_77, whole genome shotgun sequence
TNHYPDETTHMQKRTTPLLVTLLIMTSIFFTGCGQKGNLYLPDSTQQTTNP
>BzaxA01.orf51843 source=JAAXGF010000385.1 coords=1961..2392 length=144 frame=2 desc=Alphaproteobacteria bacterium isolate Plut_88856 filtered_Plut_88856_genomic_contig_209540, whole genome shotgun sequence
PRTAISRGTRDRRPRRATRRGAWLFARRPAFRRCTANRASTFIGCVRCVAGGRRGSQPHE
FWRHCTRTGTGSNCSGAGAIPLSAWFFDTYPSRKSTAIRLATSLLLVFLLANLLGCGKKA
PLDPPPVAGINGGAVVAAPGVPPA
>BzgpA01.orf44558 source=JAAYIK010000029.1 coords=81666..81418 length=83 frame=5 desc=Xanthomonadaceae bacterium isolate AS09scLD_84 261241_AS09, whole genome shotgun sequence
PPRTGCCADQPCGNAQWTGHGRRRSFDTAAAAAIMPFFRREPVMSKRLLLTLLMLVSAAA
LHGCGQKGPLYLPAETNGQAASR
>BzqqA01.orf19090 source=JABAAT010000065.1 coords=6630..6866 length=79 frame=3 desc=Gammaproteobacteria bacterium isolate bin20o c_000001305992, whole genome shotgun sequence
APAASQSAARRLKALNNMHLPGPSRAAHLLLSLLFLLSAAACGQRGPLYLPQEQAPPEHQ
EAPATEPTNTDDSAEHDPA
>BzrvA01.orf40158 source=JABCZS010000018.1 coords=31568..31684 length=39 frame=2 desc=Gammaproteobacteria bacterium isolate BWOrgControl_Nextera69_MAG3 3300020615.a:Ga0206861_1041, whole genome shotgun sequence
SITNIMIKLTSLFLCLALCACGQTGALYLPPDESQEGSV
>BzspA01.orf6027 source=JABDBP010000003.1 coords=6284..6448 length=55 frame=2 desc=Alphaproteobacteria bacterium isolate BWOrgHeat_Nextera43_MAG3 3300020776.a:Ga0206927_1003, whole genome shotgun sequence
LTAMQNIKTFIVYFFLLFLLAACGYKKDLVKENEKMFGDKVNKDKVNVSDPRQHY
>BzvmA01.orf56380 source=JABDJB010000003.1 coords=3397..3570 length=58 frame=1 desc=Gammaproteobacteria bacterium isolate SS_bin_12 k127_3702331, whole genome shotgun sequence
GRAKLLSGTGDNPMHCFVVLLVALLALQGCGQTGDLYWPEQEQVEIDDEESSQSEQLD
>BzwaA01.orf79814 source=JAALLF010000002.1 coords=130066..129794 length=91 frame=4 desc=Alphaproteobacteria bacterium isolate MH2_Bin57 NODE_7_length_402466_cov_15.603323, whole genome shotgun sequence
TGVLPKTFFRYYPSMLLWRAGPAKAVQRPTMSAPRSQRHANDFWRRDVRRRSTTVLIALA
LAMALTACGKKGPPEPPEDEKVTYPRTYPSR
>BzwhA01.orf12511 source=JABDLF010000048.1 coords=25755..26039 length=95 frame=3 desc=Gammaproteobacteria bacterium isolate SS_bin_68 k127_1903685, whole genome shotgun sequence
AASRALPWPSCRAGTELCSHNRYTSQIPGARRLRLRRLTIMTLFLLAACGQKGQLYLPGP
AKTDMPAVKAEQVESPPTTTADETAEVGNKKDKNN
>BzwnA01.orf48195 source=CP046178.1 coords=1821934..1821776 length=53 frame=6 desc=Gammaproteobacteria bacterium isolate MH-Pat-all_autometa_1-2 chromosome
MLHLKPHFLAIILGMILGSILLLAACGQTGDLYLPEDEPKTEPKTEQEKTSKE
>BzwqA01.orf61164 source=JABDMI010000091.1 coords=7447..7680 length=78 frame=1 desc=Gammaproteobacteria bacterium isolate SS_bin_97 k127_573379, whole genome shotgun sequence
HSRFSMTRVQKYFAVFGALFGSLMLLGACGLKGDLYLPESKPQIVDSSQNDNAISQEETP
ADSSSNRQETEQTSTPPQ
>BzxaA01.orf11578 source=JABDQX010000186.1 coords=6646..6500 length=49 frame=4 desc=Gammaproteobacteria bacterium isolate Site_C14 k127_1252390, whole genome shotgun sequence
ETIIMRRVREKAHRLSWLIAIFLIVGLQVGCGQKGSLYFPDEATEKRQN
>BzxxA01.orf43837 source=JABEVD010000127.1 coords=17248..17439 length=64 frame=1 desc=Burkholderiales bacterium isolate MAG 21 k99_685124, whole genome shotgun sequence
SGLIRNFFRPGRNSQGQGRIPYDSMQNMKKTAKISLLLLLCAACLAGCGLKGPLYLPDQQ
NQHK
>BzygA01.orf64862 source=JABFGI010000007.1 coords=73011..72799 length=71 frame=4 desc=Proteobacteria bacterium isolate PRO17 c_000000000007, whole genome shotgun sequence
QQIICYAQYFTDQYHMSQGGHEMSRAIKIKLFKVGIILSVLSCVSACGQKGDLYLPPDNV
SLSAADYTSIV
>CaciA01.orf27382 source=JABSSG010000031.1 coords=45588..45415 length=58 frame=6 desc=Rickettsiales bacterium isolate DT_106 DT-Rickettsiales-1_scaffold_31, whole genome shotgun sequence
LVYIITLMLNIKFQIMKTKFLYLTIIFAMLFAISSCGKKGPLKPPSSTTNNTNNFHHS
>CaeiA01.orf38487 source=JACAEB010000072.1 coords=3680..3979 length=100 frame=2 desc=Alphaproteobacteria bacterium isolate L.E.AP.19 k119_570942, whole genome shotgun sequence
ASMPRCAAGRARAAPPPPMSRRRPGGGSRGSTPKPLPTGPEGETAMMLSSAHGRAAGAGL
VLALVLALAACGKKGSLDRPPPPDQERPEAALGPAGPVRA
>CagsA01.orf50757 source=JACCXJ010000005.1 coords=1254..1709 length=152 frame=3 desc=Gammaproteobacteria bacterium isolate MGR_bin175 SD2897-2912_k127_5093985, whole genome shotgun sequence
RRSETGCAAGAWLRHRMPRANAEALLPKPIARAESSRSYARMPGRTLNPTETARSTPCFT
GERWWEALWRSVWRMQAIPTGGPGLWYPLPMRTPRDTTPRPAPIRLTRSGPARRFIVGLL
LFSLAACGQKGALYREKKPESRLTPDAALLLP
>CahiA01.orf22371 source=JACCZW010000025.1 coords=8607..8368 length=80 frame=4 desc=Gammaproteobacteria bacterium isolate MGR_bin240 SD2897-2912_k127_3761232, whole genome shotgun sequence
DPSCFNFPGADALGRSGSAGYTRHGIPVSDYWNMCSSRSDVVLLLLAVISALAACGQTGD
LYLPDDKQTERSDSGKAGQN
>CajgA01.orf40178 source=JACDCP010000031.1 coords=1629..1862 length=78 frame=3 desc=Gammaproteobacteria bacterium isolate MGR_bin311 SD2898_NODE_453_length_15712_cov_1.050048, whole genome shotgun sequence
RWPYWKKPAKRCLPPDPSTGGESRYTPPMILRNVLGLLLLTGAIAACGQKGPLFLPDEGP
AETPPVEDVAGEAVSGSG
>CajmA01.orf54616 source=JACDDU010000003.1 coords=78536..78694 length=53 frame=2 desc=Gammaproteobacteria bacterium isolate MGR_bin342 SD2901_NODE_4_length_489459_cov_2.427575, whole genome shotgun sequence
KLRTASKLNIMLRFIILLFLLSTLLACGQSGKLYLVDQKTETLTVADTYPNPD
>CakwA01.orf45174 source=JACESI010000004.1 coords=148134..148643 length=170 frame=3 desc=Rhizobiales bacterium isolate MCMED-G12 Rhizobiales-MCMED-G12-C4, whole genome shotgun sequence
PAPLWRLPNARNPPLRRCLLPICKQSSRASRQRFSMSFRSRNRSQAVRLMAERRRKTLRN
KLRAGATSLTRKANRPMKTRRDSGTTRGRGMTKTFAKTGSAALISIVLAMTLSACGRKPD
LDELKRPPSKSASAGVAQKVEQPQLDGRTDGFESVSRVRPDRGFFLDFLL
>CanxA01.orf100776 source=JACNJF010000100.1 coords=16886..16785 length=34 frame=5 desc=Gammaproteobacteria bacterium isolate NIOZ-UU29 NIOZ-UU_NODE_757_length_45936_cov_17.7611, whole genome shotgun sequence
SLPVILTLVTTTLVTACGRVGGGADFGKHPFLDR
>CaocA01.orf65489 source=JACNJU010000075.1 coords=6960..7148 length=63 frame=3 desc=Rhodospirillaceae bacterium isolate NIOZ-UU42 NIOZ-UU_NODE_4995_length_14973_cov_9.52614, whole genome shotgun sequence
CKSRLHRCQEEVFDMTFKSMKLFQHLLVLALIIAIASPLAACGRKGSPDRPDDSEYPRSY
PAP
>CaoqA01.orf44946 source=JACOMY010000021.1 coords=22420..21746 length=225 frame=4 desc=Rhodospirillales bacterium isolate SP5ARS3 SP5ARS3_Ga0325880_121, whole genome shotgun sequence
PGPHAGRQCRHGARHDGGSRAHARRLRRRLSYRHRPGRLAGAGAGPAVPPCPSGDRQPGA
TCRGAGLRSGRTAVSRDAGGRTADRSRRLRRAPDRTFGRQPHQPGRHRPGAGARRRRRRP
RPAGAGPVSSRRRLLLGGAAALLTACGRKNPVAPPQNRPQSQPGSRKRYIYPAPETVVPN
HRGPARPAPGSAPPGSAPPGSAPPSPAAPGPAAPEDPGEAAGSAT
>CavvA01.orf3592 source=JSWE01000036.1 coords=70645..70782 length=46 frame=1 desc=Candidatus Jidaibacter acanthamoeba strain UWC36 NF27_BK, whole genome shotgun sequence
LIGEGKMIKKTLLSIMLSLALCSCGIKGDLSLPDEEGVYIPPQDNK
>CazjA01.orf48892 source=AQYH01000007.1 coords=383958..383671 length=96 frame=4 desc=Kaistia granuli DSM 23481 strain Ko04 G342DRAFT_scaffold00003.3_C, whole genome shotgun sequence
SAPPIEPTLTMTGQRDRLRCRRIAEPSRRSPLALAARILLMSAALALAGCGVKGAPEPPP
GGPQALSAEQPGPDGKKPDISQPSKPDRSLFIDKLL
>CbalA01.orf13499 source=VRKW01000012.1 coords=12115..11819 length=99 frame=6 desc=Ketobacter sp. MCCC 1A13808 NODE_12_length_123576_cov_56.685367, whole genome shotgun sequence
WRKFYHSRNPEMLNFATRLALLAFGIWLISACGQKGPLYMPNNPPPTKAEKLCPTCAAIH
ADSKADAAATNDEKPGDSSEVLHDSQQESRETTPDEITE
>CbnzA01.orf54225 source=SPIA01000003.1 coords=30850..30674 length=59 frame=5 desc=Gammaproteobacteria bacterium LSUCC0057 scaffold_2, whole genome shotgun sequence
LTFSCDFTAMYKSLFRPRRRSLSALALLLLTLTTLACGNKGPLYLPDAEPNGERRSEPS
>CboyA01.orf58947 source=PUEJ01000002.1 coords=471326..471012 length=105 frame=4 desc=Labrys okinawensis strain RP1T NODE_2_length_758291_cov_7.970731, whole genome shotgun sequence
RRWRSSRSAASQQARMVPRCSRSQIEIRATQRQTLEFPMAGNAFRIALALTLVTTLGLAG
CGRKGKLEPPPEQHVTDGDGNGYSKKKDPGYVKPDRKLPMDFLLN
>CcbcA01.orf74937 source=JABAIM010000004.1 coords=32852..33043 length=64 frame=2 desc=Leeia aquatica strain IMCC25680 NODE_4_length_332542_cov_69.351885, whole genome shotgun sequence
LRNAPPLSHGMAVLPCGLYFGPLHTMRLRLLLLALSCTALVACGIKGPLYLPQDPASQAA
SAPR
>CcbxA01.orf29920 source=JFIM01000024.1 coords=25852..25721 length=44 frame=6 desc=Legionella pneumophila subsp. fraseri strain ATCC 33156 contig024, whole genome shotgun sequence
YLMRHIYFALLFIVVTMASLCLSACGQKGPLYLPEQEKKATANH
>CcrfA01.orf65146 source=JACHXA010000006.1 coords=161898..162101 length=68 frame=3 desc=Limibacillus halophilus strain CECT 8803 Ga0372437_06, whole genome shotgun sequence
GSLMTRRLLLMTLLMAATAGLSACGKRGDPHLPEGTVGTYPRAYPDPATVRPNTSAGNSG
QESEEQTN
>CcydA01.orf60883 source=CP045871.1 coords=331587..331468 length=40 frame=5 desc=Litoricola lipolytica strain IMCC 1097 chromosome, complete genome
GYTCAMRLFLILLILGVAGCGNTGPLSLPDADSETSSGPL
>CdhzA01.orf57131 source=JACHTF010000009.1 coords=116963..117295 length=111 frame=2 desc=Lysobacter spongiae strain 119BY6-57 NODE_9_length_171825_cov_88.370767, whole genome shotgun sequence
PRHGPGWPPPAPRSWPSSQPGCGGVLNRRRLELRSVRRAGYTAGMNARTALSMIFLALAL
AACGNKGPLVQAPVEAPVIEMPDEAPATDPVDAEALPADPASDEDDGSATR
>CdjbA01.orf50757 source=SBFY01000173.1 coords=22662..22904 length=81 frame=3 desc=Gammaproteobacteria bacterium isolate M0112 scaffold_72_1, whole genome shotgun sequence
TCARSGRRGTDPAGPTETVMRIVACLTLPLLLALAACGQKGPLVQPGEGPENTQYIIKGS
DRPASPAPAPAHTTEDASDHD
>CdjnA01.orf11853 source=SBGZ01000083.1 coords=3370..3519 length=50 frame=1 desc=Alphaproteobacteria bacterium isolate M2410 scaffold_146_1, whole genome shotgun sequence
KASRALAGDIEMKSLALILSLLACVSIAGCGKKGPLEPPPSRAVPLQQHG
>CdslA01.orf9023 source=CACOPA010000001.1 coords=209529..209392 length=46 frame=4 desc=uncultured SAR86 cluster bacterium isolate AH-324-F14 genome assembly, contig: AH-324-F14_NODE_1, whole genome shotgun sequence
VLFIHNTSMKIFIAVLLFVFLSSCGYKGPIQPNTLSPGTQNIDGSL
>CdzgA01.orf49810 source=SRIO01000005.1 coords=203792..203172 length=207 frame=5 desc=Candidatus Macondimonas diazotrophica strain KTK01 NODE_5_length_214773_cov_35.3771, whole genome shotgun sequence
FGPARACACGPRTRRNSRCISGVSRPALFAGWCANASPSWNCPMCCTTWPRNSGRNSAVR
ASAIPRPTHRFPAASVRRTSPAPATCRCPIWKIRTPACRSWSRPPSSVIWNAPTPPEASP
RAQRAGRPVHGQAGTRALYWPPVCYPPLRIVPMPRSRWLLLPLALMLLTACGQKGPLYRS
EEAVPAEAPANDGDEGPPAVIAPPATE
>CeagA01.orf34164 source=LVJN01000016.1 coords=30344..30180 length=55 frame=6 desc=Magnetofaba australis IT-1 contig00016, whole genome shotgun sequence
PMKHRLAVLLAMTLLGTAACGYKGDLYLPGEKPQTSATQTPDAAQNDEKLNKKAN
>CeaiA01.orf36508 source=FO538765.1 coords=2929696..2930163 length=156 frame=1 desc=Magnetospira sp. QH-2 chromosome, complete genome
YRPHAGLYGFGFHHRHRSGRLAGTGIGSALSPGPSCDRRAGKDGRGSRHRSGSIIIARHA
DGGAGDYRGPVFGSGGRFIGGQPDQLWRHRAGQRTRRRGRGPAPISPWGGRMMLSRRKFL
SLMVVALPALLLAACGKKGAPRHPEGSQYPRKYPSK
>CeenA01.orf46609 source=SWKP01000007.1 coords=280465..280638 length=58 frame=1 desc=Maricaulis sp. LZ-16-1 NODE_4, whole genome shotgun sequence
KGDIMTRKSGAILVLTLTSLGLTGCGLRGELERPDPLWGNPQDYESSDTADEADEGES
>CeeqA01.orf71429 source=CP007031.1 coords=270933..270739 length=65 frame=4 desc=Marichromatium purpuratum 984, complete genome
DAPMLCWARYLFIAIILVLGTVSMLGACGQKGPLYLPEPEPATPAATGGDLPDVTDAAVP
AADQP
>CeiuA01.orf61481 source=ATWI01000010.1 coords=338285..338641 length=119 frame=2 desc=Marinobacter daepoensis DSM 16072 K325DRAFT_scaffold00003.3_C, whole genome shotgun sequence
SGRPSVPAGYSDQSVPVLSGTAGRCAQPAPCLNVRTLAVRAGCRVYFGHNSLRGMGMQLG
LVRRLVLAFPVLLVLMVSGCGQKGPLYREVPESVVTPETSMASETVANEGRASEHDDQP
>CemeA01.orf4012 source=CP015839.1 coords=313031..313303 length=91 frame=2 desc=Marinobacterium aestuarii strain ST58-10, complete genome
ILIRSSVCGSAVLGARQYIRVSAATHPGYNRCFGIAGIGAAIVKRWNWILFVTFALLAGC
GNKGALYMPDQVDPAAPASQTSAQPPAPAQN
>CempA01.orf11917 source=FLOC01000001.1 coords=43303..43166 length=46 frame=5 desc=Marinomonas aquimarina strain CECT 5080 genome assembly, contig: 0001, whole genome shotgun sequence
WMVVTVSKLVLMLLATLTLVGCGNKGPLYLPDQALPSDTVTSSAEY
>CfjhA01.orf77133 source=JACJIM010000006.1 coords=388054..387656 length=133 frame=5 desc=Methylobacterium fujisawaense strain DSM 5686 Ga0373204_06, whole genome shotgun sequence
GSAPAGPRVPVPSPPDPRAMLSKPALKLLAVSGLVALAVSACGRRGALEPPQTAAPAAAP
ASGGAATGRRTLPVSVGLGGGAPEPDAASVRAGDELSVAAVPPGGTDAPVETSRGARRGY
RVPKEPFILDPLL
>CfmqA01.orf62415 source=AUKJ01000005.1 coords=36522..37550 length=343 frame=3 desc=Methylococcus capsulatus str. Texas = ATCC 19069 H156DRAFT_scaffold00013.13_C, whole genome shotgun sequence
TVEFRKGPQVRPDSGGRAFLQPHPPVGIDHQQHEGRSYRRRSGPAGRRQFGLPALPSRDA
GSGQGAVGAGRSAARAHRRAQVHHRLVVICAPCRRRQFLTQSPQILFHFGCPRPAFDAMA
ARQHPADVPVEDRRPAVESQTRDRAGRGTADTGQGCQHRGIGGQFAGMTLGDDAGGAVEI
AGAAVIAQAGPQRQDLLEVCFGQNRKTGEVPHEPLEISDDGGDLGLLQHDLGYPYPIGRA
GTLPGQVVASLEIEPVEYGLLEGGERRGSHESLQGAVFALECRPCMRSFNPISPISAGPP
GMSKNHPALWLTVALTLLSSACGQKGPLYLPDREPARTEKQKS
>CfnyA01.orf25163 source=LSNW01000012.1 coords=70997..70860 length=46 frame=4 desc=Methylothermaceae bacteria B42 Contig2, whole genome shotgun sequence
MSEMFRKRILFYFLAGLVIGLMMASCGQKGPLYLPSPEQEKKQEKR
>CfoaA01.orf65256 source=CP054476.1 coords=581765..581349 length=139 frame=6 desc=Methyloligella sp. GL2 chromosome, complete genome
TFRAAIGRAEDHRGCFLGARCGKLGEKPQELWRHCARQCETAGEPLDKAFVEIASPGIKR
GPAGHEPCDEGQDRKGMIMGSALRILITVALLFGIGLTACGRRGSLDRPPPRGPEVKADP
ETKMQTAPDRKLIIDRLLE
>CfovA01.orf57224 source=LUUF01000057.1 coords=3920..3678 length=81 frame=5 desc=Methylomonas methanica strain NCIMB 11130 contig_27, whole genome shotgun sequence
QKGASSPFFCALPRLRGCQCSFFYCVGYAIFRVHYPIVTNMTTNNILTLVLWALLLQACG
QTGPLYMPDSPPPIYVPKQDK
>CfpoA01.orf33650 source=CP003380.1 coords=2220170..2220343 length=58 frame=2 desc=Methylophaga frappieri strain JAM7, complete genome
LGSRIVSAMSFTGEALMQTSSGWRTLALILCTVSLLTACGQKGDLYLPEGKAQTIEVA
>CfqaA01.orf76202 source=CP040948.1 coords=99457..99239 length=73 frame=4 desc=Methylophilus medardicus strain MMS-M-34 chromosome
SNERQACLVMSPLGLMVKYELIDIGLCMMLSFWMRLLAAALLVAQLSACGLKGELYIPER
QYPQTPQQDKSSS
>CfulA01.orf18900 source=BAOK01000002.1 coords=632622..632371 length=84 frame=4 desc=Alpha proteobacterium Mf 1.05b.01 DNA, contig: contig02, whole genome shotgun sequence
HILCLKCREFCRKPYEPWRDSALKRESRGKPLAENPGAKTGNRRRDEMIRTTLTLMLVAS
FGLAACGVKAPPVKPQPTEQEQTN
>CgkpA01.orf46684 source=ALYF01000006.1 coords=26502..26335 length=56 frame=6 desc=Alpha proteobacterium IMCC14465 IMCC14465_6, whole genome shotgun sequence
IKSKIRLDDKDMTYFARRFIYVMIGSAFFLSACGVKGDLSMPEKANITDNIMNSSQ
>CgmkA01.orf26311 source=JHVK01000004.1 coords=286499..286729 length=77 frame=2 desc=Microvirgula aerodenitrificans DSM 15089 Q352DRAFT_scaffold00004.4_C, whole genome shotgun sequence
HRDFATSHSPAMRRLVLVPLVLTAVLLSACGYKGPLYLPTNPPAKHKSGPTAAPATPARP
AAPQTEPVTPDQLPEDQ
>CgnpA01.orf31829 source=BFAU01000173.1 coords=3008..3208 length=67 frame=2 desc=Bacterium MnTg04 DNA, NODE_159_173, whole genome shotgun sequence
IIETAMKKHTLSPAAFFIVLLLLSGCGQSGDLYLPEDAETETAISSADEKQPEPEKNSQD
EDSQDQP
>CgrbA01.orf123622 source=AKXQ01000034.1 coords=40963..40733 length=77 frame=6 desc=Moritella dasanensis ArB 0140 111.MD140.1_34, whole genome shotgun sequence
FIIESVMSQVRKTTFITLALLFSASLLSGCGISGPLYAPGTGRDAPKAKSVATPAAQSVD
NSVDNNVASKTPSSEAE
>ChvsA01.orf51317 source=NZNC01000016.1 coords=103566..103399 length=56 frame=6 desc=Haliea sp. isolate EAC94 MHASMcontig_1040193, whole genome shotgun sequence
GPDMRTLTALFLLSALTSCGQTGPLQMPPAPREAPPPPPAVAPQVENGETNDNSGE
>ChymA01.orf23467 source=LR134440.1 coords=1698317..1698487 length=57 frame=2 desc=Neisseria animaloris strain NCTC12228 genome assembly, chromosome: 1
RKTIMKSTALLLVAAVFLAGCGYKGDLYLPKENDKARFGVIQTGLQFESKEPTAPSE
>CiiyA01.orf61412 source=CP001798.1 coords=3965759..3965580 length=60 frame=5 desc=Nitrosococcus halophilus Nc4, complete genome
LKNRYNGHFKLFKEVSMVLRRWKGALGLTVLLFLGVLVTGCGQKGPLYLPKEKGMMQKAI
>CijyA01.orf15953 source=QJJP01000003.1 coords=53807..53995 length=63 frame=2 desc=Nitrosomonas sp. Nm84 Ga0181060_103, whole genome shotgun sequence
RCPCYSLVLVSRKLLFRGFLVRLFLTTLLLTYLLTACGLKGPLYMPPPADAAKPASSDEV
EKK
>CjnsA01.orf15001 source=AMRL01000002.1 coords=17754..17470 length=95 frame=5 desc=Oceanibaculum indicum P24 contig2, whole genome shotgun sequence
GRAAHHPGGVRGAGHRQFGEEPGQLWRHRAGARAGAGEAVEGAAGMKARSFCITLLVALL
LAGGLSACGKKGGLEPPPSGEGQKENKYPRTYPAR
>CjocA01.orf104898 source=CP019343.1 coords=1840680..1840429 length=84 frame=4 desc=Oceanicoccus sagamiensis strain NBRC 107125 chromosome, complete genome
SPTLTIGKQIMTTTEVAALIRAALSITALVSSLLILTACGQKGPLYLPQDPSATSGDVSS
ETASAQTSDEKDKPKASEPTDSLD
>CjqqA01.orf29597 source=AUGV01000003.1 coords=569643..569437 length=69 frame=5 desc=Oceanobacter kriegii DSM 6294 G516DRAFT_scaffold00002.2_C, whole genome shotgun sequence
SRGLRVNACRGSKPVCRQRPQHKSFSMKHLLRTRTLWLATLAVSALLLGGCGQKGPLYLP
DQPDTEQTS
>CjsqA01.orf63234 source=AEWF01000001.1 coords=178621..178791 length=57 frame=1 desc=Candidatus Odyssella thessalonicensis L13 HMO_scaffold00006, whole genome shotgun sequence
NGIILMNSRNLRVFLRLFLIAIIGGALSACGRKGDPEPINKTDYPRPYPSQQLDCTI
>CkipA01.orf44806 source=PIVX01000034.1 coords=14559..14227 length=111 frame=5 desc=Gammaproteobacteria bacterium isolate Glo_16 GloG15_CONTIG4241, whole genome shotgun sequence
VLLGSFKLGTMLKSSCAEAPRPCRNITAAFGDSVGLISVYDREFDMIINNKDKQKLIKSM
AIIAFSSVFLLSCGVKGGLYLPTEHIEKSKQNKSNNKINKEDKKIINKKGS
>CkirA01.orf13274 source=PIWD01000021.1 coords=12909..13070 length=54 frame=3 desc=Gammaproteobacteria bacterium isolate Glo_22 GloG15_CONTIG2055, whole genome shotgun sequence
AKQKNRQNKKIGYRAMLKQTAFCVVIVLILSGCGQTGELYLPKLDIDSSLCNTI
>CkkzA01.orf36206 source=QEVO01000009.1 coords=55163..54756 length=136 frame=5 desc=Proteobacteria bacterium isolate PRO5 J3_scaffold_116, whole genome shotgun sequence
SLQDQGLDRTRERKLPIFSSGDVSGRSYPGSCEPHNLTLRQDRRDGMLIGKELMRTTVLA
AVLAAAGFGLSACGQKKEEAPAPAAEEAAPAAEEAAPAAEEMAPAAEEMAPAAEEAAPAA
EEAAPAEAAPAEAAPQ
>CodgA01.orf119606 source=QDDL01000009.1 coords=24043..23864 length=60 frame=6 desc=Pelagibaculum spongiae strain Hp12 NODE_9_length_191697_cov_37.0664, whole genome shotgun sequence
ILIVAIFGEIKVIRSIFFCLVLSLGVGTTMGLAGCGQKGKLVSPASSSQSVIQNSDQGAP
>CorrA01.orf31583 source=CP027668.1 coords=3528311..3529018 length=236 frame=2 desc=Phreatobacter cathodiphilus strain S-12 chromosome, complete genome
RRRRAGTGWSASSPPWGSRRANCCARRARPMPNSASAIPRSPTKPSSTPLWPIPSSSTGR
SSRRPGARASAGRRKPCWRCSTPRPKVSPRRTARWCDRRGMPRSAVHSRRRDDCSASRSP
LAVRDGIRYGSPAASSRTFHLSPSMSRRSALLAVLAGAVALGGCGRRGSLELPGETPSPI
GGPTPPNLPPRTEPPADPASPAQRQAQPARRDYDRNRPAGQGQLLPSGQFVLDPLL
>CovjA01.orf63231 source=AMFF02000117.1 coords=4427..4585 length=53 frame=2 desc=Piscirickettsia salmonis LF-89 = ATCC VR-1361 strain LF-89 Scaffold00117, whole genome shotgun sequence
NHRENPMRQRNYIIFTAFITAILMLNLTGCGQKGALYMPTHSTPITQAPSSPH
>CpcdA01.orf72090 source=SLWY01000036.1 coords=961..1794 length=278 frame=1 desc=Plasticicumulans lactativorans strain DSM 25287 Ga0310538_136, whole genome shotgun sequence
ARRRRRRHRAAAAGDAARRRPSAWRLQRLEADLLRALVEHHAAEGVEVLQAFGDGQEVVA
GELAHLAGEAGAAVGEQELGLAEAARVEQDVAARRVAGVVLEVHAQFVVAERDPHRFAAP
ARVDDLVRERQHALEGGAGLGGCLAFEAGDEGIGAGDDAQLVHGVLLGWSSGAAPERGRA
RVILAVLHSVYNFSELISKNTGQRFTPPLRIGRRRCDGRRCGYTAALHAEMPPMKATVAR
ALLALLAVAVLAGCGLKGPLYQPPPETPKPAKPAKPAG
>CpgkA01.orf1206 source=CP002568.1 coords=128906..129217 length=104 frame=2 desc=Polymorphum gilvum SL003B-26A1, complete genome
RRWPGTECAVRPQYRRAGGLAAGRGSCEDWTHQNAAQQGTAGMSSRRRTWAAAACVVCLA
LAVAGCGRRGPLDAPSASMATDPAEAVPGATPGSGDSFVLDALI
>CplpA01.orf37494 source=MRSX01000010.1 coords=78706..78344 length=121 frame=4 desc=Candidatus Porisulfidus sp. TsSOB lac_sponge_s2o1_TsSOB_curated_scaffold_9, whole genome shotgun sequence
PAVAKLAGQSRAGLGTAIDDPDPQNLRPSRPSRAARPAQRARGRRRVPESGSRRGSTESG
RYTEVWLDLGLAHSILGGALMGEKFMSVLRWLFLGFVLIGAQAGCGQMGPLEPPPEAAAD
G
>CrhxA01.orf57135 source=SMAF01000028.1 coords=38409..38110 length=100 frame=4 desc=Pseudofulvimonas gallinarii strain DSM 21944 Ga0244682_128, whole genome shotgun sequence
VRARSLCEHGSYVSHAWPEYTLGLSIYLDTAMRLALLALFSLTTLAACGNKGDLYLRDPT
APPPMSAADQAAAKAAAERDAALNPPAEPQTRKRKRRRRD
>CriwA01.orf88607 source=CP013189.1 coords=421005..420754 length=84 frame=6 desc=Pseudohongiella spirulinae strain KCTC 32221, complete genome
HLNTRYNRSPLSKSDRSGLFRMSPVRLKTGLALAVAAALLGACGQKGPLQRPLPIQEDQS
AYLSAPPESGTHDTISLSERRAIC
>CrumA01.orf55705 source=JSFK01000002.1 coords=249966..250157 length=64 frame=3 desc=Pseudomonas chlororaphis strain EA105 contig_2, whole genome shotgun sequence
RIFKDFAMKRLISSLAALVAVACLVSACGQKGPLYLPDDDQDPAEQAQSSQKQPSKAHKH
DVYQ
>CsriA01.orf66299 source=FRXO01000002.1 coords=647386..649026 length=547 frame=1 desc=Pseudoxanthobacter soli DSM 19599 genome assembly, contig: EJ95DRAFT_scaffold00002.2, whole genome shotgun sequence
RHPHERGEAPRRPDRSGGRPASHRPLAQRPGRDRFPPLGARHHRRSRFRARRPAGRPPRQ
GRGPRRHGDAGLHPSPDRPAGDLRPPPDGLCRDDRPRPRPVPGCPRPPQRMPARRRRPRR
HLVPHRPLRHRRRARLRPADRELARFGVRPRLRARNPVRRLHRGDAPVAPRRGNRDLVLG
AVRLHPAVRPLHHRLVDHAAEAQSGRRRTRPRQDRPHHRGAQHAPDRDEGPAARLCQGHA
GGQGADLRRAVLAVAGNRGLRRHGARPGTRREGDEEGGGRRLFHRDRPRRLAGARDRDAV
PRGPPRHRPHRGGRRGSGAAARPGPARHHAGGRRPHHRGGVRRPHCGSLGEEPHLPWRHG
AGQRAARDPRVAAAAGERGEGPSGRVSRRPFRAHEPLRLASRARLRYWSRLPGKFPGRMA
RPPKGKGSVCKSFCIVLPSGSVRAGRVCVRFPAGSGMTEAPAVRSDSLGDSVNGIAGRAA
AGRRGGARRTPLAVGLAVVLVATFALAGCGRRSAPETPPGVKPPAGSVDRGNGIYAPPRK
FILDPLL
>CsvyA01.orf86632 source=PIZK01000004.1 coords=1719..1853 length=45 frame=3 desc=Alteromonadales bacterium alter-6D02 10_S10_L001_R1_001__paired__contig_4, whole genome shotgun sequence
KMLKLTIFTVLLILLSGCGQKGPLYHDKPEQQKNQPQPTQQKEQN
>CswwA01.orf132769 source=AUAM01000042.1 coords=13417..13127 length=97 frame=5 desc=Psychromonas aquimarina ATCC BAA-1526 G337DRAFT_scaffold00039.39_C, whole genome shotgun sequence
TMKCDYILKALEYLAQKILLGSGMKNTNILLTTLLFSSLLAGCGMKGPLYRTPVEPPQTE
TVQQTEQLQLQLQLQQDSQKTSSEEPDSTSENTAISE
>CszaA01.orf50523 source=CP001751.1 coords=2067153..2067007 length=49 frame=5 desc=Candidatus Puniceispirillum marinum IMCC1322 chromosome, complete genome
KIKERIMLNKLMITCLVTFLAVAGLTACGKRGDPYRPSDVPAKTETATE
>CtaeA01.orf78830 source=CP051630.1 coords=55859..55572 length=96 frame=4 desc=Pyruvatibacter mobilis strain CGMCC 1.15125 chromosome, complete genome
CARPGSLLAGAAFMTAATSFGRLAVAALLALVVAGCGVRGALVPPEGRDTLLGPDKDFPE
PTGEPSPAATAPAPEAQRETPEESSRPRFPAPEAVN
>CtcaA01.orf9335 source=QFOX01000018.1 coords=26720..26355 length=122 frame=6 desc=Azospirillum brasilense isolate S2_006_000_R2_60 S2_006_000_R2_scaffold_1342, whole genome shotgun sequence
RHAIGTRCHHGGCVRRHYAGCLRGPPRKPWRHRTFASAAGACCRTKGLSMKFSILLISML
MALSACGIKRPLVKPSEIPAYEQKREEKLQQREQEMREFEQQQQQLRAPAAPEAMLRNMG
AA
>CtehA01.orf20591 source=JAACFL010000034.1 coords=4981..5244 length=88 frame=1 desc=Gammaproteobacteria bacterium isolate bin.86 scaffold_2215, whole genome shotgun sequence
PPAATAPRGVPRAGYGCGAATRDPPSRPIMAHAPVPVPAPERSLYCRPMNVPRPIVALLL
LALLLAGCGQKGQLYLPEESAPPAAGSN
>CtfyA01.orf38957 source=QUBU01000006.1 coords=91605..91342 length=88 frame=6 desc=Gammaproteobacteria bacterium isolate PRO3 50.scaffold_51, whole genome shotgun sequence
NVPAPLRAGTPAFAPYNPPMHKLMLTAAALGFCASLTACGLKGDLYLPPPKEQATPATPA
TPAEPAIAPAPASQPEDPEREGQQPPTG
>CthwA01.orf11219 source=QZLD01000116.1 coords=10074..9859 length=72 frame=5 desc=Gammaproteobacteria bacterium isolate Madre5 k127_181575, whole genome shotgun sequence
KYGVMCACWENYCILTPSIFKSNNQAIEMKLLLLAIAVIAFSGCGQKGPLYLNKNDTLKQ
STTEPEKDKNEQ
>CtikA01.orf94579 source=MWLK01000036.1 coords=162138..161812 length=109 frame=4 desc=Rhodomicrobium sp. R_RK_3 BLEFHOIH_36, whole genome shotgun sequence
GSSTAGMGGKPCRAAGRDQSGGGSREPVAFLGGLGDLMSRSLKLMTVLAFATLALSACGK
RGVLEPPPDAEVTTPAKKKHNVFGSDSKAEKKPAEPQEHRPFVLDGLLR
>CtnlA01.orf30683 source=MEQN01000080.1 coords=6102..6407 length=102 frame=3 desc=Betaproteobacteria bacterium RBG_16_58_11 RBG_16_scaffold_29165, whole genome shotgun sequence
SRPASLASSAASILRKVASTSWLNSVSVMNFPKKFEMELRCGFILIVVNPMRTLLIILAL
GLGLQACGLKGPLVLPAPAAQSAPSSQTTPASPSDSAQDIKK
>CtziA01.orf45727 source=RFNS01000102.1 coords=6311..6673 length=121 frame=2 desc=Alphaproteobacteria bacterium isolate LLD_269 Lanier.contig406338.9271bp, whole genome shotgun sequence
CAPYDRAGCSPGGRKKRATLSAIAGGFAAHRAAHPCRCFSCALGQRCHAAPSFLWRHSTR
CGAPSHCRSTQEVIMKTFALLAIMLLVFGLSACGKKPAWVDPPPGSPKELPSYPAPTTAA
E
>CubaA01.orf37249 source=RGZB01000033.1 coords=19386..19640 length=85 frame=3 desc=Proteobacteria bacterium isolate WBA_2_307 contig_100_32, whole genome shotgun sequence
RRPSRSRASNISENNMKYVMLTLTLLAIAGCGVRGDLIRPEKLKAEQERKAAKRAAASKE
PPAETEATPKTLPVTPPVATPTPAQ
>CubsA01.orf6099 source=CP033611.1 coords=510382..510495 length=38 frame=1 desc=Rickettsiales endosymbiont of Stachyamoeba lipophora strain RICK01 chromosome, complete genome
KLNEMKKFLATFTLIIALSSCGIKGNLYIPENQLIESS
>CubzA01.orf29058 source=WTGP01000019.1 coords=283106..283405 length=100 frame=2 desc=Gammaproteobacteria bacterium isolate CO36388bin_2 NODE_3_length_468403_cov_65.676350, whole genome shotgun sequence
AMISSLSLTKPAPYQATRCRKGTLAGVLAHLRSRPSTGNASSPRMPASRRFLTGAALSLG
LALSGCGFSGALYLPEENPPPPAEEPPVPQDEGPATEAGT
>CuchA01.orf96614 source=SMMC01000119.1 coords=3989..4129 length=47 frame=2 desc=Rhodospirillaceae bacterium RKSG073 Contig_88, whole genome shotgun sequence
KKEDTMIRNMIIGLTVILLTAGSLSACGKKRPPVAPSQTEQAQDTTN
>CuciA01.orf12150 source=RKSH01000083.1 coords=20010..20270 length=87 frame=3 desc=Gammaproteobacteria bacterium isolate PNGst_C_binSS3 scaffold_21, whole genome shotgun sequence
LPQRGRFGARAQPQRRHRAGCGARRRRGHGKTHRGAGKRMLSRIGGALRCVPVLLWLAAA
VTLTAGGCGQKGPLVPPGIAVAAAEKS
>CuvuA01.orf8634 source=CP054491.1 coords=593121..593333 length=71 frame=3 desc=Candidatus Reidiella endopervernicosa isolate Santa_Monica_outfall chromosome, complete genome
PVTASWVLIKAAIILRTPHRSVDSGQMKVQKQSIFKRLWPLLGLIIILASCGQKGDLYLP
DTTTTPSKGSH
>CvegA01.orf63366 source=JABGCE010000002.1 coords=628670..627915 length=252 frame=6 desc=Rhizomicrobium sp. SG733 Ga0365356_02, whole genome shotgun sequence
DRAMVFAGLRFREAVGSVHHRLIHHAAKAQSRRRRTGARQERSRARRFRGAGDDRERPGA
GLRHRSAGRQGTRLRCGRHARNLSRRDGGHVRRSEGSAGAHAGFGQCRLSHRDRSCRLAG
AELRQAFPRSPSHHRLHRETRRRPRGRSRQAAAFRNAGHRAGHHRRRDEGIERGSLGGGA
HELWRHGTRSHSRANPLLAGEAEMKKLPLLIAFAVALSVAGCGVKSDLEKPDGQPVKKGQ
TDPSKPPSPLGR
>CvfdA01.orf761 source=QFWQ01000001.1 coords=71285..72271 length=329 frame=2 desc=Rhodanobacter denitrificans strain Yn1 D70275-2-02_R1_1, whole genome shotgun sequence
EAAGLSARSVAQRLADAPLGGLVRPRHQRAGAHQADAVMTLVDQRQECAAAVDGVDLGYP
ARVLPLQVEQVERAGFAEADHRARRLGLLRGIVVAAGQPVEPVQRRHAGQQGRQFPLQHD
RLDAPGIAGQLQLARAAVGPGQGERPALRRQDARVDLDHRRLLAEQAVAAQRAAGTGQQQ
GQRERGQAQQRAPAGGEPMAVVQVLAQGHQLHQGDQREDHRQYQQHGHRHAQQRAPVHRR
YLAAPSGDSCAHHNGDAAAGPSRLAILRPSTGIPTMRRSFLLLPFCLAIAALAGCGNKGP
LVLPTQPAAASTTAKPAAPALPASAGNPR
>CvhbA01.orf17407 source=PKTR01000002.1 coords=1447106..1446855 length=84 frame=6 desc=Rhizobiales bacterium isolate BM505 sc_1, whole genome shotgun sequence
EHAVRATGRSRQKELPVRSRNLWSILATVTVIVALGAGLSACGRRGSLERPPEAAAAQQA
EYPMVKTRKGPTVPERPFVLDPLL
>CvouA01.orf32733 source=SZZM01000001.1 coords=860472..860209 length=88 frame=5 desc=Rhodoligotrophos sp. lm1 scaffold1.1-size1904632, whole genome shotgun sequence
GGFAAAWRMRPLGVQQRGTALLVGERKLRRGIPVRRTTAIAALVLTALSLAGCGVRGPLD
PPPGGREPDPEEPVLLDPLITPAPKPYS
>CvtvA01.orf23556 source=CP000847.1 coords=535995..535867 length=43 frame=5 desc=Rickettsia akari str. Hartford, complete genome
FIVMKTFYLFVLALTLCSCGIKKPLEAPHDVIPKNLCVIPART
>CvulA01.orf17612 source=NMOS02000002.1 coords=12422..12598 length=59 frame=2 desc=Candidatus Aquirickettsiella gammari isolate RA15029 NODE_2_length_137978_cov_293.432_ID_4565626, whole genome shotgun sequence
KNRWFLPTKLIFMRKKNDLALLYLSTVFFLSACGQMGPLYLPEQKPPVYVPHHLAKPVS
>CwieA01.orf10778 source=DJQW01000001.1 coords=430154..429984 length=57 frame=5 desc=TPA_asm: Alphaproteobacteria bacterium UBA6376 UBA6376_contig_193, whole genome shotgun sequence
SASGKYLTNARDAIIIRDMKRVFIGFLLIATLATAACGVKSDLSHPDPSYPRNYPVY
>CxizA01.orf41118 source=LJTS01000028.1 coords=6878..7183 length=102 frame=2 desc=Betaproteobacteria bacterium SG8_40 WOR_8-12_4476, whole genome shotgun sequence
RLDERSQGPAFSSKAGAQTHVLHSAAPREAHTNMRHTILILILALLTGCGSKGALYLPAA
EAEAAPAQPPSIDEGVRLDTGDEDLEPEVGDKAYEDEDKKEQ
>CxjwA01.orf54030 source=SHNJ01000023.1 coords=6339..6473 length=45 frame=3 desc=Alphaproteobacteria bacterium isolate Bin14_1 c_000000000669, whole genome shotgun sequence
KGKPMYKMMIILLCSFLLLSACGKRGGLEAPPGSDPKYPRSYPQQ
>CxkjA01.orf31337 source=SHVT01000023.1 coords=9627..9382 length=82 frame=6 desc=Rhodospirillaceae bacterium isolate Baikal-deep-G46 BACOMB-C7483, whole genome shotgun sequence
NGFFGADGGAFGGEPDEFWGHRTPTRARGGASRASEVPLSRRWLLVWLPVLLLGLLTGCG
RKGSVEPPEGEESRYPRRYPRE
>CxkpA01.orf19433 source=SHWA01000071.1 coords=9482..7920 length=521 frame=5 desc=Alphaproteobacteria bacterium isolate Baikal-deep-G53 BACOMB-C21822, whole genome shotgun sequence
SPRTWNRHEHESSHTPARVPGPGPLSDGGGRDHGPHQRVRRFRSAPLCRGHPRLGGARRH
AGAPGHHHRRRRRRDQPRPRPGAGGDRRRSLHLRARARGHPHERRGAARRADRRARRAAA
HRPLAQRPGGDRLSPLGARPDRHPGCGALRVAVGPDRPGGGARGHHHAGLHPPAERTAGD
LRPPSAGLCRNGRARPRPPAGRAGAAQRVPPRRGGARRHLVPDRPRGDGAGARLRPTHGE
FDRRGRRPRFRARVPERGCDRGHAPLAPRRGTGDLVLGPVPLHPTVGCVFHRLLDHAAEA
QSRCRRVGARQGRAHHRRADRPPGGDEGPSPRLRQGPAGGQGADVRCRRFPRPRRRRHHR
HDPGPHGRCRGHAGRRRQRLRHGDRPRRLAGAHARAALPARARDHRPHRQPRRGQRLRPR
CAAPRRDAGRGARHHRRRVRGADGRTLGRQPHQSRRHGAAARAGRRARGAGAARVTRRAF
MLLACALLLAACGRKGPPESPPDAVPDAEALDKDRRRRGRL
>CxkwA01.orf15847 source=SHXO01000069.1 coords=11709..11584 length=42 frame=4 desc=Betaproteobacteria bacterium isolate Baikal-deep-G95 BACOMB-C14899, whole genome shotgun sequence
LLAPAMRALVFSLLLTTFLAACGMKGPLYLPPPEEPNKTEKK
>CxlxA01.orf18782 source=SHZH01000001.1 coords=7023..6823 length=67 frame=6 desc=Gammaproteobacteria bacterium isolate Baikal-deep-G144 BACOMB-C2858, whole genome shotgun sequence
GPPNIEFSIHLIDCYTDSMKKVFLTKWARATCPYIIMVGFILMVSGCGQNGALYLLPKDQ
PAKSQPK
>CxprA01.orf29482 source=PWUP01000188.1 coords=380..234 length=49 frame=5 desc=Gammaproteobacteria bacterium isolate CSSed11_242R1 CS-Sed11-C23078, whole genome shotgun sequence
RVQQNQSRTLQRLSLVIIGGLLLLGCGQTGDLYLPEPPDETLETAAAEE
>CxyqA01.orf99388 source=REEU01000234.1 coords=1502..1305 length=66 frame=5 desc=Gammaproteobacteria bacterium isolate PLM2.Bin7 NODE_8259_length_10674_cov_8.80252, whole genome shotgun sequence
AHPHRTGILRRFSRPLSTGVIVMPLAARILVLSLLLLAATCGQKGPLTPPDAEPRSDSRP
EQLRSV
>CxzmA01.orf32447 source=VPFL01000025.1 coords=19986..19807 length=60 frame=5 desc=Pelomicrobium methylotrophicum strain SM250 NODE_25_length_45715_cov_49.216790, whole genome shotgun sequence
VTVPISAIISPSFPSGRVMRVLVSLIVALAVLNGCGFKGPLYLPQEKGAPATAETSPQRK
>CyaiA01.orf27193 source=SMXS01000144.1 coords=8467..8234 length=78 frame=5 desc=Alphaproteobacteria bacterium isolate N074bin47 k141_2031606, whole genome shotgun sequence
SAECRKFGCQPHVVWWHGPGWRARRHPGPSGASVMKILCVTLLLVASLSVTACGRKGQLA
PPPGSASMQMNSVETGSV
>CybbA01.orf49799 source=JACONG010000016.1 coords=782164..781943 length=74 frame=6 desc=Rhodospirillales bacterium isolate GM202ARS1 GM202ARS1_Ga0227380_116, whole genome shotgun sequence
CAGRGGLGVQSHEFRRDRTGSSRRGGRRGAQEVSGMTRRVVLMMALAATMAACGRKGPLE
SPSQDDDEDEGRNY
>CybrA01.orf10311 source=JACONC010000002.1 coords=109956..109813 length=48 frame=4 desc=Chromatiales bacterium isolate SP5GCR1 SP5GCR1_Ga0325879_102, whole genome shotgun sequence
DVLIVNYRKSDLRIIILYYLLMTLVLGACGQSGPLYLPPEETQQKEVQ
>CydmA01.orf28582 source=STGJ01000002.1 coords=37074..37223 length=50 frame=3 desc=Crenobacter sp. GY 70310 Scaffold2, whole genome shotgun sequence
YDDFATFGPNDMRTVICLMVLALSVSACGYKGGLYLPKDGAAPSQESRQP
>CydsA01.orf7640 source=QZKM01000006.1 coords=35035..34853 length=61 frame=6 desc=Gammaproteobacteria bacterium isolate SURF_13 Ga0104751_1000389, whole genome shotgun sequence
SSAARLTYNNQYLISGGVNMTLSRHLYWLLSLVLCVALSGCGQKGDLYLPDNRAGEQKQP
Y
>CyhlA01.orf10041 source=SXRF01000046.1 coords=1302..1487 length=62 frame=3 desc=Rickettsiales bacterium isolate F1-140-MAGs051 F1-140__c197519, whole genome shotgun sequence
KNKEKIMGDIFRMVLLLTCASTLVACGVKGKLKTPNQIEAQEAKKAAKQAKKQEQQETEE
QQ
>CyndA01.orf44680 source=QIGL01000024.1 coords=34159..33929 length=77 frame=6 desc=Acidiferrobacteraceae bacterium isolate SZUA-150 Ga0063293_10000951, whole genome shotgun sequence
CMFDHTSTVFLKARFTVLALIILSVLAVLSIPGCGNRGPLYLRDAESEQAQAGQAQKQKT
DEPDQKKKSTATGSKKK
>CyngA01.orf66813 source=DROS01000066.1 coords=80728..80904 length=59 frame=1 desc=TPA_asm: Gammaproteobacteria bacterium isolate HyVt-540 HyVt-540_k145_39764, whole genome shotgun sequence
AASYWGLFMKSCWAQYLLCWVIAVLGAGSMLSACGQKGALVKPVVSTETADSAKHKKEQ
>CyoeA01.orf24049 source=QFXC01000011.1 coords=376778..376566 length=71 frame=4 desc=Endosymbiont of Galathealinum brachiosum isolate A1464 scaffold146402_len942359_cov29_read99_cluster11, whole genome shotgun sequence
WLKKPREKCCFLDAYNRIMYLLNLNESIAMAVTRISALFFIMLFFSGLSGCGKTGPLYLP
DETEVNKELVE
>CyqpA01.orf65419 source=QKEI01000175.1 coords=11714..11938 length=75 frame=2 desc=Candidatus Muproteobacteria bacterium isolate SZUA-472 scaffold_3958, whole genome shotgun sequence
MSGGDERRADTRTWLGAGHTGSVTVRIMLSLLLAGILVAGAMLKGCGLKGPLYLPDTAKQ
PAADKESKKKSKQQN
>CyqtA01.orf45527 source=QIMA01000422.1 coords=3216..3338 length=41 frame=3 desc=Rhodanobacteraceae bacterium isolate SZUA-5 Ga0063293_10025643, whole genome shotgun sequence
CCAPMRWLLLLLLTSFVATCGQTGPLELPQEQAQRSGLSGN
>CyrzA01.orf62095 source=QIJH01000061.1 coords=7034..6954 length=27 frame=6 desc=Chromatiaceae bacterium isolate SZUA-76 Ga0063293_10022730, whole genome shotgun sequence
GCIIRRRFFSDLHPVLTVTGCGRKVYR
>CyzrA01.orf19684 source=AYKG01000008.1 coords=12775..12401 length=125 frame=4 desc=Salinisphaera japonica YTM-1 contig16, whole genome shotgun sequence
PQLFLHRLVHRGSPAFSGPSSGRVAGKWLHWRPSILDEPAMTKRLMTAWVVLALAGAGTV
LVGCGQKGELFLPGENPNPATPLLDDDADAPLASPVEAKTTDEPSDMSGESASDGPADTA
ADDDN
>CzfuA01.orf37534 source=CP011412.1 coords=2762032..2762193 length=54 frame=1 desc=Sedimenticola thiotaurini strain SIP-G1 chromosome, complete genome
KNSELHAMFCWSRYLLWLVILVLGTSSMLSACGQKGALYLPDPATQQQEESQDN
>CzrhA01.orf52017 source=SJFN01000037.1 coords=11237..13003 length=589 frame=2 desc=Siculibacillus lacustris strain SA-279 scaffold_36, whole genome shotgun sequence
EAVRGSGSVTGKLRGSFAGTVVEDRHHVQSHVGGTFRHRPRRHHGGDQRLHRLRPQIVGP
GHRRVQGPCGDAGGARHPLGRGRGGDPHRARRDRRRHRRGAFRLRTLARRHPHEHRGAAR
REDRPGGAAAAHRPLAQRSGGARRQAVGARHDRSSRRPVPRSDAGARRQGGIPRRRGDAR
LHPSAIGAAGDLRPSSPRLCRDVGARPRPLPRRPRPAQRMPAGSGGAGRHVLPDRSRDDR
QGAGLRPADRQFDGFGGRSRLCAGSPGGGVDRCGASVAAGRRDRDLDLGAVPLRAPVGCL
HHRLVDHAAEAQSRRRRAGAGQDRAHRRVAAGAHDGDEGPAADLPEGHAGGQGTDLRRSR
VPVAGAGRHHRHGARSRTRPRGAEAGGRIGLLDRHRPRRLAGAAARHPVPRRPSRDRIDR
GDRRGQGHHPRSRPARRDAGGACRHHRGGVLGAVGGQVGGQPGQLRRHRAEERPRPGQAL
AEPSRPGKIPRVRRARHAISAMIQTVVPQPVGPALNRKSNSSSRVAAAVAVGVLLLAVAG
CGRKADPEVPVVGAAPAASVRPIGIPMGPTPVAPAPKPPSRPFVLDPIL
>CzrkA01.orf5632 source=CP001965.1 coords=480666..481352 length=229 frame=3 desc=Sideroxydans lithotrophicus ES-1 chromosome, complete genome
QCGHLRRGGAGFMRLHQSQHDPENDRGSRQQDEHDAQQAVIPGCTRGGGRGGQGGLPWAG
RTRIERVAGDGLFDQLAQSDHEFTLVVCVPGAIAVGEFGTAGTCSQPHVVCARIDIDEDA
LPVGKLQAQRIAVLYLADVHAVLVHHLPDTGEQHAARFVAWTFRHIIAPVPIPNIVKDKD
MRILGIMLLLTVILQGCGRKGPLFLPAAPTANPQAAPAQPSLEKPESKK
>CzsxA01.orf62431 source=RKHR01000004.1 coords=1213771..1213920 length=50 frame=1 desc=Sinobacterium caligoides strain DSM 100316 Ga0244720_102, whole genome shotgun sequence
PMRTLLAVAILSLFISGCGQKGPLTLPSDTPAKDGEQQAPKPHVPDIFES
>CzzzA01.orf2597 source=KB907925.1 coords=315456..315803 length=116 frame=3 desc=Singularimonas variicoloris DSM 15731 genomic scaffold H149DRAFT_scaffold00001.1, whole genome shotgun sequence
RIVDAAPARANGRAAEAGYTCGLSDPPPMPKTIALLCAALLLSACGQTGPLYLPEQGAPK
HQAKRPPIKVVPAAEPAPEAPSPTPPASAPAADATGSAATPAAPASADEPDAEPRP
>DabcA01.orf1769 source=DSBO01000048.1 coords=17482..17973 length=164 frame=1 desc=TPA_asm: Thioalkalivibrio sp. isolate SpSt-1174 Ga0129302_1000298, whole genome shotgun sequence
PVTSSTMAISGTTVASETQRKMLVRRCTAYRSGQRLGDHSGDDTSIVHAWRPCSRHGPAL
ARRDQRLTAPADDPLPGASAGLPHAQAPRRGESRVAKADACGYTAPNTHTNISLIMFPCR
AQLAFILLVVLLGSLGMLQSCGQTGDLYLPTPEPTQPDNTRGDA
>DacjA01.orf25131 source=JACCKB010000013.1 coords=88432..88608 length=59 frame=1 desc=Endozoicomonas sp. SM1973 K2-2-1_scaffold13, whole genome shotgun sequence
PSYNRQGILCRHYCTISEGYPMRILFAVLLLTWLAGCGQKGPLYLPDESEQESTESVNQ
>DbakA01.orf82921 source=AULP01000010.1 coords=7237..7647 length=137 frame=1 desc=Spongiibacter marinus DSM 19753 H573DRAFT_scaffold00010.10_C, whole genome shotgun sequence
KSGRCHPGMSGLTRCRRSRSLRRPTTLPRRPQSFRRGYPAHREIPLHSLPSHPENLPASI
ASSARHRRALYTRAAVHPSAGSAILRAYFFGGVSMTTQRRICLGWATALLCLALAACGQT
GPLVLPSEDTAPASPQN
>DdcgA01.orf14405 source=GL830961.1 coords=19033..19329 length=99 frame=1 desc=Succinatimonas hippei YIT 12066 genomic scaffold Scfld62, whole genome shotgun sequence
SFLVQILFTICFRDTLSASYWIKRINIMKFSAVLSLFILCAVSGCGLKYDLYLPEPETVQ
TVDAKGNSAEQGQLTLFDSSAAAEDNTGSQTSEEITTEE
>DdglA01.orf7168 source=AP014879.1 coords=650742..650945 length=68 frame=3 desc=Sulfuricaulis limicola DNA, complete genome
ASSVYYGENRLMRRFGWRWLVPLCLLLGIVALGGCGKKGPLYLPDEAAAPDKTREQAVVP
AATPPEKK
>DdgnA01.orf2430 source=AP013066.1 coords=180948..181124 length=59 frame=3 desc=Sulfuricella denitrificans skB26 DNA, complete genome
CATLQTSENNMRFVFLPVLLLILLQGCGHKGALYLPTPEQTSAATTPAAPQAAAEEKKP
>DdhhA01.orf35176 source=BHGL01000007.1 coords=560100..559933 length=56 frame=5 desc=Sulfuriferula thiophila mst6 DNA, mst6_7, whole genome shotgun sequence
TSFMFVYLKDIDMQRRAFTYIIQAILCAALLSLTGCGTKGALYLPQKPTQTQATQP
>DdhiA01.orf87201 source=AP018725.1 coords=57275..57042 length=78 frame=6 desc=Sulfuriflexus mobilis aks1 DNA, complete genome
GHSRRQDPNIAKHVAACASRAVWYTPAQVTFIWYRVMNNKRLGRLVFALLLSLPLLTACG
QKGDLYLPVAKQTQHTQA
>DdjiA01.orf67141 source=AP018724.1 coords=306780..306553 length=76 frame=5 desc=Sulfurivermis fontis JG42 DNA, complete genome
NRIRSWFPWGWLLKSVSRCRYTTAFYHRGLPVMRFCWGQYALWAVIAVLAAMSMLGGCGA
RGDLYLPQDTQQQESQ
>DdmfA01.orf62443 source=LWHB01000083.1 coords=18581..18721 length=47 frame=2 desc=Suttonella ornithocola strain CCUG 49457 IonXpress_016_rawlib.basecaller_c83, whole genome shotgun sequence
FILFEEDLMRIARFLLLILFISGCGQKGPLYLENPNTLDSTEKNHHA
>DehcA01.orf6764 source=CP013099.1 coords=521762..521935 length=58 frame=2 desc=Candidatus Tenderia electrophaga isolate NRL1 chromosome, complete genome
WLPTFELSGSRVVKSLRYLLLLSCLAMVTACGQKGDLYFPESTHAASVPVALEKYGLF
>DehmA01.orf27764 source=SMAK01000003.1 coords=146036..145731 length=102 frame=5 desc=Tepidamorphus gemmatus strain DSM 19345 Ga0244678_103, whole genome shotgun sequence
SAEDGPRRFDSHPNSDTRRRSGTRPDLSRSFRVRKLCPGTVIRLGAAVAIALMVAACGVR
PSTLAPPAGADPAEVRDPMAPKAPPRDGEKPDKPFILDGLLM
>DeirA01.orf45460 source=CP038255.1 coords=3194340..3194513 length=58 frame=3 desc=Terasakiella sp. SH-1 chromosome, complete genome
RIRVMMGRKLLLVLLFVAFSASLSACGRKNAIVAPEGVDPQYPRTYPAPTPVPGEKKN
>DejbA01.orf75950 source=KB900644.1 coords=14391..14200 length=64 frame=6 desc=Teredinibacter turnerae T7902 genomic scaffold YUKDRAFT_scaffold_22.23, whole genome shotgun sequence
QSGTGSPTMLDRFAAWIRFGLLAATTSVLLACGQSGPLRLPDKPAETPASSTSEVNTSNA
PAQE
>DeoeA01.orf76621 source=JFKB01000003.1 coords=285713..285480 length=78 frame=5 desc=Thalassospira alkalitolerans strain JCM 18968 contig3, whole genome shotgun sequence
GIGCRPSKLWRDGTGSRDGISQGGKGKVPEMSNQMLKRSTVIVLAVMLGLSVAACGKKGP
LEPPTDAGNNYPRTYPAQ
>DereA01.orf47918 source=AUIS01000023.1 coords=15808..15413 length=132 frame=6 desc=Thermithiobacillus tepidarius DSM 3134 G579DRAFT_scaffold00022.22_C, whole genome shotgun sequence
SGGQGGAAGGGAGLQPGGPEPGGPARFLAADRRGRLPGADPGGLGRGPRPHRRHRPGAGP
PGHRPGTHPPGRLGGMMRSAQAIRSSRPARFAAATVALLLAAALAGCGKKGALYLPDQQP
AKPATGQQNGQR
>DeybA01.orf64219 source=QPJY01000010.1 coords=50805..50984 length=60 frame=3 desc=Thioalbus denitrificans strain DSM 26407 Ga0244567_110, whole genome shotgun sequence
HTLFCTGEFPMKTCWAQYLLWGVIAALGLLSILATAGCGQKGDLYLPDREPPAQSQPADR
>DeyeA01.orf45436 source=AQXY01000030.1 coords=49592..49786 length=65 frame=2 desc=Thioalkalivibrio sp. ALE14 F572DRAFT_scaffold00002.2_C, whole genome shotgun sequence
SQRRINGTLSPSHATKTLDPTMFSCKAQWLLIAVIVVLGTMQMLASCGQKGDLYLPDDEE
TEERR
>DfalA01.orf56981 source=KB891330.1 coords=180837..181196 length=120 frame=3 desc=Thiobacillus thioparus DSM 505 genomic scaffold B058DRAFT_scaffold_6.7, whole genome shotgun sequence
KPPERAATQISRATPWRLMMILLPSSNSTSMMPSAGVSKSRSASSSTCSIRARVAPAAFV
KSASFDSLCIMMSRANISRMKLRTIYIVSLLLCGLGLTACGSKGDLYLPENPSAPQRTPN
>DfdcA01.orf719 source=SMFX01000001.1 coords=51367..51759 length=131 frame=1 desc=Thiogranum longum strain DSM 19610 Ga0244536_11, whole genome shotgun sequence
TGYPGFPPTPSRAPMARNRGRQHPDRAAISRHPSFYLLAQSPVFPACLFPYLQMRHIVPA
TRNRFDLGFCCRLRILPACKPGIIDMKPCWASYLLWLVIGVAGVGAMLSSCGQKGDLYLP
EPADHKEDSKK
>DfdiA01.orf67730 source=AP018052.1 coords=320975..318876 length=700 frame=4 desc=Thiohalobacter thiocyanaticus DNA, complete genome, strain: FOKN1
TGPAPGPGAAGRPAAGSAAAVSGVSKRGLLQDRGIQVVHLVAGPVQPFVVEQHAQAFGVD
AHHLHLALPLDHGDPAGQEQADARVDGQGVIEKIEVAEIDHDLLVAGLAFRKQAFLQLLA
PDETEIPAHRGPLNRLDCLLQAVGRVIDQYRFDIFHSGGRLGVLLFETAHIGDQVIDLLL
AQTLVAEGDHGRALTALHQGGLDHGVGGRGQKAGIVQRRGDDGQIARAREGHAGALAALA
LVTVALGAVLRVQLFAMLRIAGDARLTELGSLALMPAADMLDNGLDLGLAQVIEGRHHPT
RPPQADGLLQIVIGDAVLERRQPQGHAHAAVAGITVTDRAHLRIQACAIGFGRSRAGQRQ
GQCEQRQLQPFTSHRDHLKMSLFPDAPSLREPAVHALTCIKGAGSVQPWCQPGREPGADI
GDLVQRHGMGHRIGMEIHRATQPGQPVTGGPGQGEGHHRIGRAVRQEHRHGPVGRRHLAA
ERLGQGEIGRQGQYPAQRRRVGQAGVQGDDAALGEARHQYGPGGQPLCDLRGHQPLQVIH
RAPDAVRIGDGIDVRFTDVVPGGHHRTTVDGDRLLRRMRQHEAHAALQQSQFGNQRLEVM
PAGPQAVQPDHAGAHPGTGRWLQNQRRFVVGHAFVTLMGTRAWGMLPADTRQPNPIMRLT
LTQPCYRPALLLVLVLAGLLGGCGQKGPLYLPDAGTSEQQ
>DfdoA01.orf15305 source=SOQX01000001.1 coords=371366..371220 length=49 frame=4 desc=Thiohalophilus thiocyanatoxydans strain DSM 16326 Ga0244672_101, whole genome shotgun sequence
MSPPMRFCWPQTLFILLVIVLGVSSMLSGCGKKGPLYLPDEQQQTRQDS
>DfdpA01.orf43738 source=LJCP01000008.1 coords=130139..129327 length=271 frame=4 desc=Thiohalorhabdus denitrificans strain HL 19 contig_6, whole genome shotgun sequence
LHHAAEDQPGRPRAGARQDRSGQRRPHELAHPAQGPAARLQQGHAGGQGAPVRRPGYGAR
LPEGHGGHGPGYRFPPRRPAQGGERRLRHRHRPGRLPGAQGPALPRGPRGGGQGSAPLHR
PRPGAARHGPCHPAGLLRSDRRRRLRGADPGGLCECPRPHRRHRPGPGAGGGGAGPAADG
GGGVMARFPRSLCRSGRPGRDAPYPAAQAGGGAYTVRAHPVAAGTAAPAVLVALVLVLSG
CGQKGPLYRPEPAQDLASPEPAPASLQHNAD
>DfehA01.orf47350 source=ARWI01000001.1 coords=2048220..2047990 length=77 frame=6 desc=Thiomicrorhabdus sp. Kp2 A379DRAFT_chromosome1.1_C, whole genome shotgun sequence
ETLLQKPNYKIRVTYFCVHHTWDTTMRMLTIMTMLTCFFWLSACGKKGPLHLPDDNAANQ
TPSNATNALRLHPQEKS
>DffsA01.orf10821 source=FNQP01000001.1 coords=161121..161576 length=152 frame=3 desc=Thiothrix caldifontis strain DSM 21228 genome assembly, contig: Ga0056026_scaffold00001.1, whole genome shotgun sequence
PTEGGGNSVAARYKVSCVSAMSFSLRIYSSSRVSGACCCCRQASFSASVTWRVSRSCNFC
RCGSSSMGKAFVGQYLYFLYNNLTGAANLSLLSFCIPPLPAVILRLIHSKQDLTMMQKYL
GFAIVLALLAGCGNKGPLTLPDKAQPQQEQAK
>DfgqA01.orf1299 source=CP003236.1 coords=128903..129169 length=89 frame=2 desc=Tistrella mobilis KA081020-065, complete genome
RRACPCGRSQGALSVSHFSIRLRYLVLALMMATALAACGKKGELVPPMAVKSDGTVDKEK
IPNYPVGSDPKSLVTPGRTNGPGLGVPPY
>DgdfA01.orf4239 source=CP024847.1 coords=310352..310540 length=63 frame=2 desc=Neisseriaceae bacterium DSM 100970 chromosome, complete genome
YMIRLFVVIISSLGILVACGYKGPLYLPKKNNNPPSAATSVPIKAESTPAVAESAINNKN
KES
>DgeaA01.orf34496 source=SHWM01000086.1 coords=3622..3909 length=96 frame=1 desc=Alphaproteobacteria bacterium isolate Baikal-deep-G66 BACOMB-C26684, whole genome shotgun sequence
AAHHRSGPHCVIRSGFGRQQNQSWRNRAEAGARGHCRRQKGHRLMRGRAWLLLALLLISS
CGKKGSLDVPPGGMEDPRVEREWQKGKDRDNEHKQK
>DgjpA01.orf36288 source=NZHP01000017.1 coords=16605..16447 length=53 frame=6 desc=Gammaproteobacteria bacterium isolate MED641 MHASMcontig_788499, whole genome shotgun sequence
LRNMQRKNLLSKIFIFTLVVSLISCGQTGELYLPDQKKDLRIDITENSLIPNE
>DgkwA01.orf5160 source=WTHX01000085.1 coords=3313..3531 length=73 frame=1 desc=Alphaproteobacteria bacterium isolate PL36310bin_3 NODE_11_length_62523_cov_11.281856, whole genome shotgun sequence
SKVQEAMMSANRTPQHNGVNSTGAIRLDHPRRPYLQIMAMVLLGLILASSLSACGKRGEP
YRPSEVPEASSTS
>DguxA01.orf10017 source=DMEM01000191.1 coords=11324..11881 length=186 frame=2 desc=TPA_asm: Alphaproteobacteria bacterium isolate UBA12223 contig_238, whole genome shotgun sequence
LMKKLILVAAITAFVAGCGSDNSANAENEPEKTYTQVEIIEKLGLPAAPDPSHPDFKKYL
GVDSNGINGRDDIERAIGFGAYPNMTEINILNEMSALYKDAYNAYTSNNSDLYFDISTRQ
SLLMGCSSVLSDFESDLAGVVVDMYEDTQEREALALKMGREMFKDRGWPFVSNEMIKSEC
PKLKSK
>DhinA01.orf11932 source=DCRZ01000002.1 coords=69696..70055 length=120 frame=3 desc=TPA_asm: Rhodospirillaceae bacterium UBA1479 UBA1479_contig_217, whole genome shotgun sequence
PAGPVTAARRRTTCGLRPRMRARGSWVRGRNADGYSGRSDAMTRRQFLSTFFAGLTIAGL
SACGRKNQPKHPPGSEFPHDYPYFPPDKRSPAPAKPAEGDAEPMDRSQFLKLDTIPDRTR
>DhumA01.orf92764 source=SCTB01000112.1 coords=27026..26865 length=54 frame=4 desc=Alphaproteobacteria bacterium isolate FW300_bin.31 FW300_bin.31-98793, whole genome shotgun sequence
RMKITVISLCMAMLLTGCGVKPSHVDPPASVKKDTFPQTYPDPSTDPAPKNSTP
>DiexA01.orf8218 source=DDSC01000030.1 coords=43855..44112 length=86 frame=1 desc=TPA_asm: Micavibrio sp. UBA2400 UBA2400_contig_14241, whole genome shotgun sequence
PKTGSSARAGFTAHNAKTAESKERRERIRFVMVSFLTIAPRPYWLVLAFCLALLVSGCGR
KPGAVDTPSGAVATSYPPAEEAPAAP
>DigkA01.orf54675 source=DDLW01000102.1 coords=5357..5482 length=42 frame=2 desc=TPA_asm: Alphaproteobacteria bacterium UBA2562 UBA2562_contig_3171, whole genome shotgun sequence
GKKIGFGNPIETLIAVSLSISGCGNSGEVIHLFLKMHYSKAG
>DiheA01.orf27805 source=DENL01000043.1 coords=18450..18599 length=50 frame=3 desc=TPA_asm: Rickettsiales bacterium UBA2645 UBA2645_contig_3119, whole genome shotgun sequence
ASKMKKISCLILLFTITLSSCGRKGPLEYPEGQKRPKFDKVFDESSKKKK
>DiivA01.orf61818 source=DEIQ01000047.1 coords=7778..7563 length=72 frame=4 desc=TPA_asm: Proteobacteria bacterium UBA2770 UBA2770_contig_8471, whole genome shotgun sequence
GTQEPGSNLIRGSITGRYGVFMKLNQNWMLVIVLLLLISGCGRKGSLYLPEKDHDQNQSL
EHSGVDSASEIP
>DijdA01.orf20091 source=DEII01000219.1 coords=3020..3289 length=90 frame=2 desc=TPA_asm: Methylococcaceae bacterium UBA2778 UBA2778_contig_17990, whole genome shotgun sequence
LVSHRERAMKHNWIPLLSTIIAMLAACGQTGPLFLPEEQPVEQASGPDRTKETDKQSDTA
KTGEEDRADVEEEDVELDVELDVELKEKKP
>DijjA01.orf7256 source=DEIG01000019.1 coords=79132..78992 length=47 frame=6 desc=TPA_asm: Methylococcaceae bacterium UBA2780 UBA2780_contig_11136, whole genome shotgun sequence
AVRPMRFTTLLKSSSVITICLLLLSGCGQKGPLYMPDQQPNQTATAK
>DipqA01.orf61502 source=DEBC01000089.1 coords=47927..47709 length=73 frame=4 desc=TPA_asm: Alphaproteobacteria bacterium UBA2966 UBA2966_contig_320, whole genome shotgun sequence
KPDESGRHISCTRPGSHQRSPAAIGRIMTFCTGRILPVIMALVISIGLASALSACGKKGP
LEPPLKKEETKRR
>DirpA01.orf55107 source=DFDI01000111.1 coords=1644..1817 length=58 frame=3 desc=TPA_asm: Betaproteobacteria bacterium UBA3031 UBA3031_contig_9895, whole genome shotgun sequence
INTMSRLRTLAVTIFYLSLLSNCGQTGSLYLPESSTSEDAGTTQRIDQDHQLEKNNGN
>DirzA01.orf7174 source=RFSW01000128.1 coords=683..561 length=41 frame=5 desc=Betaproteobacteria bacterium isolate WB4_1_1427 contig_100_127, whole genome shotgun sequence
HGSGALRVVVIVVMLALLAGCGYKAALYLPGSEPGKKNAER
>DisaA01.orf14869 source=DFBZ01000161.1 coords=62605..62799 length=65 frame=1 desc=TPA_asm: Gammaproteobacteria bacterium UBA3067 UBA3067_contig_1306, whole genome shotgun sequence
RLYYSGVARPIVSNSLLSKALKISLLYGALAICALAITACGQKGPLKMPGPDSRSEANTN
PVSGS
>DjnnA01.orf73838 source=DEZK01000041.1 coords=19337..19092 length=82 frame=6 desc=TPA_asm: Rhizobiales bacterium UBA3134 UBA3134_contig_87, whole genome shotgun sequence
GDVTLSASRLALALCLALAVSACGKKSPIEYPVSLDQVTPWNEEGRKAIDPPRDANGKAI
EPKTSRQPVPPLRSLPIDVILN
>DjuzA01.orf62719 source=OMIN01000089.1 coords=35365..35727 length=121 frame=1 desc=Betaproteobacteria bacterium isolate AM_0616 genome assembly, contig: AM_0616_89, whole genome shotgun sequence
ITRRVSGRWSVGWFPITPRGGVKFAASRIAIWRIDLPPARSLRVTCVLDFTAPDTLRHDM
RTLPISLVFSLVFTMTLTACGYRTPLTLPPAKPAPVKPSPTAPAPMPQEPPATAPAPAPA
T
>DjywA01.orf58786 source=CAIYPF010000133.1 coords=10268..10642 length=125 frame=2 desc=uncultured Gammaproteobacteria bacterium isolate Ja1_bin-2825 genome assembly, contig: bin-2825:133/220, whole genome shotgun sequence
AWRGICGAAVGTYPLAPARAGGLPRLHHRHRPERARSRPSPADGRLPRQAPAARATAECR
AVQLSGAARSAWPTAAGYTPAPLRRIDPVRYLLLALLLCSAAGCGQKGPLVLPQEPPAPA
TATPR
>DkayA01.orf41461 source=DIIC01000039.1 coords=2497..2333 length=55 frame=5 desc=TPA_asm: Proteobacteria bacterium UBA5680 UBA5680_contig_4989, whole genome shotgun sequence
LMWRNQQMSLIGNSRINRMIGILIVTLMLAGCGQKGPLTLPQQSSLGTSVSTLSG
>DkcgA01.orf80096 source=DJFZ01000005.1 coords=140874..140698 length=59 frame=5 desc=TPA_asm: Thiotrichaceae bacterium UBA5859 UBA5859_contig_805, whole genome shotgun sequence
DFGGVRRSSFWLRRMQRNYFFKIFLVLLFLVTACGQKGKLYLPDDSSEQSAQIDQKGNL
>DkchA01.orf52641 source=DJFX01000030.1 coords=97211..96945 length=89 frame=6 desc=TPA_asm: Halothiobacillaceae bacterium UBA5861 UBA5861_contig_31, whole genome shotgun sequence
CDAWQMICPMTICAFERIRRYTVTLYFWTRGMRKRHFRLPTAILYSLFLLLIAGCGQKGD
LYFPPQNKQVQDNPAVKKNKSTPPEGVKE
>DkciA01.orf28324 source=DHQM01000198.1 coords=7218..7415 length=66 frame=3 desc=TPA_asm: Gammaproteobacteria bacterium UBA5338 UBA5338_contig_2962, whole genome shotgun sequence
CWKWCATQAAGSGRIGGVLRLGARVQVRLVHVIGVVLLLTLVGCGQKGPLYLPDTDTRPA
HSLARH
>DkhhA01.orf52197 source=DIUV01000016.1 coords=33129..32977 length=51 frame=4 desc=TPA_asm: Alphaproteobacteria bacterium UBA6149 UBA6149_contig_55143, whole genome shotgun sequence
PQEENMDYKWLGMLVILCLSACGLKGNLTRPADIGIEKEKKPTGLIFKENG
>DkixA01.orf11287 source=DITT01000022.1 coords=29562..29816 length=85 frame=3 desc=TPA_asm: Rickettsiales bacterium UBA6177 UBA6177_contig_31056, whole genome shotgun sequence
VISLKLIGCSYWIRLYLRILLPLSLVKATLLNNNIIIKKNFIQKKFQLMIKSIVNLILIA
IIISSCGVKGSLYLPSTNQENIYNK
>DkmtA01.orf25712 source=DJLZ01000001.1 coords=207417..207608 length=64 frame=3 desc=TPA_asm: Proteobacteria bacterium UBA6503 UBA6503_contig_9, whole genome shotgun sequence
CDYFYVVYTISMMTHTKFYQHLLTKIAPFAVVIALLMAATLVTGCGQRAPLEKPDGYIED
SRQY
>DkqwA01.orf41190 source=DKAX01000051.1 coords=17428..17724 length=99 frame=1 desc=TPA_asm: Proteobacteria bacterium UBA6915 UBA6915_contig_2603, whole genome shotgun sequence
FTTNTPYTWLSTRFSDDLQAGYAIRSTWRYNKRRPIPGLKIMTLCNVTRLLIVCTVLFVL
IGSLGACGLKGPLYLPDEQKPLQKQPVKTSTPIQQPETH
>DkrdA01.orf95326 source=DKAR01000089.1 coords=26623..26471 length=51 frame=4 desc=TPA_asm: Proteobacteria bacterium UBA6921 UBA6921_contig_7437, whole genome shotgun sequence
SAPSTNRNFMRYAILLAVISTTLLLGACGRKGALVLPTPPKAPPIHVPAAP
>DkrmA01.orf57431 source=DJZY01000076.1 coords=86439..86176 length=88 frame=6 desc=TPA_asm: Gammaproteobacteria bacterium UBA6940 UBA6940_contig_2486, whole genome shotgun sequence
HMTISRVLFKACALSTLLLTSLTLTACGNKADLYMPGESPQEMAIKKKKEQIKSNDVVSP
SADSEEVKTKYYENEANPVPVISHPKSD
>DkvdA01.orf4742 source=DDBK01000077.1 coords=13067..12741 length=109 frame=4 desc=TPA_asm: Cellvibrionales bacterium UBA2034 UBA2034_contig_11539, whole genome shotgun sequence
ATTHQIHGRFLAAFQLAQHIVDNAVFNQRFDAIWNFHDASLPYTARFTSLDGVKMRSLIV
ISLLSLLLSACGQTGPLYLPKDEPAEAPAPTTTDQPVTEESTPEKQEGL
>DkwtA01.orf11313 source=DKOI01000112.1 coords=43591..43478 length=38 frame=5 desc=TPA_asm: Legionellales bacterium UBA7366 UBA7366_contig_17633, whole genome shotgun sequence
VMKYVAATLILASFVLTSCGQSGPLFLPPQDDQKIDGQ
>DkxqA01.orf15310 source=SGYQ01000016.1 coords=2856..2707 length=50 frame=5 desc=Burkholderiaceae bacterium isolate MED-G174 Burkholderiaceae-MED-G174-C16, whole genome shotgun sequence
GILIIVKKIKIFVFFFSILLLTHSCGQKGPLIMPEKKYPSSNEDFKDNNE
>DkyrA01.orf17374 source=DDDX01000014.1 coords=14281..14478 length=66 frame=1 desc=TPA_asm: Cellvibrionales bacterium UBA1969 UBA1969_contig_18919, whole genome shotgun sequence
RAPTVRLSMLLTVLIKICLSSNRLKRFSSVLMVLVVTACGQMGPLYLPVDETAASDTSAL
SSTTEF
>DleaA01.orf8628 source=PKTP01000007.1 coords=195999..195832 length=56 frame=4 desc=Alphaproteobacteria bacterium isolate BM001 sc_14, whole genome shotgun sequence
VFIFYVYGVKMTTRVFFLLIMLVGLSGCGKKSSVKSPEDVPETYPRSYPYVPTSKD
>DlehA01.orf6484 source=DBUY01000061.1 coords=20831..20971 length=47 frame=2 desc=TPA_asm: Proteobacteria bacterium UBA1278 UBA1278_contig_14307, whole genome shotgun sequence
AQPMNRYFRASISLLVLISCSLLSGCGFSSGFIVGASTAGYLAYKNR
>DlewA01.orf23097 source=DBNU01000094.1 coords=5038..5322 length=95 frame=1 desc=TPA_asm: Proteobacteria bacterium UBA664 UBA664_contig_280, whole genome shotgun sequence
WPNVIAFRPCRAACRAVGHPRPRTDPSTLETMHPAPILPVCTVALALTLAGCGTKGALYR
EEQPAACGTACDETRRARASDAASVPVHLPAKRST
>DlfcA01.orf38875 source=PAPT01000029.1 coords=10345..10671 length=109 frame=1 desc=Geminicoccus sp. isolate SP156 MHASMcontig_688600, whole genome shotgun sequence
GPAIGACGHHHRRFRRAERGSLGGVPAVLRRHRARPGSRSHRSRAVAAVTRPRRGLLLAT
ALLSCAVLTACGRKGDPRPVTTLAAATAATVSTPTPLLNPFPRTEMTLS
>DllmA01.orf1202 source=PARU01000006.1 coords=60345..60524 length=60 frame=3 desc=Rickettsiales bacterium isolate SAT201 143749, whole genome shotgun sequence
KSYSFSKKEIFIEDMNFLNKIIAMVIIFCFSATLLSACGKKSSDLDPPLGSDYPREYPSE
>DmanA01.orf26517 source=MEMA01000037.1 coords=8714..8505 length=70 frame=4 desc=Alphaproteobacteria bacterium GWC2_42_16 gwc2_scaffold_394, whole genome shotgun sequence
TCFGFNMNAFKITLCFFSLCGFLAGCGRKLPPKPSEGTPITYPRPYPNPNLDEWSIEEEC
PPADECERYS
>DmuaA01.orf50859 source=DTYI01000197.1 coords=4238..4543 length=102 frame=2 desc=TPA_asm: Thiotrichales bacterium isolate UWMA-0217 k99_2875357, whole genome shotgun sequence
SLQGYSGPGYKPVDQDYQYCRAADDSFAVIPFGRHIQSGGMAPFFLLGRNINWRYPSGMK
FCWANTIMMLVIIALGTLSMLSACGQKGDLYLPEKEQPAEKK
>DmvzA01.orf21438 source=REFJ01000001.1 coords=146246..146118 length=43 frame=5 desc=Umboniibacter marinipuniceus strain DSM 25080 Ga0244554_101, whole genome shotgun sequence
EQAIMFSRRNITMFILLGLLAACGQKGPLYLPEEDASHITIED
>DmznA01.orf4528 source=VBCA01000002.1 coords=81750..81908 length=53 frame=3 desc=Betaproteobacteria bacterium isolate BP_5 14_0919_02_20cm_scaffold_1, whole genome shotgun sequence
TRLHKSPISIAMRRAVGLIVVFLALSACGNKAALYLPQPERDPQQNSKPAPRR
>DmzxA01.orf63725 source=VBWC01000004.1 coords=258401..258078 length=108 frame=4 desc=Gammaproteobacteria bacterium isolate X1_MaxBin.010 scaffold_60, whole genome shotgun sequence
RRRAPDRPGLTRRRGAGRRTRGYCAIRRARRCRFGNNGFIRCVHRFILKVYTSAHAPVSA
RVPMKRSVFLSLMMLVILAGLLACGNKGPLYLPQEKQAPATPGAAPPE
>DnbyA01.orf49928 source=VMCJ01000122.1 coords=4908..5048 length=47 frame=3 desc=Rhodospirillales bacterium isolate 4_1 c_000000001061, whole genome shotgun sequence
TFGRIDLMRHLFIIALVLVAVSACGKKGDLKHPENSNSTYPRTYPSR
>DnfkA01.orf82875 source=VYFG01000039.1 coords=11599..12405 length=269 frame=1 desc=Gammaproteobacteria bacterium isolate SB0677_bin_2 NODE_929_length_21070_cov_23.734000, whole genome shotgun sequence
TRRRILHRLEHHAAEEEPGRGRTHPGQERPRERQPGGAADGDEGPAAGLQPRQPGRQGAP
VRFHGHGGGGPARFLRHVHAGDVSPRSHVPRRVAGPPHRHRPGRLPCAQGSAVPGRPRGG
GPDCRPCGAGPAAARTGSAVGDAAAQRRDRGGCLRRADARGVRGEPEPCWGHRPGAGYNR
RGKCRPAAAGARSLNAAPGPAPHGRRDTEMTMAHRINLPLAALLAAALLAAGCGQKGPLY
LPGEEVPADAAAAEDADDKSTEEDTTATE
>DnjjA01.orf32155 source=SLZW01000003.1 coords=164813..164277 length=179 frame=6 desc=Varunaivibrio sulfuroxidans strain DSM 101688 Ga0244726_103, whole genome shotgun sequence
RKTPARALPPRPIWPIGWCACWRCRFATLIMSRGPWLKWRRTRGSAWKTFPWARCRASRR
GLRKKSTMSWALKIRSRAVPVTAEPRRKTSAARSMRRGAGFWIECRGRGGAIRETDRGER
DMTRTDGRYKIQGRRFWAAKGIVIVCALMVMTALAACGRKGSPQPPSGATYPQEYPYNQ
>DnuyA01.orf61469 source=VYXP01000006.1 coords=107562..107792 length=77 frame=3 desc=Wenzhouxiangella sp. W260 scaffold6, whole genome shotgun sequence
STSPQHLHMAHRPMKTRSFILLAACLGLAMLLGACGNKGALYLPDDQPRVEGAPLEPEGD
EVTGPDDQGDSDEDDDL
>DnyeA01.orf23828 source=WLWR01000031.1 coords=7588..7346 length=81 frame=5 desc=Legionellales bacterium isolate s3_autometa_2-24 NODE_3168_length_11513_cov_2.732039, whole genome shotgun sequence
ACIEMKYDLIYFHLQTHSRINYTTKLKLNPLIKSSRINTMFYSQILAKICLLALISCLTL
SACGFKGTLYLPEEENNQVTK
>DnygA01.orf124912 source=WLWT01000001.1 coords=617322..617071 length=84 frame=6 desc=Gammaproteobacteria bacterium isolate MH-Pat-all_autometa_1-5 scf7180000017258.4699109, whole genome shotgun sequence
IYWRPDMRLSRRRLVRSSLAVAAVAMTVPACGQKGDLYFPSDYFPGDNKSRDNKSPDNKG
LDGKGPSAKSQKVKQEASIAPDKG
>DoaaA01.orf15970 source=WOZS01000005.1 coords=38298..38666 length=123 frame=3 desc=Gammaproteobacteria bacterium isolate WOFB30 NODE_178_length_59601_cov_12.393645, whole genome shotgun sequence
AHREDIQRQADRLRVNRVARSSPGCPWPSPSRASSIQCPGHGRLHLRGLAGARTMACGRL
KTGCLLLGFLALVAGCGRKGPLYLPKEKPASQEAPQAGQQSSPIPENKPAADKSPAGASR
DSS
>DoeyA01.orf26772 source=WRAU01000008.1 coords=54093..54215 length=41 frame=3 desc=Alphaproteobacteria bacterium isolate Lab288P1bin49 Ga0131853_10000359, whole genome shotgun sequence
MFIKYISLFLVLLLIAGCGYKLANKKVPTSRNMEYPKRTTP
>DogvA01.orf11109 source=WRDZ01000046.1 coords=5710..5618 length=31 frame=5 desc=Alphaproteobacteria bacterium isolate Lab288P3bin38 Ga0123353_10062682, whole genome shotgun sequence
FFVVLYAWNLKKIIRLEKYVSALFACGQKTC
>DonlA01.orf4486 source=WTGU01000118.1 coords=961..572 length=130 frame=6 desc=Alphaproteobacteria bacterium isolate CO36404bin_6 NODE_11879_length_2832_cov_63.774577, whole genome shotgun sequence
STPTRAAAISRTWRSPTCRPSSRASRQTRWRCSTPRRRSRAAPARAAPRPARSRSRSPAL
ASVSCRRRRFAPAGAGRSLGGAAHMIRKLSLLMTIIAAIGLVVALSSCGRKGPLEPPPAE
ARIELGLPAG
>DontA01.orf45934 source=WTKA01000115.1 coords=3467..3246 length=74 frame=6 desc=Rhizobiales bacterium isolate SS36427bin_2 NODE_537_length_18346_cov_199.915368, whole genome shotgun sequence
AIEIENLLFIGAVMSIIKTPSLIILMALFLASCGKKGTLEAPISQESMSTLEAPIDEEAQ
PQAEDKSFILDKIL
>DoonA01.orf31837 source=WHTS01000009.1 coords=55239..55463 length=75 frame=3 desc=Betaproteobacteria bacterium isolate Dino_bin43 NODE_189_length_102458_cov_21.4432, whole genome shotgun sequence
FRPWFRGRKRCYSQPTIDRRKTPQMRRIVLSLIVAACLCGCGLKGPLYLPTDKPAQKQPA
KPVPPAPATEPGRSS
>DoqrA01.orf24298 source=CP012154.1 coords=2310809..2311228 length=140 frame=2 desc=Wenzhouxiangella marina strain KCTC 42284, complete genome
SRSIDIPRMSYQARIAMPPLIVTGRTGACGKTKRTGRLAAARRCGTIGSKSWPSAPSPCS
QITACVGSAPVSRITRSSRSEVESFMRLILPGLLVLLLAACGLKDDLYLPEPTQVEATQD
SQTEDRANPDSEDTDDEADS
>DoudA01.orf101336 source=CP016268.1 coords=495075..494887 length=63 frame=4 desc=Woeseia oceani strain XK5, complete genome
TRMKLTRTLASILLATLALSACGQKGPLYLPGDPNQVRSEVPTTNSSTAPDEDDQEEQDE
QQP
>DpimA01.orf41229 source=QGLE01000002.1 coords=322373..322182 length=64 frame=4 desc=Zavarzinia aquatilis strain HR-AS HR-AS_2, whole genome shotgun sequence
DMAMRKLALCLMIVTLTGLAACGKRGAPIRPGTTGPAAGIPETIHPTSSSPQTDYPLPGS
RTSN
