# Supplementary material for: LptM promotes oxidative maturation of the lipopolysaccharide translocon by substrate binding mimicry
Source: Nat Commun. 2023 Oct 11;14:6368. doi: 10.1038/s41467-023-42007-w (PMC10567701; doi:10.1038/s41467-023-42007-w)
Supplement: Supplementary file 8 — Supplementary Dataset 5 [file 41467_2023_42007_MOESM8_ESM.txt]

>BaaiA01.orf5674 source=PEUB01000052.1 coords=878..937 length=20 frame=2 desc=Nitrospirae bacterium CG02_land_8_20_14_3_00_41_53 CG02_land_8_20_14_3.00_150_scaffold_131969_c, whole genome shotgun sequence
QKGPLYFTGRGTYISGLQMI
>BacrA01.orf41925 source=PCWG01000017.1 coords=4668..4516 length=51 frame=4 desc=Nitrospinae bacterium CG11_big_fil_rev_8_21_14_0_20_45_15 CG11_8_21_14_0.20_scaffold_355_c, whole genome shotgun sequence
NEFQSRELKMRIRNITVMISVLAILSFGLNACGYKTDPKPPQETTQGISLH
>BaywA01.orf22439 source=JAAYVK010000064.1 coords=38853..39590 length=246 frame=3 desc=Synergistaceae bacterium isolate AS27yjCOA_54 65323_AS27, whole genome shotgun sequence
GLSMLPAGPRHPASSGKHRNPGGDSPSPSGVLPYSHNFPPGPFPHLPSIGKKLLDRLRLE
LFPGCPDQHFPGTVHVHQATPENESPGDRSLLFSHLQVPAVFFIALLQPRGIQGFFVPPD
KKPLLACFDCLQKQGFCKTPGLIRLHPAHEPFCRFKGLVDQGSSGGQVMVVHVQFRHDFL
PAQDFRDFRFQALFLAFLHPPDLFLGLAVDLLGLAACGRKDLFRLSPGILLDLRLDIGQR
HARHPG
>BbejA01.orf1624 source=JABEUU010000068.1 coords=835..927 length=31 frame=1 desc=Candidatus Dormibacteraeota bacterium isolate AG 12 k99_122002, whole genome shotgun sequence
AAMRPSPSSPGEFSCRLAACGRSGPRRSGAS
>BctwA01.orf18192 source=AP022828.1 coords=1245022..1245102 length=27 frame=1 desc=Candidatus Adiutrix intracellularis Adiu2019 DNA, complete genome
PRRRRPGPSLLLLSACGYSGRFRTFFM
>BdkeA01.orf43591 source=LT906455.1 coords=919798..919628 length=57 frame=5 desc=Arcobacter butzleri strain NCTC12481 genome assembly, chromosome: 1
RICIKLLEFRIIFKMTKYFTNFFHTLIIASFILSFSGCGYKADPIYVSSDKQEQTNK
>BdnuA01.orf45011 source=CP003274.1 coords=3561565..3561485 length=27 frame=4 desc=Alistipes finegoldii DSM 17242, complete genome
PAFTKRGIRTDSSRQTAGLSGCGIKVM
>BdvdA01.orf4118 source=MWWT01000001.1 coords=318923..319069 length=49 frame=2 desc=Alloscardovia macacae strain DSM 24762 Contig_1, whole genome shotgun sequence
GKWYAHGEPEDEAFCDYPALSGCGREGDLYAAEVGCGSAVCARGSMRLE
>BexfA01.orf61284 source=PBSY01000051.1 coords=10311..10400 length=30 frame=3 desc=Verrucomicrobiales bacterium isolate NP75 MHASMcontig_231228, whole genome shotgun sequence
QSILILCIGSGISGCGNVISMVKICPRGAS
>BfsiA01.orf27890 source=DTYT01000217.1 coords=72..1 length=24 frame=5 desc=TPA_asm: Kiritimatiellae bacterium isolate UWMA-0228 k99_2624444, whole genome shotgun sequence
LETMRLAGVLIAVVLLLAACGTSA
>BfybA01.orf6023 source=DIKI01000005.1 coords=26069..25875 length=65 frame=5 desc=TPA_asm: Sulfurovum sp. UBA5622 UBA5622_contig_21053, whole genome shotgun sequence
KFAIALILNKGDKLRLSRQLGKYIFSCFHMVIISSICCVFLSGCGYKTPPKYVPDTNYAM
QNEGK
>BfyqA01.orf86913 source=PLQC01000010.1 coords=671..811 length=47 frame=2 desc=Verrucomicrobia subdivision 3 bacterium isolate bog_1460 73.20120700_S2X.40_contig_7113, whole genome shotgun sequence
KFDSYGNMFSLNLPELWSQRWHCEVFAFVLAFAFTGCGQAPLRGQQP
>BgghA01.orf5447 source=VTTJ01000012.1 coords=32379..32588 length=70 frame=3 desc=Bacillus sp. BGMRC 2118 Scaffold11_1, whole genome shotgun sequence
FEYNEVKFLIERKIILKRTFIVMMGLILLLLAGCGNETIEESITLENQEGEEVIIPTGKP
VLFFFMTTYT
>BghpA01.orf39512 source=KZ454938.1 coords=2745157..2745237 length=27 frame=1 desc=Bacillus sp. FJAT-45037 genomic scaffold Scaffold1, whole genome shotgun sequence
ILGGCNEKVVVMFLLYMVLAGCGQLHI
>BgwxA01.orf4633 source=MPNI01000016.1 coords=29546..29457 length=30 frame=5 desc=Proteobacteria bacterium bin106 NODE_1098_length_52383_cov_8.80856_ID_2195, whole genome shotgun sequence
IFQIFFVSISASSKTLWSFAGCGQKLNFIA
>BgwyA01.orf40597 source=MPNJ01000003.1 coords=346407..346249 length=53 frame=5 desc=Nitrospinae bacterium bin107 NODE_17_length_360790_cov_20.4879_ID_33, whole genome shotgun sequence
GPRYGPRKNDWEYRMMKRILLVGVLIVGMACMAVGCGVKGPPKPPKSPVAKSL
>BgxoA01.orf42453 source=VXQP01000063.1 coords=3878..3985 length=36 frame=2 desc=Chloroflexi bacterium isolate SB0664_bin_11 NODE_6872_length_4610_cov_24.422613, whole genome shotgun sequence
LQHKSHRARGRTMLAGCGRRGLSGLSTERGAGWGRA
>BimbA01.orf21971 source=JAADGV010000111.1 coords=178622..178711 length=30 frame=2 desc=Planctomycetes bacterium isolate M_MetaBat.130 contig-127_169, whole genome shotgun sequence
LPWADCNVFFALMLALGGCGRRTTKRRFRR
>BivgA01.orf31942 source=CADCTP010000212.1 coords=26155..25931 length=75 frame=5 desc=uncultured Corynebacteriales bacterium isolate AVDCRST_MAG41 genome assembly, contig: NODE3, whole genome shotgun sequence
FMFVSRMDGFAVTCGASLSASWRTASLAACGRKYQPFRPARDGNLNRAGQATRDVDDRST
SSRWVTPARNVAAVR
>BixpA01.orf140870 source=CAFBRK010000313.1 coords=67159..66929 length=77 frame=6 desc=Olavius algarvensis associated proteobacterium Delta 3 isolate mag3:49deedb4-927c-43a8-ad40-04e63e16f3c8 genome assembly, contig: NODE_605298+_LENGTH_126066_COV_55.0911, whole genome shotgun sequence
HISIPQNVLGGCGRKGMYRNQIRSCGETAEKSNPSCRAFPLRPLPQTGRRYSAGTISRIK
SSAMQFFILPLRSCASL
>BkcnA01.orf24 source=CAILLX010000001.1 coords=1188..1511 length=108 frame=3 desc=uncultured bacterium isolate AlinenLipids_bin-9350 genome assembly, contig: bin-9350:001/243, whole genome shotgun sequence
SPSVSEHQTTLPVQGGETRPRPHQQVRPVHRSKSPPRNPSHHDSCLCSLRPLCHGLVDHC
IRPFLLPYCTGSELFSKNNGSITITDSPVNLSGCGVKGSPPSKRTITL
>BkeiA01.orf15286 source=CAIMPC010000018.1 coords=9063..9212 length=50 frame=3 desc=Candidatus Omnitrophica bacterium isolate AM5_bin-0158 genome assembly, contig: bin-0158:18/73, whole genome shotgun sequence
TYILSKNDRLGSCGQKGMVFRLSNITDRASSGVLKGRLPIPVASKLNFTL
>BkeqA01.orf54900 source=CAIMVM010000169.1 coords=21420..22694 length=425 frame=3 desc=uncultured proteobacterium isolate ErkenSummer_bin-3819 genome assembly, contig: bin-3819:169/372, whole genome shotgun sequence
LMSNELGFSRILSMENSWLMAALSTSAGLLTDKGLLSPSAMTTFRVHLSGMQGSKNRSMM
DGLHEARDILFHLVSKELGSDHFRTTAWLQFADRMSSRIVSLVSNAHLELLDLGKQNFNR
FVATHKSDYFLAPQLLMDLNVLIAEDLAVLDSPMNLTFHSYEVTESSLARSLSECFGSEV
IRETNMPKEHAKALIAKRFSSLNQILTARAELLSFVVGEDVDPSFQLLLSQLRTLEWSLS
SVPEPGQFQSHMKVAADLVDMCVVLLQDSLESLPRKFQAKILPERPRNLALPIRKVEGHL
IQIGHAPEVAEEAASVLKAYLSLHNVSVRELLADEASRIHPAIGSLTVDYVKMAEDHQKD
DVSLKDRVDRSFESVSKQLLNILGRILVVAGIFGFGGCGVKGSLKSIGEPLRPEVMIKGP
TYGPK
>BkfrA01.orf154805 source=CAINFC010000276.1 coords=2120..1776 length=115 frame=4 desc=uncultured Acidobacteria bacterium isolate LaPlata_bin-3695 genome assembly, contig: bin-3695:276/326, whole genome shotgun sequence
DYPHRRRRRTADLERLYSLQRFQSGADRPDPRYGPHPGPADPGQRRSPFHGPARGRHQRE
ATGIDGAGDSHGPSGSPGGCGQRGPLFRGGRSGDFRPGDCHRRRPIRFPGRVGRP
>BkimA01.orf96444 source=CAIOSP010000198.1 coords=70594..70797 length=68 frame=1 desc=uncultured proteobacterium isolate Kiruna_bin-11227 genome assembly, contig: bin-11227:198/223, whole genome shotgun sequence
RRAGTPPARRGILTMLRLVLLGSLLGLAGCGLGASEFRNALDADVRAQCEVCGGNDCAAP
PRDTDDIR
>BkirA01.orf8235 source=CAIOVX010000011.1 coords=1711..1406 length=102 frame=4 desc=Candidatus Firestonebacteria bacterium isolate AM4_bin-387 genome assembly, contig: bin-387:011/103, whole genome shotgun sequence
KRVPYSFQGGCQFSVVIIETQDILNHAAALPSAVNIYIYNTVKRFLVHSRPLKKNTAATL
ASCGRKESDFVSLRRHYPYRFRGFVLSNGLYPKAPLFHNYSD
>BkjdA01.orf32241 source=CAIKZE010000092.1 coords=4661..4804 length=48 frame=2 desc=uncultured Lentisphaeria bacterium isolate AlinenLipids_bin-4837 genome assembly, contig: bin-4837:092/506, whole genome shotgun sequence
LIKNLLPSILSPRRASGYYGLTLTACGRTGDSRTKAKTKNKVAPKGRY
>BkkkA01.orf76879 source=CAIQCK010000061.1 coords=86254..86376 length=41 frame=1 desc=uncultured bacterium isolate AM-2014_bin-0333 genome assembly, contig: bin-0333:061/126, whole genome shotgun sequence
YSRVALCRLTATCRWARCRCRRSPTSSLCLAIAGCGTTGDR
>BkmdA01.orf54052 source=CAIRTM010000092.1 coords=225..329 length=35 frame=3 desc=uncultured delta proteobacterium isolate LaPlata_bin-1461 genome assembly, contig: bin-1461:092/149, whole genome shotgun sequence
RSMTYDPSACASSPTWSSSSLSACGLKGAHETVCL
>BkobA01.orf9978 source=CAITUV010000007.1 coords=40337..40017 length=107 frame=5 desc=uncultured Myxococcales bacterium isolate LaPlata_bin-3248 genome assembly, contig: bin-3248:07/88, whole genome shotgun sequence
WVQGASGGMAAAAGAPLGRRLGLRSSAGTTGRGLVSLLAACGRKGSSEDDKQQRSRHSHP
SRDSTIHGRFLRPGTRTLLEPSAATPTPESEHSTMSGRGGSPNRPSP
>BkocA01.orf16667 source=CAITUY010000031.1 coords=43698..43814 length=39 frame=3 desc=uncultured bacterium isolate AlinenLipids_bin-7679 genome assembly, contig: bin-7679:031/250, whole genome shotgun sequence
ILAGCGLSGPAYPKPEGRVRPSRRMREPWDCLHRLYAST
>BkrlA01.orf81166 source=CAIVZM010000050.1 coords=53694..53930 length=79 frame=3 desc=uncultured Armatimonadetes bacterium isolate Kiruna2_bin-4349 genome assembly, contig: bin-4349:50/84, whole genome shotgun sequence
PTLISRHSAEPSCRNSEASMRNALVIRLALVTMALSVFFLTGCGRAEEKTDTRPTATNAT
PYPGTENSKFVQPGRPKGE
>BksoA01.orf29174 source=CAIOST010000106.1 coords=3687..3875 length=63 frame=3 desc=uncultured bacterium isolate Loclat_bin-14761 genome assembly, contig: bin-14761:106/406, whole genome shotgun sequence
VPCRRIKIRNALGCLCRSSYPSVSSLTACGRRSPNPPDRPYAGKLAISTARYPTAVHAAA
ETR
>BkvlA01.orf45489 source=CAIYPD010000090.1 coords=4682..4443 length=80 frame=4 desc=Candidatus Firestonebacteria bacterium isolate KR_bin-0439 genome assembly, contig: bin-0439:090/148, whole genome shotgun sequence
IFVKGQPGTAPVFLEGYCLSRQIRMTALQRYFPGGKVKNIILLLFIAAFLSGCGVFQEIY
RIDKVKQENCNPCEEKKVKK
>BlcnA01.orf41521 source=MNWT01000004.1 coords=36851..36777 length=25 frame=5 desc=Verrucomicrobia bacterium CG1_02_43_26 cg1_0.2_scaffold_45_c, whole genome shotgun sequence
CIYFFSAGLVAGDFALSAFSLAGCG
>BlnvA01.orf27254 source=CP053827.1 coords=1231392..1231246 length=49 frame=4 desc=Campylobacter hyointestinalis subsp. hyointestinalis strain CCUG 14169 chromosome, complete genome
NMIYNLKTFHKAILAFFLLIFLTSCGYKADPWYGVEDGNTTNSKTINSK
>BmfnA01.orf57025 source=BMXG01000009.1 coords=43418..43486 length=23 frame=2 desc=Cerasicoccus arenae KCTC 12870 DNA, sequence09, whole genome shotgun sequence
PLRKRGIAGSFVLGVSVSGCGQR
>BmgyA01.orf63169 source=JABLXP010000008.1 coords=79276..79190 length=29 frame=6 desc=Firmicutes bacterium isolate Ch66 contig8, whole genome shotgun sequence
ATAEYLWKRLSFLLSGCGRSIDHGIKYRF
>BobuA01.orf63077 source=CP001998.1 coords=3071618..3071433 length=62 frame=5 desc=Coraliomargarita akajimensis DSM 45221, complete genome
PLRQTVQNRFRRSVMRKSKCFIPLAIILGASLLLAGCGTRSYSDNGVQVQQKRSVTDYIP
FF
>BoxmA01.orf5673 source=LIZU01000046.1 coords=1209..991 length=73 frame=6 desc=Candidate division Zixibacteria bacterium DG_27 WOR1_52_54_15895, whole genome shotgun sequence
RIYQTLDGCKRSTELKTSSRGKGTAKPDERIMIPLTGFSLAGCGQEYHAHTQPVSPISTR
RYRHQGLGENSAE
>BoztA01.orf28527 source=DRKV01000241.1 coords=1132..980 length=51 frame=5 desc=TPA_asm: Chloroflexi bacterium isolate HyVt-449 HyVt-449_k145_340473, whole genome shotgun sequence
GDYNTCHVSRIKCHVRGATCGVRCAACGVRGALYVVRCTSPTTQPPDYLTT
>BpclA01.orf84608 source=DSLN01000008.1 coords=24273..24196 length=26 frame=6 desc=TPA_asm: Chloroflexi bacterium isolate SpSt-271 Ga0101945_1001406, whole genome shotgun sequence
AAGLTGCGQRATPRHRTEMHLKAFAS
>BpdbA01.orf12883 source=DSOJ01000009.1 coords=16563..16489 length=25 frame=6 desc=TPA_asm: Blastocatellia bacterium isolate SpSt-338 Ga0073934_10000873, whole genome shotgun sequence
PFISFFITVLILLACGRQRPLYPLP
>BpenA01.orf44362 source=DSTR01000026.1 coords=42703..43089 length=129 frame=1 desc=TPA_asm: bacterium isolate SpSt-462 Ga0101944_10001598, whole genome shotgun sequence
GSRCPCAATIRTPSTSYTRKGDAIGTERTARSISASQFPLTIRSGVGCALSISARVPGLY
PSGCGLRGPLYSTSPQWMTTSTSPRQLRARCHPATLPCVSLTTAIFISPPPQEERQSSVP
PSQEHRLNR
>BpeoA01.orf78256 source=DSUL01000009.1 coords=175..2 length=58 frame=6 desc=TPA_asm: Armatimonadetes bacterium isolate SpSt-480 Ga0101944_10015175, whole genome shotgun sequence
WPRTCVTSSSRWTSPLSTATPRCPDGERRLSGAATTWSTRAFCETALLAGCGRSPNKA
>BpgsA01.orf31868 source=DTDR01000032.1 coords=2679..2611 length=23 frame=5 desc=TPA_asm: candidate division WOR-3 bacterium isolate SpSt-697 Ga0105158_1010475, whole genome shotgun sequence
DLLVILLVIILSGCGLGNIGNRY
>BphuA01.orf80400 source=DTIE01000087.1 coords=4726..4619 length=36 frame=4 desc=TPA_asm: Chloroflexi bacterium isolate SpSt-801 Ga0123519_10046255, whole genome shotgun sequence
VAGGGYRAASLHPRPRCHGPLVHEPALGLSGCGRRP
>BpipA01.orf118292 source=DTKC01000552.1 coords=284..3 length=94 frame=4 desc=TPA_asm: Verrucomicrobia subdivision 3 bacterium isolate SpSt-847 Ga0123519_10050405, whole genome shotgun sequence
PSLWAVNIRRVWALVLAAGMAGCGREGPLSQPSPPSATNAPPATVHLDHALPRLPTLKLW
LGNQEITAEVALTLTEIATGMMFRTNLADNEGML
>BpjmA01.orf19499 source=DTLI01000057.1 coords=15893..15783 length=37 frame=5 desc=TPA_asm: candidate division WOR-3 bacterium isolate SpSt-876 Ga0123519_10007804, whole genome shotgun sequence
ISIYSNLRYQINTYSGLTSEEAVLVLLFVLFACGQID
>BpkmA01.orf29805 source=DTPP01000046.1 coords=2980..2639 length=114 frame=4 desc=TPA_asm: Anaerolineae bacterium isolate SpSt-976 Ga0123519_10022535, whole genome shotgun sequence
GNGRPGTRPPPQSQPTLPSPPSQGLPGAAPAPEDGRSAPSATRTCSVEPRRPSAHLQPAA
FNSFIVARGQRRAKCGRSQRFHHLPAPREHAAGVDLTPFLSACGRRGPQAARVL
>BppaA01.orf38387 source=LFTB01000027.1 coords=6525..6460 length=22 frame=6 desc=Clostridia bacterium DTU084 scaffold46687, whole genome shotgun sequence
RRFAHEARTCTGFAISLAGCGR
>BppwA01.orf15105 source=DUAG01000014.1 coords=31615..31842 length=76 frame=1 desc=TPA_asm: Nitrospira sp. isolate UWMA-0268 NODE_1399_length_40048_cov_0.258980, whole genome shotgun sequence
IRRGESAAPRENPSGTRSARLSESSKMTRIENKPNKTIYYTLFILIFFTFLGSCGRKGDP
VLPDNRTQISNNFPFK
>BpuaA01.orf36613 source=DUSP01000096.1 coords=6253..6579 length=109 frame=1 desc=TPA_asm: Clostridia bacterium isolate AS04akNAM_48 4102_AS04, whole genome shotgun sequence
DVGGRKILGRATGRITIKPCLKGVNRMGRIGRARAPRRFFGRKVNTTSATLILLVLAGLV
LLVISGCGQKQAPSEAPKEETEEEAKETPAAEEPEVYKIGFVNHLTGDA
>BpujA01.orf18371 source=DUUG01000231.1 coords=3545..3745 length=67 frame=2 desc=TPA_asm: Clostridiales bacterium isolate AS08sgBPME_187 209751_AS08, whole genome shotgun sequence
NSSDSAWITGMEQDLCSMGGICVKMRFVCLVATLLLAGCGRVQDPAPTENQTGSYSHCKR
KSKANEE
>BpwhA01.orf21428 source=POSF01000013.1 coords=225136..224999 length=46 frame=4 desc=Dehalobacter sp. 12DCB1 Contig_3, whole genome shotgun sequence
KKGDNNMKKILYTLMASMLVLLATASSVFACGYWAYQPKTPKSLQK
>BqcfA01.orf3375 source=CP002085.1 coords=333910..334005 length=32 frame=1 desc=Desulfarculus baarsii DSM 2075, complete genome
DHDNCGCCGQRGPLYRSSCHWTSPRPISLLVR
>BqckA01.orf35080 source=AUCU01000010.1 coords=147239..147538 length=100 frame=2 desc=Desulfatirhabdium butyrativorans DSM 18734 G492DRAFT_scaffold00006.6_C, whole genome shotgun sequence
TGIHSLVQYITSPAFVRKTGFPFGQSHKRPCFRRIRCYSHSGSDRNGSGETPLVPPPILA
WRLHSSLTGYVVTSLTSILAGCGQPVASRLVDTRASLLRP
>BqcmA01.orf57635 source=LADR01000013.1 coords=4936..5007 length=24 frame=1 desc=Desulfatitalea sp. BRH_c12 BRHa_1002927, whole genome shotgun sequence
MLASLAFLLSGCGRRRKNFSIIAP
>BqgfA01.orf187433 source=CP003361.1 coords=2113..2181 length=23 frame=1 desc=Desulfomonile tiedjei DSM 6799 plasmid pDESTI.01, complete genome
AACGITGALYLKKSRETKKGAQP
>BqlvA01.orf19131 source=CP007051.1 coords=1454895..1455014 length=40 frame=3 desc=Desulfurella acetivorans A63, complete genome
NITMKKVIIALVLLSLVVASCGRKTDIVPPSSIAKIGVIK
>BsnaA01.orf96629 source=SYMW01000028.1 coords=12641..12510 length=44 frame=6 desc=Verrucomicrobiales bacterium isolate F1-80-MAGs106 F1-80__c69731, whole genome shotgun sequence
LSGVWKCVGAAQVLIFKSLLDSPTPRCLASRVFGCGRKGALVSL
>BuofA01.orf6780 source=PCWJ01000030.1 coords=2461..2550 length=30 frame=1 desc=Candidatus Nealsonbacteria bacterium CG11_big_fil_rev_8_21_14_0_20_37_68 CG11_8_21_14_0.20_scaffold_17779_c, whole genome shotgun sequence
KLEIVKERGEALNFLGLFLAACGRRKNRPS
>BupcA01.orf77 source=PFOG01000085.1 coords=4991..5056 length=22 frame=2 desc=Candidatus Portnoybacteria bacterium CG_4_10_14_0_2_um_filter_44_20 CG_4_10_14_0.2_scaffold_10061_c, whole genome shotgun sequence
YEQVLFACGLKYEQVLFACGLK
>BurcA01.orf24091 source=NVSU01000002.1 coords=73298..73077 length=74 frame=4 desc=Candidatus Wolfebacteria bacterium isolate NORP133 Contig_source1383C_909, whole genome shotgun sequence
ILFSSSLCKEVNDLYQSGVKRLFIVLGIQERTGIASRGHNKFCSIGTDILFWTPDFRHYR
LSCGIKGGLYVRLS
>BussA01.orf78177 source=NYZG01000311.1 coords=13217..13390 length=58 frame=2 desc=Candidatus Poribacteria bacterium isolate ARS61 MHASMcontig_435859, whole genome shotgun sequence
RNCSICPRKEDRMDLRRPFRPGGGLVALLVLSLGLASCGRDGDRSGQASLMEPPRPCV
>BuygA01.orf43125 source=PAQS01000024.1 coords=102878..103183 length=102 frame=2 desc=Waddliaceae bacterium isolate SP13 MHASMcontig_2691734, whole genome shotgun sequence
YIRVECFTFYGKRMGGLEMKIQVMAGSFLLLCASMLFLTGCGQSSVGAHAYYYEDVRFER
NKAGYYHGGGRYYRSGRHYYRPGGSYYRYGGTYHRSYRPVYY
>BvblA01.orf103293 source=PBLQ01000055.1 coords=4249..4097 length=51 frame=5 desc=Myxococcales bacterium isolate SP234 MHASMcontig_2266787, whole genome shotgun sequence
AKPKSFWTHDRRWPVVNRKAVVGVLLAAFMMALGACGIKSPPKPTNSAVYR
>BvcyA01.orf26564 source=PCAM01000007.1 coords=110220..110336 length=39 frame=3 desc=Chloroflexi bacterium isolate NP132 MHASMcontig_328403, whole genome shotgun sequence
TARTSEVSIAVLLTAACGRSGVETYFQPPTPFLSDIRDP
>BvdnA01.orf63541 source=RHLH01000001.1 coords=1214523..1214425 length=33 frame=6 desc=Phycisphaera sp. isolate Bin4 scaffold1, whole genome shotgun sequence
ACRTDSEIAIAFPASFFSGCGREPEAIRSPSPA
>BvfkA01.orf60404 source=PDUC01000039.1 coords=40012..40122 length=37 frame=1 desc=Acidobacteria bacterium isolate DOLJORAL78_46_51 DolJOral78_scaffold_303, whole genome shotgun sequence
AMKKVLIILLVSCVFISACGKKAPPRPVKETPAENRT
>BvpjA01.orf22347 source=LVEI03000001.1 coords=1651243..1651410 length=56 frame=1 desc=Deltaproteobacteria bacterium GWC2_55_46 FINAL_GWC2_NOV_55_46_C1, whole genome shotgun sequence
DGKKEAQDGKEGSGRGVLLMRYVLLLALMISLVAGTASCGKKGPPEPPDDTALFRR
>BvrhA01.orf115085 source=MHBI01000088.1 coords=115321..114998 length=108 frame=4 desc=Lentisphaerae bacterium GWF2_50_93 gwf2_scaffold_546, whole genome shotgun sequence
RETDSSLNRFMDLLANGSIKGEMIMKIDLVKVMGAVAVAGALSLAGCGEKPGEKAGAAVD
KAAEKTSEAVKNAAAATKDGAVKAVEKTGEAVEKAGAAVEKAGEDMKK
>BvriA01.orf49727 source=MHBK01000030.1 coords=1150..1326 length=59 frame=1 desc=Lentisphaerae bacterium GWF2_57_35 gwf2_scaffold_2591, whole genome shotgun sequence
LSWIEHGISNPRVAGSSPARRAIGFLVGAALVAACGRRSATLSQREDWGPWRECTRCSP
>BwcdA01.orf56520 source=AUAU01000034.1 coords=7029..7106 length=26 frame=3 desc=Geothrix fermentans DSM 14018 G398DRAFT_scaffold00029.29_C, whole genome shotgun sequence
MGVLGCGQRGPKKFRDQNSEMSWFAP
>BwmfA01.orf11201 source=QIBA01000057.1 coords=174484..174582 length=33 frame=1 desc=Acidobacteria bacterium isolate gp1 AA114 14_0929_05_20cm_scaffold_122_curated, whole genome shotgun sequence
SAFLCQKRLLIGVTGCGQKAHLRRRTVCGKRAR
>BwxxA01.orf18813 source=MHOA01000008.1 coords=53996..53880 length=39 frame=5 desc=Candidatus Ryanbacteria bacterium RIFCSPLOWO2_12_FULL_44_26 rifcsplowo2_12_scaffold_290, whole genome shotgun sequence
KRPKDKRVFCLMLSLFLFGCGLRTRSYSNSVLFLQVNNF
>BwzcA01.orf12654 source=BEHZ01000028.1 coords=1856..2071 length=72 frame=2 desc=Bacterium HR23 DNA, contig: NODE_1089_28, isolate: HRbin23, whole genome shotgun sequence
IWPRTPITVRSTPLEMWARKSGLLSMCATTRWISSSVAPWRITTIIPFASQIFPCPCFLL
ALLVGCGIRGPV
>BxdvA01.orf106738 source=CP001804.1 coords=6536138..6535902 length=79 frame=6 desc=Haliangium ochraceum DSM 14365, complete genome
SRLFFVGPICCTCSMVDELPMCQMCSLAATVFPGVGLCGCGRRGALVSQRTLAGQREHRI
TAIPFLRCDIKRHVVHLQL
>BxfxA01.orf20811 source=QOCL01000002.1 coords=288115..287912 length=68 frame=6 desc=Halobacteriovorax sp. HLS HLS_ctg02, whole genome shotgun sequence
TLDSVLNFKVLFFISIIFVCSSCGVKGPPKAPKGTEVPSFVSPYLKDGKLNKTQIKKKES
NNQEEVDD
>BxwdA01.orf44820 source=JAFP01000001.1 coords=188381..188268 length=38 frame=6 desc=Hippea sp. KM1 D891DRAFT_scf7180000000004_quiver.1_C, whole genome shotgun sequence
AMKRLAIFIVMCLTVLALSSCGHKTDIVPPDAKTHITF
>BxzjA01.orf77580 source=DROQ01000246.1 coords=12147..12076 length=24 frame=6 desc=TPA_asm: Planctomycetes bacterium isolate HyVt-539 HyVt-539_k145_879802, whole genome shotgun sequence
WPAFTSSACGRRGSLRDDGRGPWP
>BxzxA01.orf723 source=NFJU01000001.1 coords=53577..53675 length=33 frame=3 desc=Anaeromassilibacillus sp. An200 An200_contig_1, whole genome shotgun sequence
RLGTAKSGVPINTIRIISTSPILLLSACGQHGF
>ByaaA01.orf5017 source=AP019005.1 coords=384041..384181 length=47 frame=2 desc=Hydrogenimonas sp. MAG DNA, complete genome
EKMIDNRFNIFHTIIITSILSVLLLGVSGCGYKKPPYYPKEKAGAGR
>BynsA01.orf105579 source=CP002353.1 coords=2154440..2154315 length=42 frame=6 desc=Isosphaera pallida ATCC 43644, complete genome
RRLPSHGASGPHGVISGCGRRGPAALLAAVAASGATFPQSIK
>BypsA01.orf46370 source=RFHT01000839.1 coords=461..571 length=37 frame=2 desc=Bacteroidetes bacterium isolate J057 k99_1655384, whole genome shotgun sequence
CREWAFAGATFLAGCGQWLLPDRAPQLPGREKPREYR
>ByqxA01.orf40629 source=PTQW01000025.1 coords=9510..9689 length=60 frame=3 desc=Treponema sp. J25 NG-7853_contig_25, whole genome shotgun sequence
CPDIHPHNLSPNSPGLFVAFHPEIPQGSSLQPVTFRIKHTGFLVTLLFFKGQKGPLYIPN
>ByueA01.orf21109 source=JAADED010000075.1 coords=102..1 length=34 frame=4 desc=Chlorobi bacterium isolate L_MetaBat.17 contig-127_30832, whole genome shotgun sequence
REMAKIGKIKPFIWVLAAAVLTLQGCGLWKTKPR
>ByusA01.orf32922 source=JAADFJ010000088.1 coords=40413..40201 length=71 frame=5 desc=Epsilonproteobacteria bacterium isolate M_MaxBin.016 contig-127_613, whole genome shotgun sequence
LLIMRKKFFSALLLILLAGCGYKADPLPPVRHAAISTPHITNIGKNVTTAMPAAILHPTF
LRLLRTVHKIV
>ByvnA01.orf21431 source=JAADGY010000014.1 coords=300..371 length=24 frame=3 desc=Bacterium isolate M_MetaBat.148 contig-127_9977, whole genome shotgun sequence
QIAALVLFHLQKVLVQKGPLYFKL
>BzcyA01.orf54141 source=JAAYAL010000016.1 coords=4916..4854 length=21 frame=6 desc=Gaiellales bacterium isolate AS06rmzACSIP_123 80456_AS06, whole genome shotgun sequence
DLLLAGCGRRSLSLGLGWRFQ
>BzdlA01.orf117448 source=JAAYBJ010000296.1 coords=26803..26639 length=55 frame=6 desc=Candidatus Hydrogenedentes bacterium isolate AS06rmzACSIP_301 583795_AS06, whole genome shotgun sequence
TSGVTWVSFISAVTACGRKSPWTMRTEQVGADPVRAYFQSPWGRIRTVTAGQSKV
>BzgfA01.orf81851 source=JAAYHS010000067.1 coords=32448..32302 length=49 frame=6 desc=Firmicutes bacterium isolate AS09scLD_40 82836_AS09, whole genome shotgun sequence
RRIVIMTFPPVAAACGRKGDSSMSRRHRGRFFSGRITRRPRKGNTDFEV
>BzhfA01.orf33568 source=JAAYKM010000021.1 coords=19659..19522 length=46 frame=5 desc=Deltaproteobacteria bacterium isolate AS10tlH2TH_430 33963_AS10, whole genome shotgun sequence
FLSFVQLLAGCGQRSGSGSGSCRTPSIEKSLLISSELTKEGYHERN
>BzjzA01.orf54868 source=JAAYTW010000094.1 coords=819..664 length=52 frame=6 desc=Candidate division Zixibacteria bacterium isolate AS27yjCOA_100 41232_AS27, whole genome shotgun sequence
MRRTLFLTLSMIMLIFTIVGCGTKGPTTSNEDNSYEPGSKYEQLGTVQDMGE
>BzlwA01.orf57257 source=JAAZAB010000047.1 coords=4737..4913 length=59 frame=3 desc=Lentisphaerae bacterium isolate AS06rmzACSIP_375 61137_AS06, whole genome shotgun sequence
RVDRLAQVLHHRRCEQCHQAAEERGIGVVAGRFFFAHFASSLSGCGVSGNTTEIAMRLV
>BzrgA01.orf13625 source=JABABV010000004.1 coords=11674..11760 length=29 frame=1 desc=Mycoplasmatales bacterium isolate bin88p NODE_4_length_62400_cov_7.701301, whole genome shotgun sequence
KIILMSTSILSVTTTTALVSCGRKTPTQS
>CaawA01.orf3340 source=JABMQH010000039.1 coords=13167..13075 length=31 frame=5 desc=Candidatus Omnitrophica bacterium isolate bin.702 k141_1498665, whole genome shotgun sequence
HLNPFKKSFTFSLLHNLQTGPLYFPITPSVS
>CablA01.orf81956 source=JABMRT010000165.1 coords=3349..3110 length=80 frame=6 desc=Candidate division KSB1 bacterium isolate bin.322 k141_4191548, whole genome shotgun sequence
GIISSSKLRLGSCGQKGMLKPALSRKETASLLSVNGTLPIPVVDKLGLTTEFMQISFQRR
SFFCATHNTANQPCGFLRRS
>CabpA01.orf33589 source=JABMSB010000084.1 coords=42899..42973 length=25 frame=2 desc=Candidatus Omnitrophica bacterium isolate bin.291 k141_5626172, whole genome shotgun sequence
WDDERVEQRCHCGRKGDLTRYEKVQ
>CacbA01.orf57381 source=JABSRF010000029.1 coords=12532..13938 length=469 frame=1 desc=Oligoflexales bacterium isolate DT_79 DT-Oligoflexales-1_scaffold_29, whole genome shotgun sequence
FSGLSLNRRCAMDILPLKSSFSEHIDNALIVDFLTTSASVFNKHGYLSLKDNDNLRVALS
SFQSSEADRVLPLLQTLIKQDTEYLYVLFARYGSNRLGSNVFRYTLRPALHRLIQSLSEW
GDQLIPLAKRCFNRGFVLYSGNDTEMQCLYSSIILQLAQTIDDSCQKLWKLDSLCSSYFP
HSMTASEESEYTLDQQICEALGFSHLCFDPFPHLSNKKIGYSIADCMELILDTTLEISWQ
MTQKGPLDSEPSLSVLCEWAYSECQKIRQEPLTRSSHLLSWDIRRIIFLNALGSIQTSVG
KLQKAFYDLVSEHQKESFAGGTVFKPSKDVERRITSDLIADGSPAKKAGSAAAELFSYME
KNTIEPSELLDAELGKINHMLTPKSLKLLRDFCASQDHIKVAIGEKKKTLERANCLSEQF
KSYLSQLERIGILMVCLLFLTSCGIKGAPKSDTLDYRPQMPHEELNFKT
>CadgA01.orf55334 source=JABWBV010000516.1 coords=149..3 length=49 frame=4 desc=Anaerolineales bacterium isolate MAG_39 scaffold_19547, whole genome shotgun sequence
NPAQSLRGFLVKPQGNLMYRTTFFKILVLSLLAVFFTACGQTTPSAPPS
>CadsA01.orf91812 source=JABWCQ010000033.1 coords=7775..7674 length=34 frame=4 desc=Bacterium isolate MAG_60 scaffold_9809, whole genome shotgun sequence
KWRSVSACGTKGPELLKCKLNWRCITTRLNCRVR
>CalfA01.orf32264 source=JACIWW010000002.1 coords=38885..38817 length=23 frame=5 desc=Chloroflexi bacterium isolate MAG-36 Chloroflexota_E3_bin21_Scaffold_2, whole genome shotgun sequence
PATRGAIACPLSLAGCGRTSEMW
>CalmA01.orf39007 source=JACIXQ010000034.1 coords=9287..9388 length=34 frame=2 desc=Bacterium isolate MAG-56 Unclassified_E3_bin24_Scaffold_34, whole genome shotgun sequence
PSTLGGCGIRGSLYISAPKRIPQRERIQTNKWRI
>CanjA01.orf60882 source=JACMRI010000061.1 coords=5707..5766 length=20 frame=1 desc=Bacteroidia bacterium isolate LF-bin-500 FL-bin-500-contig-k141_622715, whole genome shotgun sequence
TFGKINIALATASLTACGVN
>CaofA01.orf62573 source=JACNKJ010000142.1 coords=10410..10658 length=83 frame=3 desc=Bacterium isolate NIOZ-UU57 NIOZ-UU_NODE_7165_length_11382_cov_5.77231, whole genome shotgun sequence
SLAEKMPMQSSFTPRTEKRFGWKFKPPSRASGHFVWTTALSAPTAALAGCGSKVKPSLMS
MARPWCWKGSCPTSHPVGRSKSL
>CcloA01.orf5165 source=AP012342.1 coords=377349..377501 length=51 frame=3 desc=Leptospirillum ferrooxidans C2-3 DNA, complete genome
GEVRGKEAFHPKCVTFVRMVSKLNPLSVSLIGCGFKGPLAVWLGAFTGLPP
>CcuhA01.orf29992 source=BIMW01000050.1 coords=3633..3469 length=55 frame=5 desc=Arthrospira platensis NIES-46 DNA, sequence050, whole genome shotgun sequence
SGIDPIAVGFRVVHKGGVLNPMEIIMPKLSQKSGLLVVAVLAVALGVGGCGRLSS
>CdjiA01.orf93084 source=SBGR01000030.1 coords=57252..57184 length=23 frame=4 desc=Bacteroidetes bacterium isolate M1806 scaffold_80_1, whole genome shotgun sequence
LRAKSKGQRVCFGLAGCGFRGVA
>CdltA01.orf7349 source=DLRY01000089.1 coords=6083..6018 length=22 frame=5 desc=TPA_asm: Opitutae bacterium UBA7876 UBA7876_contig_115365, whole genome shotgun sequence
LDLQRMLSGCGLRGERYTSKSP
>CdqmA01.orf3338 source=CABYXZ010000001.1 coords=285915..286058 length=48 frame=3 desc=uncultured Marinoscillum sp. isolate AG-895-E03 genome assembly, contig: AG-895-E03_NODE_1, whole genome shotgun sequence
FYLNLNMLRVLLLSVFILSGCGFEDNLPCRSDECENNPDELPKSEDEG
>CdxmA01.orf75103 source=MVZN01000085.1 coords=1158..838 length=107 frame=4 desc=Spirochaetes bacterium ADurb.BinA120 BWY96_contig000085, whole genome shotgun sequence
RHAGHHLLALGPKPGYHRGPAYIPYHLLAPRRPQGKDHPRVFGLWILVRLRNLRGRHRPL
LGAKPRYRIPLQNPGLAPARRKDRAWARRDGRGLGLSVRACGQKGPP
>CdxwA01.orf324 source=MWCK01000001.1 coords=22289..22564 length=92 frame=2 desc=Parcubacteria group bacterium ADurb.Bin216 BWY21_contig000001, whole genome shotgun sequence
TLASFSQPLLVITMIKRLMLSASILLLTACGPQYVDSSDDYILPEGLKDCKVYDIRGKSS
IQYLKVIRCPVSNTSTSYRAGKVIMFSSVVEN
>CdybA01.orf57424 source=MWCT01000008.1 coords=87449..87730 length=94 frame=2 desc=Candidate division BRC1 bacterium ADurb.Bin183 BWY12_contig000008, whole genome shotgun sequence
YIILSTNRGDTMKGLYCFCAIILFALILTGCGYKQDRCWVDDSQYLKAKKIYETTRNIDL
VQRHLEEQRTWRQCEINEAIYRIKKEYHLDEEVK
>CdydA01.orf63032 source=MWCZ01000209.1 coords=3080..2805 length=92 frame=6 desc=Candidatus Latescibacteria bacterium ADurb.Bin168 BWY06_contig000209, whole genome shotgun sequence
HATQHRENPQRDEPQNTGRRGYVAQRFRETHHSLQWKRTACGRKTPLPRWYRLAPKAVAA
LSYMSPKEVQPCRKTPELPRSSLFISRTRMQT
>CecdA01.orf29652 source=VTOW01000001.1 coords=1473193..1473038 length=52 frame=6 desc=Candidatus Manganitrophus noduliformans strain Mn-1 Ga0306812_101, whole genome shotgun sequence
TVIRKPLYYILVFFLCFLFLSACGRKGNPVAPDEEPGQDRSTPKNNSESNPS
>ChufA01.orf19024 source=NMUJ01000056.1 coords=2662..2823 length=54 frame=1 desc=Candidate division bacterium WOR-3 4484_18 ex4484_18_scaffold_41605, whole genome shotgun sequence
RTCHSTAFMFAAFMLSSISHILSLLSGCGQTGSSCSHVITHTARNSSLFNSYMG
>CiibA01.orf27556 source=FWWZ01000001.1 coords=1816358..1816056 length=101 frame=4 desc=Nitratiruptor tergarcus DSM 16512 genome assembly, contig: NitteDRAFT_scaffold1.1, whole genome shotgun sequence
YLIYMFFIIIELHNKARMVEYKVEGSLLFIYVKNMILETLGKKFHNSLKTSLINKFWLIG
IEMRKYSIWIFHTIIIALLMGALSGCGYKADPVYQKQQEKR
>CjdtA01.orf11357 source=CP019699.1 coords=827876..828169 length=98 frame=2 desc=Novibacillus thermophilus strain SG-1, complete genome
NSISGGSKIRKNPFEHTVKKKQLYLRRLLIVIKNIAKIVTVAGLSLALLAGCGQSSEDDA
TTEPTETEDTTTEDAGTEDVNGTEGNEAESTETEDNGS
>CjizA01.orf22361 source=MGUX01000080.1 coords=9565..9401 length=55 frame=5 desc=Elusimicrobia bacterium RIFCSPLOWO2_12_FULL_59_9 rifcsplowo2_12_scaffold_29439, whole genome shotgun sequence
RFLRRRERGTRGCGNKGSLEFSCGIEALEARNSSGMAGAEKSAGATNVLEDFSPS
>CkclA01.orf17894 source=PLYH01000003.1 coords=92617..92730 length=38 frame=1 desc=Candidatus Peregrinibacteria bacterium isolate palsa_1335 73.20120700_P3D.295_contig_21213, whole genome shotgun sequence
ILEWSKPHPDGDTTVTVASLSGCGFDFRIFKEQIERVQ
>CkcrA01.orf18566 source=PLXZ01000001.1 coords=287808..287912 length=35 frame=3 desc=Candidatus Taylorbacteria bacterium isolate palsa_1337 73.20120700_P3D.324_contig_6219, whole genome shotgun sequence
RNVSAFSTSLLLSLFLLAACGYLNMLRYPQSNRFR
>CkjeA01.orf33579 source=LVBB01000030.1 coords=17799..18011 length=71 frame=3 desc=Phycisphaerales bacterium Planc_01 Planc_01_contig_1462, whole genome shotgun sequence
PRRIARRLSACGQTGPSRPPGGRRWRRRSPSADGPAACHARNRRPARRRSPSRAGARRSR
WPPAYLSSPCT
>CkptA01.orf41345 source=PWOD01000188.1 coords=19661..19729 length=23 frame=2 desc=Bacterium isolate CSSed10_354m CS-Sed10-C4895, whole genome shotgun sequence
ANFPLWQLILISLPAASLSGCGG
>CkrwA01.orf31108 source=PXDI01000099.1 coords=27410..27472 length=21 frame=2 desc=PVC group bacterium isolate T3Sed10_329R1 T3-Sed10-C2255, whole genome shotgun sequence
KATLAITGCGVKLYISCLGIY
>ClhmA01.orf82799 source=PMTM01000009.1 coords=145055..144933 length=41 frame=6 desc=Spartobacteria bacterium isolate palsa_1382 73.20110700_P2D.48_contig_915, whole genome shotgun sequence
LKFLKAIMIVAVLASALSLGACAQKKETTATTASSTHGYSK
>ComzA01.orf10981 source=OMWJ01000010.1 coords=112348..112163 length=62 frame=4 desc=uncultured Bacteroidales bacterium isolate RUG034 genome assembly, contig: scaffold_306, whole genome shotgun sequence
TFKNKKKMKKVLLVLAIAGFFAACGSKGTESATTTPTENTPTEEVTATPTTTPTATPTDV
AK
>CplqA01.orf52204 source=CP002689.1 coords=840102..839800 length=101 frame=4 desc=Porphyromonas asaccharolytica DSM 20707, complete genome
AQESYCANLSFFVALPLLMLLEFSLVVDLLGCLITSLGQSYDYNLTPSNQSALFVALVAS
LSTSLSACGRRRSNRHSLLLLEGDGSVATRYGLCRAVQQAV
>CqqnA01.orf19123 source=JH610545.1 coords=10888..10953 length=22 frame=1 desc=Prochloron didemni P4-Papua_New_Guinea genomic scaffold Scf_contig00116, whole genome shotgun sequence
TSGQKMAETFLSLVTLGGCGQK
>CrgmA01.orf11698 source=FNAQ01000005.1 coords=11764..11627 length=46 frame=6 desc=Desulfuromonas thiophila strain DSM 8987 genome assembly, contig: Ga0056074_105, whole genome shotgun sequence
WMRSGWPGWTTRRSVFGMCSCWPPRLSGCGRKTPRRGWRKNETRNR
>CtcnA01.orf64534 source=QHBQ01000355.1 coords=15062..15259 length=66 frame=2 desc=Chloroflexi bacterium isolate RRmetagenome_bin16 antarctic_metabat_sens_bin_4_contig_7363, whole genome shotgun sequence
EKVMRRNQIANLMLVALLALVLAACGSSGSSSNYGGVTTNPTAVVSAPPTAPPVTLAKAQ
FMMFQT
>CtgcA01.orf105500 source=QWOQ01000003.1 coords=45399..45554 length=52 frame=3 desc=Planctomycetes bacterium isolate RH-20APR16-plancto3 RH-20APR16-C63, whole genome shotgun sequence
NRRYQPACRYVSLAGCGQTGDLPVDKVHGKLYPRAARSRHYQGPLKLLGHVF
>CtmyA01.orf1333 source=MHDC01000002.1 coords=4936..5037 length=34 frame=1 desc=Microgenomates group bacterium RBG_16_45_19 RBG_16_scaffold_110208, whole genome shotgun sequence
YIKEDSMFVKCLRSILVMMILLVLLVACGQAAPP
>CtnhA01.orf53393 source=MFGX01000131.1 coords=19432..19322 length=37 frame=6 desc=Candidatus Fraserbacteria bacterium RBG_16_55_9 RBG_16_scaffold_9088, whole genome shotgun sequence
AGCGFRGPLAPRLAQAAFSLPAFRKVVNLVERSCPIR
>CtoiA01.orf18179 source=MFFQ01000034.1 coords=38681..38181 length=167 frame=4 desc=Candidatus Eisenbacteria bacterium RBG_16_71_46 RBG_16_scaffold_1578, whole genome shotgun sequence
GPERLPGAAEPGTGVLVVIGRPSRELKAALASLGGAGPPAQGSRGGPRRWGRRTLTAERG
FPYSAWSRRARRSPRPRGFSFDEAHVSSAQPPSQEDPRFSCAHEDQGRSQGDFRPSPAGA
QAFDRVDGLAAGRGVSCIPLFPPTLPLQACGRRGPLPDAARTWRAAA
>CubbA01.orf89553 source=RGZZ01000594.1 coords=71..3 length=23 frame=5 desc=Proteobacteria bacterium isolate WBA_2_298 contig_100_593, whole genome shotgun sequence
LGGDAIERLLMTLSLAACGRGLR
>CubiA01.orf103712 source=CADDZJ010000101.1 coords=14123..14392 length=90 frame=2 desc=Acidobacteria bacterium isolate 19 genome assembly, contig: NODE_2701_length_15310_cov_61.313904, whole genome shotgun sequence
FPLGEFLRRHLKHEVDRETADVSPHRLVKDPCFRRRKARPNPGPALLSACGQRGSCARFG
REERARSVSWSRRRGSSSVAPKQGQRFPTM
>CucbA01.orf14593 source=VXTZ01000005.1 coords=815..1126 length=104 frame=2 desc=Candidatus Dadabacteria bacterium isolate SB0666_bin_17 NODE_235_length_53998_cov_13.600597, whole genome shotgun sequence
IVFMLGGKNRLSAAGGDIGPLFLVIKQVSRKRGFRAFFPENFVLKRRKLLSPLLRGKSHD
SLGQGFFSLLATCGQKGPDNKNRNRKNNQGNSAYNHETDLYFSI
>CuckA01.orf65183 source=RPPD01000315.1 coords=1509..1652 length=48 frame=3 desc=Spirochaetaceae bacterium isolate maxbin2.0195 maxbin2.0195_Contig_563993, whole genome shotgun sequence
VDVSAIVLMLVGCGRNLALLRFPSDLLREVSPMFRLLEPVWTPYQLAD
>CudvA01.orf24087 source=OMWF01000214.1 coords=61..144 length=28 frame=1 desc=uncultured actinobacterium isolate RUG033 genome assembly, contig: k87_26964883, whole genome shotgun sequence
LLIAGLLSGCGQRADKCSPSGHHSTLPV
>CwjyA01.orf70212 source=ASSJ01000053.1 coords=37910..38002 length=31 frame=2 desc=Rubidibacter lacunae KORDI 51-2 KR51_contig00082, whole genome shotgun sequence
FGSGSLEISYICPALYLSSEFACGRSGPLVG
>CxbmA01.orf16677 source=SBBA01000003.1 coords=3287..3009 length=93 frame=4 desc=Nitrospira sp. isolate Bin_24_1 Hy_contig15613, whole genome shotgun sequence
KRSCEINLRGRLFMSERDIQLYLIDIIDSCKAISEKNDRNKQGSREVIRFIIILLLIISF
SACGRKGDPIPPKEEMGRRQMVYSFEGAKEHTP
>CxbqA01.orf30207 source=SBBL01000029.1 coords=5804..6016 length=71 frame=2 desc=Nitrospira sp. isolate Bin_34_1 Sp_contig3949, whole genome shotgun sequence
KKTGHGGHLYRIGAICPKEGIGGDKTVSRQSISYGLMLMCVLFFFSCGRKGDPKPLPSSN
ATHSLTAFSRH
>CxinA01.orf52570 source=LWDK01000031.1 coords=70992..70894 length=33 frame=6 desc=Proteobacteria bacterium SG_bin7 3622, whole genome shotgun sequence
LHVLFSLGESMKFLILICVFALAACHQKHCYKT
>CxjxA01.orf87791 source=SHUM01000008.1 coords=67487..67290 length=66 frame=5 desc=Acidobacteria bacterium isolate Baikal-deep-G6 BACOMB-C942, whole genome shotgun sequence
TTSLHRNSSCPGRMVTGLSACGRKSWKKSAVTSTIRKSTIARANCRRYWRQRRLSKKIGQ
PRMKAP
>CxlbA01.orf32708 source=SHYA01000001.1 coords=157835..157713 length=41 frame=6 desc=Dehalococcoidia bacterium isolate Baikal-deep-G107 BACOMB-C9, whole genome shotgun sequence
PHALAGCGRKGAPTHQDKAGNTKEVSWQYHSRRFHRTQRSC
>CxleA01.orf6355 source=SHYD01000049.1 coords=18459..18641 length=61 frame=3 desc=Dehalococcoidia bacterium isolate Baikal-deep-G110 BACOMB-C14153, whole genome shotgun sequence
NVTGCGRTGPWGWIRDGPAAGRGQVRVNSRDAQRGCQGFTFNHDPPPTGSQGACGVGERL
D
>CxlgA01.orf14687 source=SHYF01000032.1 coords=8749..8967 length=73 frame=1 desc=Dehalococcoidia bacterium isolate Baikal-deep-G112 BACOMB-C22318, whole genome shotgun sequence
AACGLRGALPRLVCSMTPVALITGCGRDCHAWAARWLIISTSSDKVGAAAPWAIALRHSS
SCWRIIFTTASWE
>CxmwA01.orf53409 source=SICM01000187.1 coords=7170..7334 length=55 frame=3 desc=Candidatus Latescibacteria bacterium isolate Baikal-deep-G205 BACOMB-C33393, whole genome shotgun sequence
RLRVLAIFFREEDVMFKSRITTGAIFTALALVGIMLLSGCGNLQQPFAPDRTAVA
>CxqxA01.orf10813 source=SKUG01000292.1 coords=255..1 length=85 frame=4 desc=Thermoleophilia bacterium isolate CSSed162cmA_92 CSSed16-2cmA-224662, whole genome shotgun sequence
VPEDARQPRGPVPRRRQPGWLLLGVLLAAAMAVAGCGRTTTTPPGGATGDGVFSPDPARD
GIWRIGLVTDQGGLNDRSFNALANV
>CxspA01.orf15053 source=SKZP01000595.1 coords=1325..1567 length=81 frame=2 desc=Planctomycetes bacterium isolate CSSed162cmB_336 CSSed16-2cmB-158157, whole genome shotgun sequence
GRTLGGPSRRPLRNEPEGHRGRPTRMLGAFSSPLAAARGAPRVDGFDARAAVVSVSGFHP
GGGFAAVALAVSGCGRRWLQD
>CxvvA01.orf8834 source=SLKS01000384.1 coords=2667..2584 length=28 frame=6 desc=Kiritimatiellae bacterium isolate CSSed165cm_27R1 CSSed16-5cm-113280, whole genome shotgun sequence
RRKRSVPTFFVLFVAFCSILLGCGRSPP
>CxwoA01.orf1195 source=SLNR01000034.1 coords=3754..3653 length=34 frame=6 desc=Candidatus Sumerlaeota bacterium isolate CSSed165cm_413 CSSed16-5cm-1036, whole genome shotgun sequence
RLFFSGCRQASLPKQLFFSAALLTGCGLLYFLSF
>CxwvA01.orf64412 source=PWMW01000231.1 coords=15882..15947 length=22 frame=3 desc=Clostridiales bacterium isolate CSSed10_292 CS-Sed10-C3420, whole genome shotgun sequence
MRLRIWYFALLFLTILLSGCGG
>CxyfA01.orf78462 source=SKQU01000381.1 coords=239..3 length=79 frame=4 desc=Spirochaetaceae bacterium isolate CSSed162cmA_456 CSSed16-2cmA-84130, whole genome shotgun sequence
YSLRNPGETRLAACGVKSPLFIGNALELIHQAAGGILRNVGTGAIGIFGVMLAIFLGVGM
VSREVDRRTVYTVVTKPIR
>CxyzA01.orf32249 source=LJUD01000129.1 coords=889..954 length=22 frame=1 desc=Bacterium SM23_31 isolate SM23_31 WORSMTZ_27583, whole genome shotgun sequence
RGIKGDLYIPLSGTENLPKVII
>CyexA01.orf47780 source=QZKU01000039.1 coords=46284..46421 length=46 frame=3 desc=Candidatus Abyssubacteria bacterium SURF_5 Ga0104751_1000753, whole genome shotgun sequence
SLRSLPCNSHFIDLRVLSCGQKGPLTFIPWVQSDYTLHFAHRRARL
>CygdA01.orf41067 source=SXIK01000104.1 coords=46609..46541 length=23 frame=4 desc=Planctomycetia bacterium isolate F1-120-MAGs048 F1-120__c349542, whole genome shotgun sequence
NVSSLTACGRKPRSTIQFARSTA
>CyoaA01.orf58196 source=QIDP01000177.1 coords=7970..7743 length=76 frame=5 desc=Nitrospirae bacterium isolate SZUA-224 Ga0063294_10006319, whole genome shotgun sequence
RGSLKLSENYKSYKRYWMGIARLMGIIILTVVMMISGCGLKGPPAPPPEESQLQEETLMP
TVSTKGNENWDFQLKS
>DaxuA01.orf61909 source=JNUP01000065.1 coords=32987..33058 length=24 frame=2 desc=Spirochaeta lutea strain JC230 contig874, whole genome shotgun sequence
VPIPHPVIGRSASGCGQKTALPPG
>DbagA01.orf49783 source=KV878783.1 coords=3364892..3365020 length=43 frame=2 desc=Spirulina major PCC 6313 genomic scaffold Contig40, whole genome shotgun sequence
VYCEVFQDGKGNGFGSTIPSISFPTAMFAGCGVKTVRVIIHKR
>DbbdA01.orf56847 source=BMOK01000006.1 coords=24681..24574 length=36 frame=4 desc=Sporolactobacillus putidus JCM 15325 DNA, sequence06, whole genome shotgun sequence
TACGRSGPPILHKVYPKARNTFDRSSLMVNDREVLD
>DbblA01.orf76301 source=FNBU01000032.1 coords=21702..21779 length=26 frame=3 desc=Sporolituus thermophilus DSM 23256 genome assembly, contig: Ga0056066_scaffold00032.32, whole genome shotgun sequence
RPLRFFKKGALVLLFFTVFLSACGRG
>DdjpA01.orf7252 source=CP001816.1 coords=576635..576832 length=66 frame=2 desc=Sulfurospirillum deleyianum DSM 6946 chromosome, complete genome
HTEQSVITAHLLIFLHRRLLYEMRNYTFRIFHALIIACLGFALFGCGYKGPPVYKDTNTT
NTLKKF
>DdlmA01.orf19549 source=LBMD01000010.1 coords=91640..91527 length=38 frame=4 desc=Bacillus sp. CHD6a contig10, whole genome shotgun sequence
KYIILLIAVLGTLLACGRSGSLLGYAEATKKSLILVFL
>DduiA01.orf89960 source=JAADYX010000080.1 coords=30357..30193 length=55 frame=6 desc=Chloroflexi bacterium isolate TC_195 k99_651358, whole genome shotgun sequence
AGLHDTSGAAQARVGSANQLGGRSVQSTSHLRVGLGVVVTALAALLAGCGSAETT
>DeraA01.orf12665 source=QTUC01000001.1 coords=1411069..1411242 length=58 frame=1 desc=Thermasporomyces composti strain DSM 22891 Ga0197492_11, whole genome shotgun sequence
RYASVLLLSACGRRLGLLTSSGQQRGPRVPLSTGTWRTRVPSDVRDRRSGGSPGGDPA
>DetvA01.orf16874 source=FOUU01000001.1 coords=602969..603115 length=49 frame=2 desc=Thermodesulforhabdus norvegica strain DSM 9990 genome assembly, contig: Ga0056097_scaffold00001.1, whole genome shotgun sequence
SLFSARMGFFSTGGVKKKNRVFCVFLLTGCGQVDKFLNEYSFRMAGSGS
>DffxA01.orf31409 source=AKKQ01000027.1 coords=227..385 length=53 frame=2 desc=Thiovulum sp. ES ThvES_contig00027.27, whole genome shotgun sequence
FFELRKFINSMQKIFNVMNHKLIIATLLFFLSSCGYKADPIWKDDLKESGKSE
>DfieA01.orf74917 source=KE332517.1 coords=269330..269115 length=72 frame=6 desc=Treponema medium ATCC 700293 genomic scaffold acAqN-supercont-complete, whole genome shotgun sequence
CAANRLLSSIFTLSACGSKSGSSTAVYRIVCAPHRTVPQKLQPHHRYDRLGLRCRCSEDC
SLIILRTRLKSS
>DfqzA01.orf6045 source=DPIG01000082.1 coords=26936..26766 length=57 frame=6 desc=TPA_asm: Candidatus Omnitrophica bacterium isolate UBA10147 contig_13942, whole genome shotgun sequence
TNVWRPRMNKALWAGTLCCLFLAGCGRRPEANSHVVTGVPHEGMGAASADGPQGAVS
>DgbuA01.orf46795 source=DHSB01000156.1 coords=116013..116105 length=31 frame=3 desc=TPA_asm: Myxococcales bacterium UBA5297 UBA5297_contig_2544, whole genome shotgun sequence
PGGRESARACGRKGSLARPAFASDLPGLVLS
>DgegA01.orf38918 source=DMJJ01000355.1 coords=5649..5942 length=98 frame=3 desc=TPA_asm: Verrucomicrobiales bacterium isolate UBA11320 contig_2364, whole genome shotgun sequence
AGTRGVPPCPGRGANSYFPNPPSRASLHRGSRQSRNMTMPSKQSMQLTLEPTPTQRAIAQ
PRGCGTSGSLYRPRQPVPHCRPPWDGADRPPHTTTPTH
>DgmwA01.orf56920 source=WTFW01000098.1 coords=5240..5085 length=52 frame=4 desc=Chloroflexi bacterium isolate CO36386bin_13 NODE_6294_length_5240_cov_11.341948, whole genome shotgun sequence
RKLSLLMTIVAAIGLIVALSSCGRMGPLEPPSAEVHAAPEAVPQTTPARPVV
>DgywA01.orf15455 source=MIDP01000016.1 coords=29817..29746 length=24 frame=4 desc=Verrucomicrobia bacterium GWF2_51_19 gwf2_scaffold_1618, whole genome shotgun sequence
SDFWRKRELHTTSQACGQTGPLQS
>DhcnA01.orf68787 source=DUCO01000047.1 coords=28810..28625 length=62 frame=4 desc=TPA_asm: Dehalococcoidia bacterium isolate UWMA-0331 NODE_915_length_53512_cov_0.139816, whole genome shotgun sequence
SNLPELQMFSPKFGIVVLFIAVFAISMLSACGNEGPAAADTPAVAPTNAPTPQHLRLQRR
LR
>DhfsA01.orf9292 source=DUQM01000056.1 coords=17889..17993 length=35 frame=3 desc=TPA_asm: Actinobacteria bacterium isolate AS08sgBPME_404 187350_AS08, whole genome shotgun sequence
KGLEIPLVTLLSACGRHVLLSACEQYVFIKGNFFI
>DhgqA01.orf17782 source=SLPC01000026.1 coords=635..456 length=60 frame=4 desc=Anaerolineae bacterium isolate CSSed165cm_48 CSSed16-5cm-16067, whole genome shotgun sequence
LNTVCSTPGCSSRGRLSSRRTIIVMLLVAGCGRSGSLQGQDLGLAIGHQDSVLKVSAQGA
>DhjeA01.orf11160 source=PEYJ01000023.1 coords=4893..4819 length=25 frame=4 desc=Parcubacteria group bacterium CG08_land_8_20_14_0_20_48_21 CG08_land_8_20_14_0.20_scaffold_2649_c, whole genome shotgun sequence
SLLYPVLLAQGSLFSFSVLGCGQRG
>DhyjA01.orf23106 source=JABLXY010000004.1 coords=195752..195895 length=48 frame=2 desc=Syntrophaceae bacterium isolate Ch3 Scaffold13, whole genome shotgun sequence
RSLAWRRFRRWEISAAACSLSGCGRRKKHSITPCMLPPELSSQLLRSK
>DhyxA01.orf48961 source=DCUZ01000032.1 coords=48715..48497 length=73 frame=6 desc=TPA_asm: Holophagales bacterium UBA2201 UBA2201_contig_54613, whole genome shotgun sequence
KAKTMTQKSLILGLIVAALMLTACGGKSPGGAKAEEPVRKAPAARAPMEIPAPAPDQEAG
XCPAGRRHGADSR
>DiafA01.orf2489 source=DDYF01000021.1 coords=61765..61571 length=65 frame=5 desc=TPA_asm: Thermoleophilia bacterium UBA2241 UBA2241_contig_1037, whole genome shotgun sequence
STRGAADPTRSRPWAGACFRGCGRRGPLRVPWPARPADTRTRPPGSRAPPGDAARQTGEA
LGPRR
>DienA01.orf86534 source=DDSR01000261.1 coords=10717..10788 length=24 frame=1 desc=TPA_asm: Deltaproteobacteria bacterium UBA2385 UBA2385_contig_6071, whole genome shotgun sequence
GQWAGLSWLPIFLPSSALTGCGRK
>DifrA01.orf37954 source=DDPO01000122.1 coords=4505..4741 length=79 frame=2 desc=TPA_asm: Bdellovibrionaceae bacterium UBA2466 UBA2466_contig_3261, whole genome shotgun sequence
KARVYPKYSSFAKVGNLMNCLGCYKKFLSSWVFTVVLGCGVKGPPVPYVSLDDSHPASPS
KAQVLQSNGSKTESEKVKK
>DigvA01.orf15344 source=DDKR01000143.1 coords=5065..5451 length=129 frame=1 desc=TPA_asm: Candidatus Omnitrophica bacterium UBA2593 UBA2593_contig_2510, whole genome shotgun sequence
PLINSISENFFSLNSSKKISNPKAKSLPIKKKLISFNSIFSKTSANLKEKSSDSTRKISL
SLNSKNFKFSVNCRAILSLKSLLGSCGQKGIEEYFKIRFKADFGSLWGNEPIPVVRNLKS
LNSTRRSCF
>DiseA01.orf2025 source=DFBT01000039.1 coords=5131..5403 length=91 frame=1 desc=TPA_asm: candidate division WOR-3 bacterium UBA3073 UBA3073_contig_12442, whole genome shotgun sequence
NLWLKKEVSMMRWLSVVGIVFFLFGCGPKGASRETLDRLSEAKMACQSAETRAKNLEAQR
IKLEEELARKQATLGDLQKQLQELEKPTPKE
>DiwjA01.orf46161 source=DFQF01000091.1 coords=9772..9590 length=61 frame=6 desc=TPA_asm: Nitrospinaceae bacterium UBA3496 UBA3496_contig_4960, whole genome shotgun sequence
KEIRFMQDKIRRFSITPLLVVAVISLFLLTACGTIQGMMQGMGKDLEGVAKKIQRSAEPR
R
>DixaA01.orf30446 source=DFND01000093.1 coords=19837..20106 length=90 frame=1 desc=TPA_asm: Firmicutes bacterium UBA3576 UBA3576_contig_406, whole genome shotgun sequence
MHRMWNLRQRVPRAGRTPSEGGGPCGICEAGDVPRGTGGRPRLAAVISLYQGCGQKGPQA
GPLAEESFCVEEPGDGQEEKALGVILKRGE
>DixgA01.orf59340 source=DFNE01000130.1 coords=28285..27653 length=211 frame=5 desc=TPA_asm: Firmicutes bacterium UBA3575 UBA3575_contig_851, whole genome shotgun sequence
PRRKTGAIGSARYLADSGDRPDFQTVLRGSLRPAPGGRCHASFHRLSALVCPQGPERREA
GRGDESGRCPGGRVFPGTGHRAGGFAFCGHHRCRFTAGAGPGTGSRVLLSPLHPCHYGGC
PLGPGGPSGVPWPDRFPPWGAPDRVCGFRCLRVFGHQVLAGCGQRGPDRLLCLLLLVSWV
GGDHLAALGHLNRLVPFLVWVFALSSCRIYM
>DjddA01.orf26582 source=DFYM01000068.1 coords=22520..22609 length=30 frame=2 desc=TPA_asm: Candidatus Atribacteria bacterium UBA4082 UBA4082_contig_38534, whole genome shotgun sequence
LIFLIVFLISVLFLSGCCSSIGTPDTDFSL
>DjdiA01.orf69302 source=DAZV01000008.1 coords=47213..47049 length=55 frame=5 desc=TPA_asm: Candidatus Sericytochromatia bacterium S15B-MN24 CBMW_12 SRR636581.qc.1_paired_contig_621, whole genome shotgun sequence
GFQRKGRERMPRFCTRILLLAFTALMLVGCGRTPTATEGSSDKKPAPVHTRSATL
>DjdxA01.orf39296 source=NZRT01000088.1 coords=11031..11156 length=42 frame=3 desc=Myxococcales bacterium isolate EAC29 62906, whole genome shotgun sequence
SAFGXGMRRGLLLALLFSACGLKAPPVPPSHEPPLTLKAKTP
>DjplA01.orf66797 source=DHDG01000048.1 coords=26606..26445 length=54 frame=6 desc=TPA_asm: Firmicutes bacterium UBA4882 UBA4882_contig_7229, whole genome shotgun sequence
YKGDDQMMIFKRLKFPVFITIILAVSFALAGCGEKTITLPARLLTVSRMQAFRK
>DjqvA01.orf20729 source=DUVA01000141.1 coords=5467..5312 length=52 frame=5 desc=TPA_asm: Firmicutes bacterium isolate AS08sgBPME_304 160017_AS08, whole genome shotgun sequence
HQLPAKLCESRVGPRPHRLHLTCLSLAACGRFPEVSQSGFRTSGPTPFYSRK
>DkecA01.orf40022 source=DIZY01000140.1 coords=25758..25922 length=55 frame=3 desc=TPA_asm: Helicobacteraceae bacterium UBA6016 UBA6016_contig_38792, whole genome shotgun sequence
GKRYMFKKLISVFHIVIIAAIFLTGCGYKGDPVYKDGNKTIDYNATQAGDSASRM
>DknfA01.orf9062 source=DJIL01000026.1 coords=7161..7229 length=23 frame=3 desc=TPA_asm: bacterium UBP8_UBA6595 isolate UBA6595 UBA6595_contig_19552, whole genome shotgun sequence
WVLALLGACGFKSVGNSGCGHRE
>DkosA01.orf22689 source=DKGG01000051.1 coords=34355..34573 length=73 frame=2 desc=TPA_asm: Bdellovibrionaceae bacterium UBA6776 UBA6776_contig_2977, whole genome shotgun sequence
SLKRKQMDIDRRILVLVTALILGGCGVKGVPVPPDQSPSIGRGQPTFKDAVKEVQPTPIP
KSKAEKEEDSDNE
>DkqiA01.orf19451 source=MHLS01000033.1 coords=17416..17210 length=69 frame=6 desc=Candidatus Lloydbacteria bacterium RIFCSPLOWO2_02_FULL_54_12 rifcsplowo2_02_scaffold_3203, whole genome shotgun sequence
TISLTVSMLAGCGATANETSGRERRIMLTKTSILVFISMGVSRNDKVRYFKPTPLPCFCQ
RCPFLVNAP
>DlebA01.orf28542 source=DLRR01000002.1 coords=985..791 length=65 frame=5 desc=TPA_asm: Nitrospinaceae bacterium UBA7883 UBA7883_contig_5394, whole genome shotgun sequence
QMNGLSKMIIALLMAVVFVLFFLGCGRKGPPVLPKSTPKSSSDNIKQGEKSRYFSKHANV
QPNYT
>DlliA01.orf16458 source=DOBT01000176.1 coords=10077..10226 length=50 frame=3 desc=TPA_asm: Cyanobacteria bacterium UBA8530 contig_166074, whole genome shotgun sequence
DGMRVDRRRITMLSRFTVLILSAVVMSSLMLTGCGRPSPNQPEHVGQVHR
>DlprA01.orf37004 source=DNCN01000148.1 coords=6584..6961 length=126 frame=2 desc=TPA_asm: bacterium isolate UBA9089 contig_823, whole genome shotgun sequence
SGPALDCYLPHHKTHWNSNLPSLFNDNGSLGRISQWAFSSFSYQIPTIGGYPMKYPYRAK
TWLLLNGIPRFLSLVMVILLLTIGCGQKGKEMIEHVEPQKPKELEMENATTKEVDIETDI
LLAKEH
>DmebA01.orf212 source=DNJG01000162.1 coords=644..733 length=30 frame=2 desc=TPA_asm: Nitrospinae bacterium isolate UBA9963 contig_1021, whole genome shotgun sequence
IEISLHRLGQKSPLDLPMPPIPFHSLFLKV
>DmirA01.orf75263 source=PFXJ01000025.1 coords=71327..71392 length=22 frame=2 desc=Candidate division Zixibacteria bacterium CG_4_9_14_3_um_filter_46_8 CG_4_9_14_3_um_filter_150_scaffold_76_c, whole genome shotgun sequence
SLAVSTSMLTSCGICRLFHFIY
>DmqiA01.orf21609 source=CAADSU010000089.1 coords=5917..6063 length=49 frame=1 desc=TPA_asm: Clostridia bacterium, isolate HGM11542, WGS project CAADSU010000000 data, contig: ERS235498_28_k99_74167, whole genome shotgun sequence
NTRFAMKKTGILLLSVLLALALTGCGEKSKSVKGETYDTGTMSAMVPEG
>DmzuA01.orf10756 source=VBDY01000120.1 coords=19289..19348 length=20 frame=2 desc=Chloroflexi bacterium isolate CF_12 14_0929_12_20cm_scaffold_171, whole genome shotgun sequence
LRKRWRISALFMLGACGRVS
>DnanA01.orf3304 source=VFHL01000001.1 coords=221286..221357 length=24 frame=3 desc=SAR202 cluster bacterium isolate OSU_TB53 TB53_001, whole genome shotgun sequence
VCLIADALVVLLSLLSVSGCGADR
>DnatA01.orf16397 source=SHVB01000001.1 coords=307556..307479 length=26 frame=6 desc=Acidimicrobiia bacterium isolate Baikal-deep-G25 BACOMB-C14, whole genome shotgun sequence
PPAKGAATVAPKAGLVLSLAACGRRQ
>DndeA01.orf18673 source=VMSV01000189.1 coords=1876..1721 length=52 frame=6 desc=Desulfobacteraceae bacterium isolate S2_4 k141_161129, whole genome shotgun sequence
CDDHQWHGVHRCLRCFYGSEHISGCGQRGGLDGLFGYPGLCLLFETKGIIAE
>DndrA01.orf7699 source=VXLM01000076.1 coords=28867..29052 length=62 frame=1 desc=Dehalococcoidia bacterium isolate SB0661_bin_13 NODE_1508_length_29093_cov_22.747124, whole genome shotgun sequence
LVFTASCVVSHADSLETAPILRAMSIDRFHCVLLIAVAVIVAACGQSSAEPTPSPTAPPS
PL
>DnenA01.orf4960 source=JAAXIC010000008.1 coords=158478..158410 length=23 frame=6 desc=Chloroflexi bacterium isolate Plut_88905 unfiltered_Plut_88905_genomic_contig_177297, whole genome shotgun sequence
SALHRAATDLACGRKGPWKAPAQ
>DneoA01.orf15660 source=VXPC01000049.1 coords=13949..14077 length=43 frame=2 desc=Candidatus Saccharibacteria bacterium isolate SB0662_bin_47 NODE_3777_length_14078_cov_35.565000, whole genome shotgun sequence
SDGGLWRRPIVRTAIYALVLACTCLLTACGSSSPGSTAGGLTL
>DnepA01.orf36806 source=VXPQ01000046.1 coords=201162..200983 length=60 frame=5 desc=Bacteroidetes bacterium SB0662_bin_6 NODE_17_length_286912_cov_75.532317, whole genome shotgun sequence
CGQRAPLYLPKGASRPRRPESAVFPTDSDDAIMTSRTYERAVLSEVNLIKVSLDSQPRYR
>DnxgA01.orf27762 source=WHTK01000068.1 coords=1220..1510 length=97 frame=2 desc=Dehalococcoidia bacterium isolate Dino_bin34 NODE_22601_length_4090_cov_1.88289, whole genome shotgun sequence
DGKGVHQVRPVHVAFPEQAELNELDAAPDAPPKVPRTFCHPRPCPFWLTSTYWMEPVFVL
NGMVHMALHKFNQNDSGCGQTGMLKGETNGKRHSTLS
>DnxiA01.orf23751 source=WHTL01000258.1 coords=165..1 length=55 frame=4 desc=Acidimicrobiia bacterium isolate Dino_bin35 k141_266449_length_5841_cov_29.0009, whole genome shotgun sequence
NSQPGSSRVAATMVSRVALISSTLSGCGLKLAKTIAAGLLMDGSPIFGVCYGNFL
>DnxlA01.orf51725 source=WHTO01000076.1 coords=12347..12937 length=197 frame=2 desc=Dehalococcoidia bacterium isolate Dino_bin39 NODE_5349_length_13170_cov_1.6793, whole genome shotgun sequence
GIGHRADVLRGDGQRRLAYCRRRGGAEGADDGHARDDDGGGCAGGRQQAALAAALAVDLG
NLDLAADAVDGLEGSLPAGKAVLFQLRGPDDPGPPAGRPRMRDLVVRSGHHGVCSAPWEA
RFSNRTEAPAGLAGCGNKGPRDGVNGQTPGGENEESTSCNVRSAGPGRARLGLRQRIRWR
QRGPLGRQRRGARRLQR
>DnznA01.orf1138 source=MHJJ01000002.1 coords=23571..23816 length=82 frame=3 desc=Candidatus Harrisonbacteria bacterium RIFCSPLOWO2_01_FULL_44_18 rifcsplowo2_01_scaffold_1427, whole genome shotgun sequence
ISPRTASATRALLRLLPCCRAYLNPSFGYKPKARTVADFTRTNAEKIILRSSAYCLRNSA
LLSACGQKRGFRYSRFPCSDGR
>DofjA01.orf30431 source=WRBA01000009.1 coords=33929..33804 length=42 frame=5 desc=Defluviitaleaceae bacterium isolate Lab288P1bin59 Ga0131853_10000214, whole genome shotgun sequence
ESATSLAACGRRFPSLGLCTGCGLKMGNSLFPGSFRLLGKRI
>DofyA01.orf21800 source=WRBX01000128.1 coords=2380..2201 length=60 frame=4 desc=Oscillospiraceae bacterium isolate Lab288P3bin1 Ga0123353_10229490, whole genome shotgun sequence
TTVSIIMVTLSLVITACGRKSSTCSLSEIILMILSMMGTRKCGPTPQAELNLPRRSTMNT
>DookA01.orf98183 source=WYAZ01000139.1 coords=81618..81905 length=96 frame=3 desc=Deltaproteobacteria bacterium isolate PRO2 k127_599455, whole genome shotgun sequence
ASRSIRPITPRSPRRRSRGLIPSARWSAVRSRAARRALLCSRRFAQPKRSSRLKAEVFLL
AAALLLASCGVKGPPKPPLSPGPSATQTSTAAEAPR
>DpdpA01.orf68268 source=SDLR01000002.1 coords=1004686..1004922 length=79 frame=1 desc=Ammoniphilus sp. YIM 78166 Scaffold2, whole genome shotgun sequence
MGVRVRSFKIHKKCTRGLQMKNIKKFLGTALLVSALAVSGCGRPTDGNANNVSGAEKPGQ
YTIRVAHLIKEEQAGHLPL
>DpiuA01.orf64868 source=RQOH01000193.1 coords=48926..48810 length=39 frame=4 desc=Candidate division KSB1 bacterium isolate Zgenome_0048 k87_12995078, whole genome shotgun sequence
INGSSNLQLCLPNVTVARQPCGFLAVMITTITLSACGWF
