# Supplementary material for: LptM promotes oxidative maturation of the lipopolysaccharide translocon by substrate binding mimicry
Source: Nat Commun. 2023 Oct 11;14:6368. doi: 10.1038/s41467-023-42007-w (PMC10567701; doi:10.1038/s41467-023-42007-w)
Supplement: Supplementary file 9 — Supplementary Dataset 6 [file 41467_2023_42007_MOESM9_ESM.txt]

>BadnA01.g_00843
MSKKTGLLALMLAALSLAGCGLKGPLYFPPEETPKPQVQPRADASTAQPDDASKTPKTAQ
PGMQTAP
>BadoA01.g_03959
MSTQTMKKMTGLLALLLAAASLAGCGLKGPLYFPPKDNSQQTQPAPPPPANASDDVSQAP
SATPSGLSSTR
>BbwmA01.g_00814
MINLFRHVCLALTVLALAGCGLKGPLYFPPEKSKAPAPAKTTQQQHITKTPQQSPVQQ
>BcauA01.g_02188
MKSQLRPILLALLIMGLYGCGLKGPLYFPPPAKNAPDNHKTTLTSSDTSSQSPVQAANPG
SDSRHSADSVVP
>BcavA01.g_03720
MKNPLRLIMLAFLVLGLNGCGLKGPLYFPPAEKPAQKPALTHTGTAKQSPAQSANSTTGS
QAASGTVLP
>BcawA01.g_02902
MKNPLRLITLAFLILGLNGCGLKGPLYYPPVEQPASKPKPATASPTAVQAPAQSANPGGS
GQGTAGAVQQP
>BcaxA01.g_01578
MKNQLRPLIMAFLVLGLYGCGLKGPLFMPPPPKTTNPAQTHKLTTTSTSTQSPVQTADPG
SNAPHNGDSVVP
>BdomA01.g_01770
MKKEFQPLCLALALLALTGCGLKGPLYFPSQEKAAQPVAPQQTDSAQHQSTVSPARQ
>BgmoA01.g_01538
MKKLIWLFMISILLTLLSACGLKGPLYFPAKTTAKQKAESTISSKETEHQSIQTETLHQ
>BgmpA01.g_01099
MKKLLWLFMTSIFLTLLSACGLKGPLYFPAKATAEQKTESTISSKETEHQSIQTETLQKS
SNDKIAN
>BgmrA01.g_02799
MKKLLWLFITSIFLTLLSACGLKGPLYFPAKAIAEQKAEVRYLLKRQNINRYRLKHCKNR
VMTK
>BgmsA01.g_00309
MKKLLWLFMTSISLTLLSACGLKGPLYFPAKATAEQKTESTISSKETEHQSIQTETLQKS
SNDKIAN
>BgmtA01.g_00315
MKKLIWLFVTSILLTLLSACGLKGPLYFPAKATAEQKTESTISSKETEHQST
>BgtfA01.g_04692
MKNILCSLAVVLAFASLTGCGLKGPLYFPPADKKAPPPTRPVQDNTQSTMPDRNDRGQND
QPTQVIY
>BgtgA01.g_00110
MKKILCSLAVVLAFASLTGCGLKGPLYFPPADKKAPPPTRPVQDNTQSTNPDRNDRGQNN
QPTQVIY
>BgthA01.g_04278
MMKKIFCSLAVVLAFASLTGCGLKGPLYFPPADKKAPPPTRPVQDNTQSTNPDRNDRGQN
DQPTQVIY
>BgtiA01.g_00853
MKNIFCSLAVVLAFASLTGCGLKGPLYFPPADKKAPPPTRPVQDNTQATTPDRNDRGQND
QPTQVIY
>BgtjA01.g_04262
MKKILCSLAVVLAFASLTGCGLKGPLYFPPADKKAPPPTRPVQDNTQSTNPDRNDRGQND
QPTQVIY
>BhheA01.g_02660
MNHRHIAMKKEFGCVLLALAALTLSGCGLKGPLFMPPPEQPKAVEQPQDSSKQATQDGSV
SENAQGASSGTESSTKE
>BhpdA01.g_04530
MKNITRSLAMLVALLSLAGCGLKGPLYFPPADTKAPAPTRPAENNTQPSMPDNNNRGDSG
GPTQVNN
>BjclA01.g_03123
MKIPLRRITLAMLLLGLYGCGLKGPLYFPPEEKAADKPQLTTSETATQTPVQSAEPGSGN
RRTTGTVQP
>BkdrA01.g_03543
MKKVFRRFFLALSLLSLFGCGLKGPLYFPPEHQSAAPTAQQQDANHVQQKSSAQQ
>BkdsA01.g_04116
MKKILRRFFLALSVLTLFGCGLKGPLYFPPEGKSVAPTAQQQDADPARQQPSAQQ
>BkdtA01.g_00292
MKKVFRRFFLALSLLTLFGCGLKGPLYFPPDGKSAAPAAQQQDADRTQQQSSAQQ
>BkduA01.g_00288
MKKVFRRFFLALSLLSLFGCGLKGPLYFPPEQQSAAPNAQQQDANHARQHSSVQR
>BkdvA01.g_03618
MKKVFRQFFLALSLLSLFGCGLKGPLYMPPDQQAASTTVEQNGNQASHQKVSMRR
>BkdwA01.g_03225
MKKVVRQFFLALSLLSLFGCGLKGPLYMPPDQKAPSTTGEQNANQASHQKASM
>BkdxA01.g_01471
MKKVFRRFFLALSLLSLFGCGLKGPLYMPPEQKAASTGAEQNANQASHQNVPVQR
>BkdyA01.g_00938
MKKVFRQFFLALSLLSLFGCGLKGPLYFPPEPQSAAPTAQQQDTDRAQQPSSAQQ
>BkplA01.g_03129
MNHRLISMNRTFRCALLVLTTLWLAGCGLKGPLYMPADEAPKQEAAVDVAQPVQTESNTQ
AASDAAK
>BkpmA01.g_00660
MNHRLILMNKKFRCSLLVLTTLWLAGCGLKGPLYMPTDEPPKKEKKVESVKPAQTESNAQ
AESDAAK
>BkuvA01.g_00041
MKKIFCPLALLLALSSLSGCGLKGPLYFPPADGKTKPTSQVTPDKQTQSTAPERNDRGTD
NAPTQVIY
>BkuwA01.g_00301
MKKIFCPLALVLALFSLSGCGLKGPLYFPPADGKTKPTSQVTPKPQPQSTTPDRNNRGTD
NAPTQVVY
>BkuxA01.g_04015
MKKIFCPLALMLALFSLSGCGLKGPLYFPPADGKTKPASQVTPAKQPQSTTPDRNNRGTD
NAPTQVVY
>BkuyA01.g_02028
MKKIFCPLAVAIALFSLTGCGLKGPLYFPPADGKTKPATQSTAPQPQIQSTTPDRNNRGT
DDAPTQVIY
>BkuzA01.g_04102
MKKIFCPLAVALALFSLTGCGLKGPLYFPPADGKTKPATQNTAPAPQTQSTTPVRNDRGT
DDMPTQTVY
>BkvaA01.g_00738
MKKIFCPLAFMLALFSLSGCGLKGPLYFPPADGTTKPTSQVTPVKQQQPATPDRNNRGTD
NAPTQVVY
>BkvbA01.g_02378
MKKIFCPLALMLALFSLSGCGLKGPLYFPPADGKTKPTSQVTPKPQPQSTTPDRNNRGTD
NAPTQVVY
>BkvcA01.g_02370
MKKIFCPLAITLALFTLSGCGLKGPLYFPPADGKTKPTSQVTPAKQTQSTTPERNDRGTD
NAPTQVIY
>BkvdA01.g_03718
MKKILCPFALMLALFSLSGCGLKGPLYFPPADGKTKPTSQVTPKPQPQSTTPDRNNRGTD
NAPTQVVY
>BkveA01.g_03990
MKKIFCPLAVTLALFSLTGCGLKGPLYFPPADGKTKPATQSTAPQPQTQSITPDRNNRGT
DDAPTQVIY
>BkvfA01.g_02512
MKKIFCPLALMLALFSLSGCGLKGPLYFPPADGKTTPTTQSVTPEKKPQSATPDRNNRGT
DNAPTQVIY
>BkvgA01.g_04231
MKKIFCPLAFMLALFSLSGCGLKGPLYFPPADGKTKPATQVSPEKKTQSATPDRNNRGTD
NAPTQVIY
>BkvhA01.g_02360
MKKIFCPFALMLALVSLSGCGLKGPLYFPPADGKTKPTSQVTPVQPSQSATPDRNNRGTN
NAPTQVIY
>BpqmA01.g_04460
MKKIFCPLALALMLASLTGCGLKGPLYFPPADTKAKPTTHSATPEQTIQTTPSRNSRGTD
NGPTQVIY
>BpqnA01.g_04337
MKKIFCPLALALTLVSLTGCGLKGPLYFPPADKKATPTTHSATPEQSTQTAPVRNGRGID
DAPTQVVY
>BpqoA01.g_03609
MKKIFCPLALALTLVSLTGCGLKGPLYFPPADKKATPTTHSATPEQPVQTAPARNSRGID
DAPTQVVY
>BpqpA01.g_03866
MKKIFCPLALALTLASLTGCGLKGPLYFPPADKKATPTTHSATPEQSIQTAPVRNSRGID
DAPTQVVY
>BpqqA01.g_02298
MKKIFCPLALALTLVSLTGCGLKGPLYFPPADKKATPTTHSATPEKPVQTAPVRNSRGID
DAPTQVVY
>BpqrA01.g_01209
MKKIFCPLALALTLVSLTGCGLKGPLYFPPADKKATPTTHSATPEQPVQTAPVRNSRGID
DAPTQVVY
>BpqsA01.g_01221
MKKIFCPLALALTLVSLTGCGLKGPLYFPPADKKATPTTHSATTEQSIQTAPVRNSRGID
DAPTQVVY
>BpqtA01.g_01134
MKKIFCPLALALTLVSLTGCGLKGPLYFPPADKKATPTTHSATPEQPVQTAPVRNSRGID
DAPTQVVY
>BpquA01.g_02434
MKKIFCPLALALTLVSLTGCGLKGPLYFPPADKKATPTTHSATPEQSIQSTPARNSRGID
DAPTQVIY
>BpqvA01.g_04472
MKKIFCPLALALTLVSLTGCGLKGPLYFPPADKKATPTTHSTTVEQPVQTAPVRNGRGID
DAPTQVIY
>BpyyA01.g_00641
MQMRKQLRYALMAVLLAGLSGCGLKGPLYFPPNDSPAAQPTTNADNVGKNQQQSAGTQQ
>BpyzA01.g_00232
MQMKKQLRYALMAVLLAGLAGCGLKGPLYFPPQDKPAAQPTKNADNVGKNQQQPAGTQQ
>BpzaA01.g_02048
MQMKKQLRYALMAVLLAGLLGCGLKGPLYFPPNDKPAAQPTTNADNLGKNQPQPAGTQQ
>BqacA01.g_01924
MKKQLRWALAAVALLGLSGCGLKGPLYFPPAEKPKVSTAPSDSGDVQKNQQSTSGTQSTS
SSAGM
>BqadA01.g_00568
MKKQLRWALAAVTLLGLSGCGLKGPLYFPPAEKPKAATSPSTGEGQRNQQSSSGTQSTSS
SAGM
>BqaeA01.g_01893
MKKELRWALAAVALLSLSGCGLKGPLYFPPADKPKVSTAPSDSGDVQKNQQSSSGTQSTS
SSAGM
>BqafA01.g_03285
MKKELRWAAAALMLLGLSGCGLKGPLYFPPEDKPAVTTAPPDSNNDVQRNQQPTSGTQGS
TTADPAGL
>BqsrA01.g_00829
MKNVLKPLAVIFTLFSLTGCGLKGPLYFPPADKTAPPPTKSVQPQSQSTTPEKNDRGISD
GPSQVNY
>BqssA01.g_01561
MKNVLKPLAVIFTLFSLTGCGLKGPLYFPPADKTAPPPTKSVQPQSQSTTPEKNDRGISD
GPSQVNY
>BqstA01.g_04651
MKNVLKPLAVIFTLFSLTGCGLKGPLYFPPADKTAPPPTKSVQPQSQSTTPEKNDRGISD
GPSQVNY
>BqsuA01.g_04734
MKNVLKPLAVIFTLFSLTGCGLKGPLYFPPADKTAPPPTKSVQPQSQSTAPEKNDRGISD
GPSQVNY
>BqsvA01.g_00090
MKNVLKPLAVIFTLFSLTGCGLKGPLYFPPADKTAPPPTKSVQPQSQSTTPEKNDRGISD
GPSQVNY
>BqsxA01.g_04462
MKNVFQALAVLFTLFSLTGCGLKGPLYFPPADKTAPPPTKSIEPQTQSTVPEKNDRATGD
GPSQVNY
>BqsyA01.g_00967
MKNVLKPLAVIFTLFSLTGCGLKGPLYFPPADKTAPPPTKSVQPQSQSTTPEKNDRGISD
GPSQVNY
>BqszA01.g_01552
MKNVLKPLAVILTLFSLTGCGLKGPLYFPPADKTAPPPTKSVQPQSQSTTPEKNDRGISD
GPSQVNY
>BqtaA01.g_04055
MKNVFQALAVLFTLFSLTGCGLKGPLYFPPADKNAPPPTKSIQSPAQSTTPDKNDRGISD
GPSQVNY
>BqtbA01.g_01081
MKNVFPALAVLLTLFSLTGCGLKGPLYFPPEDKNAPPPTHKVEPQTQSTVPERNDRATGD
GPTQVNY
>BqtdA01.g_04257
MKNVFQALAVLLTLFSLTGCGLKGPLYFPPEDKNAPPPTHKVEPQTQSTMPERNDRATGD
GPTQVNY
>BqteA01.g_01676
MKNVFQALAVLLTLFSLTGCGLKGPLYFPPADKNASPPTKPVDTQSQSTVPDKNDRATGD
GPSQVNY
>BqtfA01.g_03138
MKNVFQALAVLLTLFSLTGCGLKGPLYFPPADKNAPPPTKPVDTQSQSTVPDKNDRATGD
GPSQVNY
>BqthA01.g_04398
MKNVFQALAVLFTLFSLTGCGLKGPLYFPPADKNAPPPTKSIQSPAQSTTPDKNDRGISD
GPSQVNY
>BqtiA01.g_04349
MKNVFQALAVLLTLFSLTGCGLKGPLYFPPADKNAPPPTKPVDTQTQSTTPDQNDRATGD
GPSQVNY
>BqtjA01.g_04182
MKNVFQALAVLLTLFSLTGCGLKGPLYFPPADKNAPPPTKPVDTQTQSTMPDQNDRATGD
GPSQVNY
>BqtkA01.g_04358
MKNVFQALAVLLTLFSLTGCGLKGPLYFPPADKNAPPPTKPVDMQTQSTTPDQNDRATGD
GPSQVNY
>BqtlA01.g_00028
MKNVFQALAVLLTLFSLTGCGLKGPLYFPPADKNAPPPTKPVDTQTQSTTPDQNDRATGD
GPSQVNY
>BqtmA01.g_01319
MKNVFQALAVLLALFSLTGCGLKGPLYFPPADKNAPPPTKPVDPQTQSTLPDQNDRATGN
GPTQVNY
>BqtnA01.g_00183
MKNVFQALAVLLTLFSLTGCGLKGPLYFPPADKNAPPPTKPVDPQTQSTTPDQNDRATGD
GPTQVNY
>BqtoA01.g_04062
MKNVFQALAVLLTLFSLTGCGLKGPLYFPPADKNAPPPTKPVDSQTQSSEPDQNDRATGD
GPTQVNY
>BqtpA01.g_00540
MKNVFQALAVLLTLFSLTGCGLKGPLYFPPADKTAPPPTKPVDTQTQSTQPEQNDRATGD
GPSQVNY
>BqtqA01.g_04612
MKNVFQALAVLLTLFSLTGCGLKGPLYFPPADKNAPPPTHEVDSQIQSTTPDQNDRATGD
GPSQVNY
>BqtrA01.g_01063
MKNVLKPLAVLLTLFSLTGCGLKGPLYFPPADKNAPPPTKPVDSQTQSTTPDQNDRATGD
GPSQVNY
>BsuaA01.g_00277
MKTIFRSLAVMLALFSLTGCGLKGPLYFPPADSKAQPQKAPVQETQTTIPDTNNRGDTDG
PTQVSTQ
>BsubA01.g_00269
MKTIFRSLAVMLTLFSLTGCGLKGPLYFPPADSKAQPQKAPAPQTQSTIPDTNNRGDVDG
PTQVSTQ
>BsucA01.g_03662
MKTIFRSLAVMLTLFSLTGCGLKGPLYFPPADSKAQPQKAPEQQTETTIPDTNNRGDTDG
PTQVSRQ
>BsudA01.g_03478
MKTIFRSLAVMLTLFSLTGCGLKGPLYFPPADSKAQPQKAPAPETQSTMPDTNNRGDTDG
PTQVSTQ
>BsueA01.g_00729
MKTIFRSLAVMLTLFSLTGCGLKGPLYFPPADSKAQPQKAPEQQTETTIPDTNNRGDTDG
PTQVSRQ
>BsufA01.g_00240
MKTIFRSLAVMLTLFSLTGCGLKGPLYFPPADSKAQPQKAPDQQTETTIPDTNNRGDTDG
PTQVSRQ
>BsugA01.g_00257
MKTIFRSLAVMLTLFSLTGCGLKGPLYFPPADSKAQPQKAPEQQTETTIPDTNNRGDTDG
PTQVSRQ
>BvxwA01.g_03898
MKTIFRQGALAMLVLSLAGCGLKGPLYMPPEQPAPVKKTQPQQTKAPQTAPVR
>BvxxA01.g_00203
MTGFNEMKTLFRQGALALLVLSLAGCGLKGPLYFPPEQPVPAKKTQQQNTQAPQASSARQ
>BvxyA01.g_03972
MTGFNEMKTLFRQGALALLVLSLAGCGLKGPLYFPPEQPAPAKKTQQQNTQAPQASSARQ
>BvxzA01.g_03821
MTGFNEMKTLFRQGALALLVLSLAGCGLKGPLYFPPEQPAPAKKTQQQNTQAPQASSARQ
>BvyaA01.g_04072
MTGFNEMKTLFRQGALALLVMSLAGCGLKGPLYFPPEQPAPVKKTQQQNTQAPQASSARQ
>BvybA01.g_03279
MKTIFRQGALAMLVLSLAGCGLKGPLYMPPEQPAPVKKTQTQQTQAPQTAPVR
>BvycA01.g_03229
MTGFNEMKTFFRQGALALLVLSLAGCGLKGPLYFPPEQPAPVKKTQQQNTQAPQASSARQ
Q
>BvydA01.g_00233
MTGFNKMNKVFRQSALALLVLSLVGCGLKGPLYFPPENTPAPAKQVQQQTNQTQQQSSPA
KTQ
>BvyeA01.g_00310
MTGFNEMKIFFRQGALALLVLSLAGCGLKGPLYFPPEQPAPAKKTQQQNTQTPQASSVRQ
>BvyfA01.g_01506
MTGFNEMKTLFRQGALALLVLSLVGCGLKGPLYFPPEQPAPAKKTQQQNTQAPQASSARQ
>BvygA01.g_01176
MTGFNDMKTFFRQGALALLVLSLAGCGLKGPLYFPPEQPAPAKNTQQQNTQQQNTQAPQA
SSARQ
>BvyhA01.g_03740
MTGFNEMKTFFRQGALALLVLSLAGCGLKGPLYFPPEQPAPVKKTQQQNTQAPQASSARQ
Q
>BwumA01.g_01716
MNRQFRSALLVLCAATLGGCGLKGPLYFPPAQQAPAAQKAPDAYSVQAPSHEPAAQTPNT
QTPNTAPAAEVGKAH
>BwunA01.g_01076
MNRQFRSALLVLCAAALGGCGLKGPLYFPPSQQAPAAQKAPEAYNVAAPTQEPTPKAAQA
APVEAESAH
>BwuoA01.g_00402
MNRQFRSALLVLCAATLGGCGLKGPLYFPPAQQAPVAQKAPDAYGVQAPSHEPVAQTPNP
QTPNTAPAAEAGKAR
>BwupA01.g_00183
MNRQFRSALLVLCAATLGGCGLKGPLYFPPAQQAPAAQKAPDAYSVQAPSHEPVAQTPNT
QTPNTAPAAEAGKAH
>BwuqA01.g_00376
MNRQFRSALLVLCAAALGGCGLKGPLYFPPPQQAPAAQKAPEVYNVPAPTQEPTSKAAQT
APAEAGNAH
>BxeiA01.g_03838
MKKQIRLAMLAVSLFGLAGCGLKGPLYYPPENKPETKQVQTAPQDQTPQTNAQTSGEPVV
GQ
>BxejA01.g_03656
MKNVFRTLAVLITLFSLTGCGLKGPLYFPPEDKTAPPPTKPVQSGIESSTPNTNDRGDNG
GPTQVNL
>BxenA01.g_04243
MKNAFRTLAVLITLFSLTGCGLKGPLYFPPADKTAPPPTKPVNSGIESSTPKTNDRGDNG
GPTQVNL
>BxeoA01.g_02715
MKNVFRTLAVLITLFSLTGCGLKGPLYFPPADKTAPPPTKPVQSGIESSTPNTNDRGDNG
GPTQVNI
>BxepA01.g_04638
MKNAFRTLAVLITLFSLTGCGLKGPLYFPPADKTAPPPTKPVNSGIESTTPNTNDRGDNG
GPTQVNL
>BxeqA01.g_02238
MKNVFRTLAVLITLFSLTGCGLKGPLYFPPADKIAPPPTKPVNSGIESSTPKTNDRGDNG
GPTQVNL
>BxewA01.g_00796
MKNVFRTLAVLVTLFSLTGCGLKGPLYFPPEDKNAPPPTKPVQSGIESSTPNTNDRGNNG
GPTQVNL
>BxexA01.g_04203
MKNVFRTLAVLITLFSLTGCGLKGPLYFPPADKSAPPPTKPVQSGIESTTPTTNDRGDNG
GPTQVNL
>BxeyA01.g_03670
MKNVFRTLAVLVTLFSLTGCGLKGPLYFPPEDKSAPPPTKPVQSGIESSTPDTNDRGNNG
GPTQVNL
>BxezA01.g_00701
MKNAFRTLAVLITLFSLTGCGLKGPLYFPPADKTAPPPTKPVNSGIESTTPNTNDRGDNG
GPTQVNL
>BxfcA01.g_00179
MKNVFGTLAVLITLFSLTGCGLKGPLYFPPADKTAPPPTKPVQSGIESSTPDTNDRGNNG
GPTQVNL
>BxffA01.g_00059
MKNVFRTLAVLVTLFSLTGCGLKGPLYFPPEDKNAPPPTKPVQSGIESTTPDTNDRGDNG
GPTQVNL
>BxfoA01.g_01579
MKNVFRALAVLVTLFSLTGCGLKGPLYFPPADKNAPPPTKPVQSGIDSTTPDTNDRGDNG
GPTQVNY
>BxfrA01.g_01305
MKNVFGTLAVLITLFSLTGCGLKGPLYFPPADKTAPPPTKPVQSGIESTTPDTNDRGNDG
GPTQVNL
>BxfsA01.g_00143
MKNVFRTLAVLVTLFSLTGCGLKGPLYFPPEDKSAPPPTKPVDTGIESTTPVTNDRGNDG
GPSQVNF
>BxfwA01.g_00924
MKNVFRTLFVFVALCSLAGCGLKGPLYFPPADKSAPPPTKKVESTEQELTPTRNDRGNND
GPTQVNY
>BxfxA01.g_03292
MKNVFRTLFVFVALCSLAGCGLKGPLYFPPADKSAPPPTKKVESTEQELTPTRNDRGNND
GPTQVNY
>BxfyA01.g_00551
MKNVFRALCVLTALFSLAGCGLKGPLYFPPADKSAPPPTKKVESLEQDLSPERNDRGIDN
GPTQVNY
>BxukA01.g_03269
MKNRICQLALIITVTSLAGCGLKGPLYFPNHEQSGPKTIRTAPSTQSGSNAQQSATAKGQ
SAQPIQ
>BxulA01.g_00260
MKKTICQLALLLTVVSLAGCGLKGPLYFPKDEQPKSQVTQPVQTTPSTTPSTDTGQTPAS
GGTSVQPAQ
>BxumA01.g_01244
MNKTICQLAMALALASLVGCGLKGPLYFPPKDKSDRQQVQPQPTSQDPRMTQPDGAEENP
TTINTSM
>BxunA01.g_00234
MNKMICRMALVLAVVSLAGCGLKGPLYFPPQEKPKQQTTESTKKTPATATDQRAVTTPAQ
NGTQSQPSTTEPETQTAQ
>BxuoA01.g_04984
MKKAICQLAMLLAVVSLAGCGLKGPLYFPADETSKPQATQTSSPTQSGSSVSSPATTSGQ
DVKPVQ
>BxupA01.g_01618
MKKTICQLALLLTVVSLAGCGLKGPLYFPKDEQPKSQVTQPTQTTLSTTPSTDAGQTPAS
GVTSVQPAQ
>BxuqA01.g_00792
MNKVICQMALALAVASLVGCGLKGPLYFPPPEQPKQQTPPVTKSATNKEPQSTTTVTGSS
GEQSAQ
>BxurA01.g_03162
MNKTICQLAMALALASLVGCGLKGPLYFPPKEQPKQEQQSTQQSTQNSAVTLPDGSDQNS
TTTQPSM
>BxusA01.g_02911
MNKMICRMALVLAVSSLAGCGLKGPLYFPPPEQPQKQTPAASKPTTSKGQQQSTVTATGS
DQQAAQ
>BxutA01.g_03768
MNKMICRMALVLAAASLTGCGLKGPLYFPPDDRPKQQTAPDAAQTVKPSQSDEQQTPTTR
>BxuuA01.g_04015
MKKKLIQLALVLTAVSLTGCGLKGPLYFPKDEQAKPQVQQTTPTTPSATSEQTPATTSGQ
SVQPAQ
>BxuvA01.g_04242
MKKKLIQLALVLTAVSLTGCGLKGPLYFPKDEQAKPQVQQATPTTPSVTSEQTPASTRGQ
SVQPAQ
>BxuwA01.g_00234
MKKRISQLALIMAAASLTGCGLKGPLYFPNQQQDKPKTTQAAPSTPSGSHAQQSATAKGQ
SAQPTQ
>BxuxA01.g_01533
MDKMTCRMALVLAVTSLAGCGLKGPLYFPPPEQPQKQTSTGSKPAQQPEATATGSDQQAA
H
>BxuyA01.g_00216
MKNRICQLALIMTAASLAGCGLKGPLYFPNHEQAGPKTTQAAPSTQSGSNAQQSATAKEQ
SAQPIQ
>BxuzA01.g_03802
MKKIRFPLALVLAAVSLTGCGLKGPLYFPKDETAKPQVQQATPTTPSATSEQTPATTRGQ
SVQPAQ
>BxvaA01.g_01305
MNKLICRMALALAVASLVGCGLKGPLYFPPEKKPEQQTSPVAKPTRADAQAESTTTDASQ
TDTQAAPATSDAPLNDGLVPSATTEADAQSAQ
>BxvbA01.g_04159
MKTLICRLALILAAASLAGCGLKGPLYFPKDEPTQPQTATTASATANNPQAAVTSPGQSV
PAAQ
>BxvcA01.g_00860
MMSRTSMKKMICRMALVLAVVSQAGCGLKGPLYFPKQEQPQKNADVTAPPKTTSGKTRSA
QQPSTTTDAEQHSAQ
>BxvdA01.g_04716
MKKAICQLALLLAVASLAGCGLKGPLYFPADKTSKPQATQTSSPTQSGSSVSSPATSSGQ
DVKPVQ
>BxveA01.g_00924
MMSRTSMKKMICRMALALAVVSLAGCGLKGPLYFPKQEQPPKKAGATTPPKNAGARTPPK
IASGTASGAQQQSTTTDAEQQSAQ
>BxvfA01.g_04460
MNKMICRMALALAVVSLAGCGLKGPLYFPPQEQPHKPVAPLSKPAGSKTQQQSATSDSDS
QSAQ
>BxvgA01.g_04004
MKKRICQLALILAATSLAGCGLKGPLYFPKDEQAKPPTTQTTPATQSGNQAQQPATIGEQ
SVQPAQ
>BxvhA01.g_01461
MNKVICRMALVLAVASLVGCGLKGPLYFPPQEQPKKQTAPVTKPPATEVQQSTTTSTGSD
G
>BxviA01.g_00851
MSRTSMKKMICRLALALAVVSLAGCGLKGPLYFPKQEQPQKTAGKATQPKTASTAAVNAQ
QQSKTTDAEQQSAQ
>BxvjA01.g_03862
MNKVICRMALVLAVASLTGCGLKGPLYFPPQEQPKKQTSASDYKPTRADAQKQTTTTDPT
QTSTSSETTESGTTSAQ
>BxvkA01.g_00238
MKKRICQLALVITAASLTGCGLKGPLYFPNHEQDRPKTTHTAPSTQSGSNAQPSATVKEQ
SAQPTQ
>BxvlA01.g_02429
MNKTICQLAMALALASLVGCGLKGPLYFPPKDQPQQEQQPAQQTTQDSTTTQQDGSVQDQ
TPDQPGM
>BxvmA01.g_03882
MPALQAELIHPVMPNHFKWYRFIAMQSPFPVAFGTSPAMIDNQQASIMSRTSMNRTIYRM
ALLLAVTSLAGCGLKGPLYFPPPEQPQKQTSTGSKSSATKAQQPAATATGSDHSAAQ
>BxvnA01.g_04720
MNKMICRMALVLAVASLAGCGLKGPLYFPPQEKPKQQTTPATDSRSGKTTETGSDTTPAQ
NDTQSGTSTTEPDAQSAQ
>BxvoA01.g_03809
MKNMASKLAVMLVLLNLAGCGLKGPLYFPPQDNKPAGVEKAPAPVLQSGEPARNDRAQGN
GPTQVISQ
>BxvpA01.g_03326
MNKVIGQLVLALALVSLTGCGLKGPLYFPPSEQPKAPQPPLTKQTTPGSTVQKNNDADSL
KSSTSGTQAN
>BxzbA01.g_02956
MKNVFKALAVLLTLFSLTGCGLKGPLYFPPADKNAPPPTKPVDTQTQSTVPDKNDRATGD
GPSQVNY
>BxzcA01.g_04587
MKNVFKALTVLLTLFSLTGCGLKGPLYFPPADKNAPPPTKPVETQTQSTVPDKNDRATGD
GPSQVNY
>BxzdA01.g_02203
MKNVFKALTVLLTLFSLTGCGLKGPLYFPPADKNAPPPTKPVETQTQSTLPDKNDRATGD
GPSQVNY
>BxzeA01.g_03579
MKNVFKALTVLLTLFSLTGCGLKGPLYFPPADKNAPPPTKPVETQTQSTVPDKNDRATGD
GPSQVNY
>BxzfA01.g_03137
MKNVFKALTVLLTLFSLTGCGLKGPLYFPPADKNAPPPTKPVDTQTQSTLPDKNDRATGD
GPSQVNY
>BxzhA01.g_02726
MKNVFKALTVLLTLFSLTGCGLKGPLYFPPADKNAPPPTKPVETQTQSTLPDKNDRATGD
GPSQVNY
>BxziA01.g_01171
MKNVFKALTVLLTLFSLTGCGLKGPLYFPPADKNAPPPTKSVETQTQSTVPDKNDRATGD
GPSQVNY
>BxzjA01.g_02498
MKNVFKALTVLLTLFSLTGCGLKGPLYFPPADKNAPPPTKPVENQTQSTLPDKNDRAKGD
GPSQVNY
>BxzkA01.g_01880
MKNVFKALTVLLTLFSLTGCGLKGPLYFPPADKNAPPPTKPVETQTQSTVPDKNDRATGD
GPSQVNY
>BxzlA01.g_01830
MKNVFQALAVLFTLFSLTGCGLKGPLYFPPADKNAPPPTQKVDTQTQSTVPDRNDRATGE
GPSQVNY
>ByjoA01.g_03839
MKNALRWSLAATLLFSLSGCGLKGPLYFPPADGSTTNKNGQVKGTPGDGSSQENGVSPEK
LGTKTRD
>ByjqA01.g_03873
MKNVLLWSLAAMVIFTLSGCGLKGPLYFPPADKSSTQKNSQSQGVAGDGSSQQNGVSPEK
LGTHSRS
>CbaqA01.g_02997
MKTMFRSLALVLTLFSLSGCGLKGPLYFPPADTQAKPTPAPQAQPQTVTPNRNDRGDNDG
PTQVIY
>CbgfA01.g_00281
MMKKQQRWLLITIIWVGLVGCGLKGPLYSPPAVIQKVEKVKIATAHPDLARQ
>CcrrA01.g_00012
MKSELSLIGFGLILFGISGCGLKGPLYFPSPNQSMQKHEITSAPLLR
>CcsbA01.g_00168
MKSKSHKIALMLMLMGICSCGLKGPLYFPKAENKDTSEQKHEQSSPPPVCVTQFTRYFAF
>CdtkA01.g_02166
MQMKKQLRYALMAVLLAGLSGCGLKGPLYFPPAEQKAATKPVQTGEQTQKNQQDASGTQQ
HSSMSNP
>CdufA01.g_00901
MKLTIKLLSIFWITLVLMGCGLKGPLYRPVETASIVQFKTTTTASIQSDSLIRKI
>CduiA01.g_01961
MKSIIKLLFVLFVTLTLMGCGLKGPLYRPVEKTVTQQAQSTTMTSIQTDAFIKIA
>CdujA01.g_00023
MKSTIKSLSIFFVTLALVGCGLKGPLYQPVEKAQTQQTKLTTTASIQSNILIKNA
>CdukA01.g_01839
MKSLIKLLSMFLLILSIVGCGLKGPLYHPTEASNNQTDQSTMKSLSQEQIINKVA
>CdulA01.g_00870
MKSSIKLLSVFLVILTLAGCGLKGPLYHPAEKTYVPVHVDLLNQTA
>CdumA01.g_01234
MKSAIKLLSVFLVILTLAGCGLKGPLYYPAEKTYVPVHVDLLNQTA
>CduoA01.g_00477
MYIHYSNLLSYCKHCDGFDKLLSRIYLIIHDDLRFAALCLSCNIDSIIKNGKNCEYCMRS
TIKLLSICFVTLALVGCGLKGPLYNPVEKAAMQQTKLTTASIQSDLFKLHNGIK
>CduqA01.g_00854
MYDDLRFAALCLSCNIDSIIKNGKNCENCMKSTIKLLSVCFVTLVLVGCGLKGPLYRPVE
KIVMQQAKITTASIQSDLFIKTA
>CdurA01.g_01958
MKFFLKFVAIFLVVFALVGCGLKGPLYYPADESAAAIESNDINKIA
>CduuA01.g_01333
MKSTIKLLSICFVTLVLVGCGLKGPLYHPVEKTAMQQAKLTTASIQSDLFI
>CduwA01.g_00622
MKSTIKLLSVCFVILALVGCGLKGPLYHPNEKAAMQQAKLTTISIQSDLFIKIA
>CduxA01.g_00408
MKSTIKSLSVFFFTLALVGCGLKGPLYYPVEKAEMQQTKQTTTASIQSDILIKTA
>CduzA01.g_01568
MKLIIKLLFVFFVILALEGCGLKGPLYRPDEKAATQQNKLTITASIQSDLFIKIA
>CdvaA01.g_00058
MKSIIKLLSVFFVILALLGCGLKGPLYRPIENATTQQAKLTTTASIQSDLFIKIA
>CdvbA01.g_00533
MKSTIKSLSIFFVTLALVGCGLKGPLYQPVEKAQMQQTKLTTTASIQSNIFIKNV
>CfcrA01.g_04015
MVMTMKKQFRLALVAFSLFGLAGCGLKGPLYFPPADAPAAKQSQPDTQTNAPAANQGANT
PSNIAGVEQGQ
>CfpwA01.g_00656
MKKKLFILSITLIITSCGLKGPLYFPPIEHLPKETAQTSAHQVKKNFIIKV
>CfzkA01.g_00029
MEIINNKLRRTVLVVILLELYSCGLKGPLYFRDTGKADKIQEKFQLKTTRSSTQLKVAKA
SLTIR
>CgwpA01.g_00776
MKTIICRAAMAAALLSLVGCGLKGPLYFPPEKQPAQPQPQAEQKPAQQHNATTTTRSGAG
VQTSQ
>CgwqA01.g_02287
MKTIIYQAAMALALLSLVGCGLKGPLYFPPEKQPAQSQTDQKTSVQQDGTTTTADRGAGV
GISQ
>CgwrA01.g_02948
MKTTMCRVAMAAALFSLAGCGLKGPLYFPAEKQPVQPQQPAAKNAAAQRSAGTTTGGGVD
NKASQ
>ChklA01.g_00712
MNKMTGRLALVLALANLAGCGLKGPLYFPSKEQPPQTTDSSTATQPDGKVNHLTATGAIG
QSVQ
>CmnqA01.g_00397
MKKIFCALVVVTTLTALTGCGLKGPLYFPPTDKEQTPTTKSVPKEDSIQTAPVRNNRGTG
DGPTQVVY
>CmskA01.g_01323
MKKIFCPLAVGLALFTLTGCGLKGPLYFPPEEKKATENPQQTAQPQQEEQTIQSTVPDRN
DRATGDGPTQVIY
>CmslA01.g_04154
MNKIFCPLAFGLALFTLAGCGLKGPLYFPPADKKAPDAHTTEQNQQPDMDSTVPTRNDRG
IGDGPTQVIY
>CmsmA01.g_00044
MNKIFCPLAFGLALFTLAGCGLKGPLYFPPADKTAPDAHPTTQQTQQSTIETTVPDRNDR
AEGDGPTQVIY
>CmsnA01.g_00962
MKKIFCPLVAGLALMALTGCGLKGPLYFPPANKNAQPTTQQAQDSTIQSTVPDRNDRAQG
DGPTQVNY
>CndrA01.g_01599
MNHGQLSMKNVLPTLAVLFAIFSLTGCGLKGPLYFPPADKTAPPPTRPVNPGIQSATPDR
NDRGDNGGPTQVNY
>CndsA01.g_02382
MNHGQLSMKNVFPTLAVLFAIFSLTGCGLKGPLYFPPADKTAPPPTKPVNPGIQSSTPDR
NDRGDTGGPSQVNY
>CnduA01.g_02938
MNYGQLSMKNVFPALAVLLAVLSLTGCGLKGPLYFPPADKTAPPPTKPVDSGIQSSTPDR
NDRGDSGGPTQVNY
>CndvA01.g_05525
MNHGQLSMKNVFPTLAVLLAVLSLTGCGLKGPLYFPPAEKTASPPTKPVDSGIQSSTPDR
NDRGDSGGPTQVNY
>CndwA01.g_02204
MNDGQLSMKNVFPVLAVLVAACSLAGCGLKGPLYFPPAEKTASPPTKPVDSGIQSSTPDR
NDRGDSDGPTQVNY
>CndzA01.g_04881
MNHGQLSMKNVFPALAVLLAVLSLSGCGLKGPLYFPPADKTAPPPTKPVDSGIQSSTPDR
NDRGDSGGPTQVNY
>CneaA01.g_00199
MNHGQLSMKNVFPALAVLLAVISLTGCGLKGPLYFPPADKTAPPPTKPVDSGVQSSTPDR
NDRGDSGGPTQVNY
>CnecA01.g_04877
MNHGQLSMKNVFPTLAVLFAIFSLTGCGLKGPLYFPPADKTAPPPTKPVNPGIQSATPDR
NDRGDTGGPSQVNY
>CneeA01.g_00226
MTHGQLSMKNLFPTLAVLLAIFSLTGCGLKGPLYFPPADKTAPPPTKPVDSGIQSATPDR
NDRGDSGGPTQVDY
>CneiA01.g_02225
MNHGQLSMKNVFPTLAVLLAVFSLTGCGLKGPLYFPPADKTAPPPTKPVDSGVQSSTPDR
NDRGDSGGPTQVNY
>CnejA01.g_04582
MTHGQLSMKNVFPTLAVLLAIFSLTGCGLKGPLYFPPADKTAPPPTKPVDSGIQSATPDR
NDRGDSGGPTQVDY
>CnekA01.g_05010
MNHGQLSMKNVFPTLAVLFAIFSLTGCGLKGPLYFPPADKTAPPPTKPVNPGIQSSTPDR
NDRGDTGGPSQVNY
>CnesA01.g_03804
MNKIFRPLAVLLALFSLAGCGLKGPLYFPPADKTAAPPTQPVTQPIQSSSPDRNDRGDNG
GPTQVNY
>CnetA01.g_04692
MNKIFRPLALLLALFSLAGCGLKGPLYFPPADKTAAPPAKSATPPVQSATPDRNDRANSG
GPTQVNN
>CnevA01.g_03267
MNKIFRPLAVLLALFSLAGCGLKGPLYFPPADKTAPTPTKSVTPPVQSDTPDRNDRGDNG
GPTQVNY
>CnewA01.g_03661
MNKIFRPLAVLIALISLAGCGLKGPLYFPPADKTAAPPTQPATPPVQSDTPDRNDRGDNG
GPTQVNY
>CnexA01.g_02905
MNKIFRPLALLLALFSLAGCGLKGPLYFPPADKTAAPPTKPVTPPVQSATPDRNDRGDDG
GPTQVNY
>CneyA01.g_07104
MNKIFRPLALLLALFSLAGCGLKGPLYFPPADKTAAPPTKPVTPPVQSATPDRNDRGDDG
GPTQVNY
>CnezA01.g_03534
MNKIFRPLALLLALFSLAGCGLKGPLYFPPADKTEAPPTKPVTPPVQSDTPDRNDRGDSG
GPTQVNY
>CnfaA01.g_04649
MNKIFRPLAVLLALSSLAGCGLKGPLYFPPADKTAAPPTQPVTPPIQSSSPDRNDRGDNG
GPTQVNY
>CnfbA01.g_04290
MNNIFRPLALLLALFSLAGCGLKGPLYFPPADKTAAPPTHPVSNPIQSDVPDRNNRGDTG
GPTQVNY
>CninA01.g_04795
MKDVFRAMTVLLTLFSLTGCGLKGPLYFPPADKNAPPPIKTQTSTIQPSSPDSNDRGDEG
SPSQVNY
>CnioA01.g_04505
MNSQATIMKDLFRTLAVVLTLFSLTGCGLKGPLYFPPADKTAPPPTKTQESTIQPTIPNS
NDRGDTGSPTQVNY
>CnipA01.g_04915
MKDVFRAMAVLLTLFSLTGCGLKGPLYFPPADKNAPPPTKTQTSTIQPSTPDSNDRGDDG
SPSQVNY
>CniqA01.g_02128
MKDVFRTLAVLLTLFSLTGCGLKGPLYFPPADKTAPPPTKNQTSTIQSTTPDRNDRGDNG
SPTQVNY
>CnirA01.g_03564
MKDVFRAMAVLLTLFSLTGCGLKGPLYFPPADKNAPPPTKTQTSTIQPSTPNSTDRGNDG
SPSQVNY
>CnisA01.g_01738
MKDVFRTLAVLLTLFSLTGCGLKGPLYFPPADKNAPPPTKTQTSTIQPAAPDTNDRGDDG
SPTQVNY
>CnitA01.g_02347
MKDVFRTLAVLLTLFSLTGCGLKGPLYFPPADKSAPPPTKTQTSTIQPTTPDKNDRGDDG
SPTQVNY
>CniuA01.g_05334
MKDVFRAMAVLLTLFSLTGCGLKGPLYFPPADKNAPPPTKTQTSTIQPSTPDSNDRGDDG
SPSQVNY
>CnivA01.g_04474
MKDVFRTLAVLLTLFSLTGCGLKGPLYFPPADKNAPPPTKTQTSTIQPTTPDKNDRGDDG
SPTQVNY
>CnixA01.g_03075
MKDVFRTLAVLLTLFSLTGCGLKGPLYFPPADKNAPPPTKTQTSTIQPATPDKNDRGDDG
SPTQVNY
>CniyA01.g_00441
MKDVFRTLAVLLTLFSLTGCGLKGPLYFPPADKNAPPPTKPQNSTIQPTTPNKNDRGNDG
SPSQVNN
>CnizA01.g_10845
MKDVFRTLAVLLTLFSLTGCGLKGPLYFPPADKTAPPPTKNQTSTIQSTTPDRNDRGDNG
SPTQVNY
>CnjaA01.g_04623
MKDLFRTLAVVLTLFSLTGCGLKGPLYFPPADKTAPPPTKTQESTIQPTIPDSNDRGDTG
SPTQVNY
>CnjbA01.g_02054
MKDVFRAMAVLLTLFSLTGCGLKGPLYFPPADKNAPPPTKTQTSTIQPSTPNSNDRGDDG
SPSQVNY
>CofwA01.g_01766
MKNVFRTLAVLLTLFSLTGCGLKGPLYFPPADKTAPPPTKKVESPVESTMPGRNDRGDNN
GPSQVNY
>CofxA01.g_03936
MKKVFGTLAVLLALFSLSGCGLKGPLYFPPADKTAPPPTKKAQSPVQTTMPDRNDRGDNG
GPSQVNY
>CofyA01.g_01575
MKNVFGTLAVLLALFSLSGCGLKGPLYFPPADKTAPPPTKKAQSPVQTTMPDRNDRGDNG
GPSQVNY
>CofzA01.g_00711
MKNVFRTLAVLLTLFSLTGCGLKGPLYFPPADETAPPPTKKVESPVQTTMPDRNDRGDNN
GPSQVNY
>CogaA01.g_04505
MKNVFGTLAVLLALFSLSGCGLKGPLYFPPADKTAPPPTKKAQSPVQTTMPDRNDRGDNG
GPSQVNY
>CokoA01.g_04471
MKNVFRTLAVLVTLFSLTGCGLKGPLYFPPADKSAPPPTKPVNSQIESSTPVSNDRGDNG
GPSQVNY
>CokpA01.g_04154
MKNVFRTLAVLATLFSLTGCGLKGPLYFPPADKTAPPPTKPVNSQIESSTPDSNDRGDNG
GPSQVNY
>CoksA01.g_04188
MKNVFRTLAVLVTLFSLTGCGLKGPLYFPPADKSAPPPTKPVNSQIESTTPVSNDRGDNG
GPSQVNY
>CokuA01.g_03340
MNHRPIYVNRCMNKTLRCSLVVIATLWLSGCGLKGPLYMPPDEPTQDVTVPDQGVSQAVS
EGGSSMNASQ
>CokvA01.g_03532
MNHRLIFYMNKSINKTLRCSLVVLATLWLGGCGLKGPLYMPPDEPTQDIMIPDRDVSQAV
SEGDTSSSTTGTTVN
>CpinA01.g_01097
MNHRLILMNTFFRCSLLVLTTFWLAGCGLKGPLYMPTDEPPKKESPLKPTQSQPAQTENN
TQVDKATKE
>CpioA01.g_03147
MNHRLILMNTFFRCSLLVLTTFWLAGCGLKGPLYMPTDEPPKKESPLKPTQSQPAQTENN
TQVDSATKE
>CpipA01.g_04108
MNHRLILMNRFFRCSLLVLTTFWLAGCGLKGPLYMPTDEPPKKESPLKPTQSQPAQTENN
TQGDKATKE
>CpiqA01.g_00210
MNHRLILMNTFFRCSLLVLTTFWLAGCGLKGPLYMPTDEPPKKESPLKPTQSQPAQTENN
AQGDKATKE
>CptbA01.g_03085
MKTLFRQAALALVALGVVGCGLKGPLYFPPEHKSTTPSESQTQKNTTPQPSTNRP
>CptcA01.g_02634
MKTLFRQTALALVTLAVVGCGLKGPLYFPPEQKSPTPSESQTQKNTTPQPSANRP
>CptdA01.g_00204
MKTLFRQAALALVALGVVGCGLKGPLYFPPEHKSTTPSESQTQKNTTPQPSANRP
>CpteA01.g_03326
MKSLFRQAALALVALAVVGCGLKGPLYFPPEQKSPTPSESQTQNNTTPQPSANRP
>CptfA01.g_03201
MKTLFRQATLALVALAVVGCGLKGPLYFPPEQKSPTPSESQTQKNTTPQPSANRP
>CrivA01.g_01877
MKKLVYPLAMALAMFSLSGCGLKGPLYFPPADNKTPEHVEKPASSTQSAAPDQNDRGYGD
DPTQVVTQ
>CriwA01.g_04410
MKKLVYPLAMALAMFSLSGCGLKGPLYFPPADNKTPEHVEEPASSTQSATPDQNDRGDGD
DPTQVVTQ
>CugqA01.g_01707
MKKILCRLAMALALTSLAGCGLKGPLYFPPQDKPKQSSPQPSAGQSTSSSTATQPDGQQD
TNLTSPDADMQATQ
>CugrA01.g_03897
MKKILCHLAMALALASLAGCGLKGPLYFPPQDKPKQTTPQPPVEQTTLSSTATQPDGQQE
NNLTSPDTATQATQ
>CugsA01.g_04009
MKTILCRLAMALALTSLAGCGLKGPLYFPPQDKPKQSAPQPPVEQTPPSSTATQPDGQQE
NNLTRPDTAAQATQ
>CugtA01.g_03195
MKKIICLLAMTLALSSLAGCGLKGPLYFPPQDKPKQSASQPPVEQIAPSSTSTATQPDGQ
QENSLTSPDANQQATQ
>CuguA01.g_01150
MKKIICLLAMTLALTSLAGCGLKGPLYFPPQDKPKQSAPQPPVEQSAPSSTSTATQPDGQ
QENSLTSPDVDQQATQ
>CugvA01.g_03334
MKKTICRLAMALALTSLAGCGLKGPLYFPPQDKPKQSSPQPTAEQPTSSSTATQPDGQQD
TNLALPDADMQATQ
>CulgA01.g_03719
MKKKMICAVSAVMLLTLSGCGLKGPLYFPPEEPAAGKSAPADKPATEQSAVQTDNAENGK
TQK
>CulhA01.g_03540
MKKKMICAVSAVMLLTLSGCGLKGPLYFPPEEPAAAKSVPAAEQSAVQTDNAETGKTQK
>CuliA01.g_00362
MKKKMICAVSAVMLLTLSGCGLKGPLYFPPEEPAAAKNVSADKPAAEQSAVQTDNTENGK
TQK
>CuljA01.g_01938
MNKKMICAASAVMLLTLSGCGLKGPLYFPPAEPAAAKSAPADNADVPPAAQKNKAAETGS
TKQP
>CulkA01.g_01693
MKKKMICAASAVMLLTLSGCGLKGPLYFPPAEPAAAKSAPADNNDAPQAVQKNKAAETGS
TK
>CysvA01.g_00896
MMKMFLSLVLFCFLLTACGLKGPLYEPKNDTTALNFTSYQDHRVA
>CzejA01.g_04328
MSKMICRLALALALASLAGCGLKGPLYFPPKEQPQKPVEQPVQPQTQQSETSAQPEQSTS
PTQQQTPSGQVEQPAQQPSQSQPQTNPLTGTQTAQ
>DaujA01.g_04091
MKKVISLLAMTLAVISLAGCGLKGPLYFPPKDQPKKQQAPTDRQKADASKADVGGLVTGN
SGVKAN
>DaukA01.g_04408
MKKVISLLAMTMALTSLAGCGLKGPLYFPPQDTPKQTAPTPASTQKQKTDASKADVGGLV
TGDSSSQMK
>DaulA01.g_04059
MKKAISLLAMTMALTSLAGCGLKGPLYFPPQDTPKQAAPTSAPTQKQKADASKADVGGLV
TGGSSSSSQMK
>DaumA01.g_01251
MKKVISLFAMTLAVISLAGCGLKGPLYFPPKDQPKKQQAPTERQKADASKADVGGLVTGN
SGVKAN
>DaunA01.g_02494
MKKVISLLAMALAVTSLAGCGLKGPLYFPPKDQPKKQQAPTERQKADASKADVNGLVTGD
SSAQAN
>DauoA01.g_02565
MRHMISQLGIALALVSLVGCGLKGPLYFPPKDQPTKQNQQVTQQQQKAAQDADVNGLVTS
KSGSKAN
>DaupA01.g_02236
MKKVISLLAMALAVTSLAGCGLKGPLYFPPKDQPKDQPKKQQAPTERQKADASKADVNGL
VTGDSSAQAN
>DauqA01.g_00122
MRQLISQLGMVLALVSLSGCGLKGPLYFPPKDQPQKTNTQVTEQQQKAASAADVGGLVTQ
KSGMQAN
>DaurA01.g_00129
MRQLISQLGMALALVSLVGCGLKGPLYFPPKDQPQKTNTQVTEQQQKAAKSADVGGLVTS
NSGTLGN
>DausA01.g_03482
MKKVTSLLAMTLAVISLAGCGLKGPLYFPPKDQPKKQQAPTERQKADATKADVGGLVTGN
AGVKAN
>DautA01.g_04313
MIRVMSQLGMALALVSLVGCGLKGPLYFPPNDRPQQKNQPVTEQQQKAAQDADTSGLVTS
KPAGVQAN
>DauuA01.g_00136
MIRVMSQLGMALALVSLAGCGLKGPLYFPPKDQSQPQSQQATAQQQKAAKQADTGGLVTG
KSAGTQAN
>DauvA01.g_02247
MIRVMSQLGMALALVSLVGCGLKGPLYFPPKDQPNKPKQQVTAQQQKAAQDADVGGLVTS
KPGSQAN
>DauwA01.g_03692
MKKVISLLAVTLAVTSLAGCGLKGPLYFPPKDQPKKQQSPTERQKADAKKADVGGLVTGN
SGVQAN
>DauxA01.g_01139
MRRVISQLGMALMLVSLAGCGLKGPLYFPPADKPQQNDKPTEQQQQAAQQADTGGLVTGS
SSGVQSN
>DauyA01.g_00562
MRRVISQLGMALMLVSLAGCGLKGPLYFPPADKPQQNDKPTEQQQQAAQQADTGSLVTGS
SSGVQSN
>DauzA01.g_04579
MKRVKSLLAMALALASLAGCGLKGPLYFPPAEQPKTQTPQQAEQQKQQQQQRAAQADTKG
LVSGGNASMSAD
>DavaA01.g_00786
MIRVISQLGIALALVSLVGCGLKGPLYFPPKDQPNKPKQQVTEQQQKAAQDADVGGLVTS
KPGSQAN
>DavbA01.g_03287
MIRVMSQLGMALALVSLVGCGLKGPLYFPPKDQPSKPKQQVTEQQQKAAQDADVGGLVTS
KPGSQAN
>DavcA01.g_01585
MKRVICQLSLVLVLASLAGCGLKGPLYFPPQDQPQQKNNQTAAESPDATAPASDNHTSDT
ATSSEADVDKLIQTEPTRQAN
>DavdA01.g_00312
MKRVISLLGIALALTSLAGCGLKGPLYFPPQTQPKTQKAPTEAQKAAATKADVGGLVSGD
SGVQAN
>DaveA01.g_04096
MKRAKSLLAMAMAMALTSLTGCGLKGPLYFLPADQPKTQTPQQSEQQKEQQQRTAQADTR
GLVSGGNASMSAD
>DavfA01.g_01203
MKRVKSLLAMALALTSLAGCGLKGPLYFPPANQPKTQTPQQAEQQKKQQQQRAAQADTRG
LVSGGNASMSAE
>DavgA01.g_03991
MRRLISQLGMALALVSLVGCGLKGPLYFPPKDQPTKQNQQVTEQQQKAAQNADVNGLVTS
KPGTQAN
>DavhA01.g_01282
MRRIISQLGMGLALVSLVGCGLKGPLYFPPKDQPTKSNQQVTEQQQKAAQNADVNGLVTT
KPGVQAN
>DaviA01.g_00293
MRHMISQLGMALALVSLAGCGLKGPLYFPPKDQPTKQNQQVTEQQQKAAQDADVNGLVTS
KSGSQAN
>DavjA01.g_02457
MKRVKSLLAMALALTSLAGCGLKGPLYFPPADQPKTQTPQQAEQQKKQQQQRAAQADTHG
LVSGGNASMSAE
>DavkA01.g_00160
MRQMIRQLGMALALVGLAGCGLKGPLYFPPPDQPKKTTTQPTEQQQQAAKSADVDGLVTD
KQGMQGN
>DavlA01.g_00340
MKRVVSLLGMALALASLVGCGLKGPLYFPTEQTDQHNKAVAHTPDQAVNDMVGGKAGVQA
K
>DavmA01.g_01685
MRQMIRQLGMALALVGLAGCGLKGPLYFPPPEQPKKTNTQPTEQQQQAAKSADVGGLVTD
KQGMQGN
>DavnA01.g_00826
MIRVISQLGMALALVSLVGCGLKGPLYFPPKDQPNKPNQQVTEQQQKAAQDADVGGLVTS
QPGSQAN
>DavoA01.g_02098
MKTVKILLAMTLALASLAGCGLKGPLYFPPTAQPKTQNPQQADRQQQRAAQADTNGLVSG
GNASMSAD
>DavpA01.g_02509
MKKTIYQLGMALALASLVGCGLKGPLYFPPKDQPQQPKKQTASESRDANAVSSNGNVNSM
VTSKPSRQAN
>DavqA01.g_03846
MKKVISLLAMTLAVTSLAGCGLKGPLYFPPKDQPKKQQAPTERQKADATKADVGGLVTGN
SGSQAN
>DavrA01.g_03728
MKKVISLLAMALAVTSLAGCGLKGPLYFPPKDQPKKQQAPTERQKADASKADVNGLVTGD
SSAQAN
>DavsA01.g_01686
MKRVKSLLAMALALTSLAGCGLKGPLYFPPADQPKTQTPQQAEQQKKQQQQRAAQADTRG
LVSGGNASMSAE
>DavtA01.g_00369
MKKVISLLAMTVAVISLAGCGLKGPLYFPPKDQPKKQQAPTERQKADATKADVGGLVTGN
AGVKAN
>DavuA01.g_00887
MKKVISLLAMTLAVISLAGCGLKGPLYFPPKDQPKKQQAPTDRQKADASKADVGGLVTGN
SGVKAN
>DavvA01.g_04264
MKRVISLLAMALALTSLAGCGLKGPLYFPPVDQPKTQNPQQAEQQKQQQQQRAAQADTSG
LVSGGNASMSAD
>DavwA01.g_00864
MKKVISLLAMTLAVISLAGCGLKGPLYFPPKDQPKKQQAPTERQKADASKADVGGLVTGN
SGVKAN
>DavxA01.g_04617
MKKVISLLAMALAVTSLAGCGLKGPLYFPPKDQPKKQQSPTERQKADASKADVNGLVTGD
SSAQAN
>DavyA01.g_05214
MRRMISQLGMGLALVSLVGCGLKGPLYFPPKDQPTKSNQQVTEQQKKAAQNADVNGLVTT
KPGVQAN
>DawaA01.g_03577
MKKVISLLGLALVLTSLAGCGLKGPLYFPPQDQPKSQKTPTETQKTEASKADVGGLVTGD
SGSTQAN
>DawbA01.g_04808
MKKVISLLGIALALTSLAGCGLKGPLYFPPKDKPQTQKTPTETQKTEASKADVSGLVTGD
SSTQAN
>DawcA01.g_03382
MKKVISLLAMTLAVTSLAGCGLKGPLYFPPKDQPKKQQAPTESQKADATKADVGGLVTGN
SGAQAN
>DawdA01.g_02615
MIRAISQLGMALALVSLVGCGLKGPLYFPPKDQPNKPHQQVTEQQQKASQDADVGGLVTS
KPGSQAN
>DaweA01.g_04337
MKKAISLLAMTLALTSLAGCGLKGPLYFPQQETPKQAAPTSAPTQKQKAEASKADVGGLV
TGDSSSQMK
>DawfA01.g_03664
MKKVISLLAMTLAVISLAGCGLKGPLYFPPKDQPKKQQAPTERQKADATKADVGGLVTGN
SGVKAN
>DawgA01.g_03680
MRRMISQLGMGLALVSLVGCGLKGPLYFPPKDQPTKSNQQVTEQQQKAAQNADVNGLVTS
KPGVQAN
>DawhA01.g_02714
MIRVMSQLGMALALVSLVGCGLKGPLYFPPKDQPQQTNPQVTEQQKKAAQDADTGGLVTG
KSAGVQAN
>DbwvA01.g_03816
MTGLNVMKNVFRQFFLVLAVVSLFGCGLKGPLYMPADGKSGVSTTQQNENQPPQKKTSMR
P
>DbwwA01.g_03836
MKNVFRQFFLVLSVVSLFGCGLKGPLYMPTDGKSGASTTQQNESQPPQKKTSMRP
>DbwxA01.g_00285
MTGLNVMKNVFRQFFLVLAVVSLFGCGLKGPLYMPADGKSGASTTQQNESQPPQKKASMH
P
>DbwyA01.g_02180
MKNVFRPFFLVLSVVSLLGCGLKGPLYMPADGKTGSSATQQNENQQPQKKPSIRP
>DbwzA01.g_03796
MTGLNVMKNVFRPFFLVLAVVSLFGCGLKGPLYMPADGKSGASTTQQNENQPPQKKASIR
P
>DbxaA01.g_03301
MTGLNVMKNVFRQLFLVLAVVSLFGCGLKGPLYMPADGKSGASTTQPNENQPPQKKASVR
P
>DbxbA01.g_03513
MKNVFRQFFLVLSVVSLFGCGLKGPLYMPADGKSGASTTQQNENQPPQKKASIRP
>DbxcA01.g_03617
MTGLNVMKNVFRQSFLVLAVVSLFGCGLKGPLYMPADGKSGASTTQQNENQPPQKKTSMR
P
>DbxdA01.g_01714
MTGLNVMKNVFRQFFLVLAVVSLFGCGLKGPLYMPADGKSGASTTQQNENQPPQKKASMH
P
>DbxeA01.g_04188
MTGLNVMKNAFRPLLLVLSVVSLLGCGLKGPLYMPTDSKSGASTTQQNENQPPQKKPSMR
P
>DbxfA01.g_01839
MTGLNVMKNVLRPFFLVLAVVSLLGCGLKGPLYMPADGKSGASTTQQNENQPPQNKASIR
P
>DbxgA01.g_00728
MTGLNVMKNVFRQFFLVLSVVSLFGCGLKGPLYMPTDGKSGASTTQQNENQPPQKKTSMR
P
>DbxhA01.g_04081
MTGLNVMKNVFRPLLLVLSVVSLLGCGLKGPLYMPTDSKSGASTTQQNENQPPQKKPSMR
P
>DbxiA01.g_04072
MTGLNVMKNVFRPLLLVLSVVSLLGCGLKGPLYMPTDSKSGASTTQQNENQPPQKKPSMR
P
>DbxjA01.g_01969
MTGLNVMKNVFRQFFLVLAVVSLFGCGLKGPLYMPADGKSGASTTQQNENQPPQKKTSMR
P
>DbxkA01.g_01238
MTGLNVMKNAFRPLLLALSVVSLLGCGLKGPLYMPTDSKSGASTTQQNENQPPQKKPSMR
P
>DbxlA01.g_03797
MKNVFRQFFLVLAVASLFGCGMKGPLYIPADGKSGASTTQQNENQPPQKKASMHP
>DeacA01.g_02237
MNKKIVLLSLLLTSVTLSGCGLKGPLYFPAEQSRTEPVMKADPAKAREASSQDENQTDNT
PATAVN
>DehsA01.g_03534
MKKKLRGFLAIVTLFILSGCGLKGPLYFPPEQPSTEKATAASQIPANTEQQGQKVDSTSQ
K
>DehtA01.g_02118
MKKKLREFLVIITLFTLSGCGLKGPLYFPPEQPPAEKTTTAAQIHEDSAQQEQKVGSISQ
K
>DehuA01.g_02278
MKKKLRGFLAIITLFTLSGCGLKGPLYFPPEQPPAEKATTAVQIHADSMQQKQKVGSISQ
K
>DehvA01.g_00848
MKKKLRGFLAIITLFVLSGCGLKGPLYFPPEQPSTEKATTASQISPNTGQQGQQGQKVDS
TSQK
>DehwA01.g_02705
MKKKLRGFLAIITLFILSGCGLKGPLYFPPEQPSTEKATTASQIPVNTEQQGQKVDSTSQ
K
>DehxA01.g_01788
MKKKLHGFLAIITLFTLSGCGLKGPLYFPPEQPPAEKMATAAQVHEDSAQKEQKVGSSIS
QK
>DehyA01.g_01474
MKKKLHGFLAIITLFTLSGCGLKGPLYFPPEQPPAEKTTTAAQVHEDSAQKEQKVGSISQ
K
>DehzA01.g_01384
MKKKLRGFLAIITLFVLSGCGLKGPLYFPPEQPSAEKTKTAAQAPVKTVQQGQKVDSGTQ
K
>DeiaA01.g_04677
MKKKLRGFLAIITLFVLSGCGLKGPLYFPPEQPSTEKATTASQIPANTEQQGQQVDSTSQ
K
>DeibA01.g_04462
MKKKLRGFLAIITLFILSGCGLKGPLYFPPEQPSTRKATTASQIPANTEQQGQKVDSTSQ
K
>DeicA01.g_00460
MKKKLRGFLAIITLLILSGCGLKGPLYFPPEQPSTEKATTASQIPANTEQQGQKVDSTSQ
K
>DeidA01.g_00480
MKKKLRGFLAIITLFILSGCGLKGPLYFPPEQPSTEKVTTASQIPANTEQQGQKVDSTSQ
K
>DeieA01.g_01563
MKKKLRGFLAIITLFVLSGCGLKGPLYFPPEQPSTEKATTASQIPVNTGQQGQKVDSTSQ
K
>DeifA01.g_00789
MKKKLRGFLAIITIFVLSGCGLKGPLYFPPEQPSVEKTTTAVQTPVKTVQQGHKVDSATQ
K
>DeigA01.g_01335
MKKKLRGFLAIITLFILSGCGLKGPLYFPPEQPSAEKTTTMAQTPVKTVQQGQKVDSTAQ
K
>DekbA01.g_05092
MKDVCRTLAVLLTLFSLTGCGLKGPLYFPPADKNAPPPTKKTESAIQTTTPDRNDRGDNG
GPTQVNY
>DekcA01.g_04538
MKDVCRTLAVLITLFSLTGCGLKGPLYFPPADKSAPPPTKKIEPTIQSTTPDRNDRGIDD
GPTQVTY
>DekdA01.g_04198
MKDVCRTLAVLLTLFSLTGCGLKGPLYFPPADKNAPPPTKKTESAIQTTTPDRNDRGDND
GPTQVNY
>DekeA01.g_02811
MKEVCRTLAVLLALFSLTGCGLKGPLYFPPADKNAPPPTKKATPVLQSSTPDRNDRGDNG
GPSQVN
>DekfA01.g_01554
MKDVCRTLAVLLTLFSLTGCGLKGPLYFPPADKNAPPPTKKTESTIQTTTPDRNDRGDND
GPTQVNY
>DevnA01.g_02946
MKNSLCRAWALGVVLTLAGCGVKGPLYMPAPEKPAPTAPQAAPAAETAPAA
>DevtA01.g_04482
MKNMLRPLVLLTALMTLAGCGLKGPLYFPPADKTAPPPTKPVKNDIETSSPTRNDRGDNG
GPSQVDY
>DfmaA01.g_01541
MNHRLISMNTLFRCSLVVLTTFWLAGCGLKGPLYMPSDEPPKKESPLKAEQPKPEQTENN
TQVGNASAK
>DhamA01.g_02471
MKTYLRCTLAIITLISLSGCGLKGPLYFPPEDTQAKMTQSSQPTQQVESASTQTN
>DhanA01.g_00212
MKTYLRCTLAIITLISLSGCGLKGPLYFPPEDTQAKMTQSSQPTQQVESVSTQTN
>DhaoA01.g_01551
MKTYLRCTLAIITLISLSGCGLKGPLYFPPEDTQAKMTQSSQPTQQVESASTQTN
>DhapA01.g_02492
MKTYLRCTLAIITLISLSGCGLKGPLYFPPEDTQAKMTQSSQPTQQVESASTQTN
>DharA01.g_00541
MKTYLRCTLAIITLISLSGCGLKGPLYFPPEDTQAKMTQSSQPTQQVESTSTQSN
>DhasA01.g_00849
MKTYLRCTLAIITLISLSGCGLKGPLYFPPEDTQANMTQSSQPTQQVETSSTQNN
>DhatA01.g_00210
MKTYLRCTLAIITLISLSGCGLKGPLYFPPEDTQAKMTQSSQPTQQVESASTQTN
>DhauA01.g_01885
MKTYIRCALAIITLISLSGCGLKGPLYFPPEDSQTKTTQSSEAPQPTQQQVESSSAQTK
>DhavA01.g_02890
MKTYLRCTLAIITLISLSGCGLKGPLYFPPEDTQAKMTQSPQPTQQVESASTQTN
>DhawA01.g_03742
MKTYLRCTLAIITLISLSGCGLKGPLYFPPEDTQAKMTPSSQPTQQVESASTQTN
>DhaxA01.g_01884
MKTYLRCTLAIITLISLSGCGLKGPLYFPPEDTQAKMTQSSQPTQQVESASTQTN
>DhayA01.g_00216
MKTYLRCTLAIITLISLSGCGLKGPLYFPPEDTQAKMTQSSQPTQQVESDSTQTN
>DhazA01.g_00216
MKTYLRCTLAIITLISLSGCGLKGPLYFPPEDTQAKMTQSSQPTQQVESASTQTN
>DhbaA01.g_01745
MKTYLRCTLAIITLISLSGCGLKGPLYFPPEDTQAKMTQSSQPTQQVENTSTQTN
>DhbbA01.g_03176
MKTYLRCTLAIITLISLSGCGLKGPLYFPPEDTQAKMTQSSQPTQQVESASTQTN
>DhbcA01.g_01945
MKTYLRCTLAIITLISLSGCGLKGPLYFPPEDTQAKMTQSSQPTQQVEGASTQTN
>DhbdA01.g_00213
MKTYLRCTLAIITLISLSGCGLKGPLYFPPEDTQAKMTQSSQPSQQVESASTQTN
>DhbeA01.g_03649
MKTYLRCTLAIITLISLSGCGLKGPLYFPPEDTQAKMTQSSQPTQQVEKASTQTN
>DhbsA01.g_02667
MKKSLFGLSALLVLLTLSGCGLKGPLYFPPEDNAAAPAKSDVQPKAPSSSNKEPAANKQ
>DhbtA01.g_00075
MKKSLFGLSALLVLFTLSGCGLKGPLYFPPEDNAAAPAKSDVQPKAPSSSNQEPAATKQ
>DhbuA01.g_02213
MKKSLVGFSALIILFSLSGCGLKGPLYFPPEDQATSPKSSDVTSKAQSSTVSDTRTPASN
ER
>DhbvA01.g_01884
MKKSLFGLSALIMLFTLSGCGLKGPLYFPPEEQAAPAQTSDVQPKAQSSAEKAPAQATTK
S
>DhbwA01.g_03287
MKKSLIGLSALVVLFTLSGCGLKGPLYFPPEETAALAKASDVQPTAQDSTAKEPAQTTNN
Q
>DhbxA01.g_04507
MKKSLIGLSALVVLFTLSGCGLKGPLYFPPEETAAPAKASDVQPTAQDSTAKEPAQTTNN
Q
>DhbyA01.g_04196
MKKSLFGLSALVMLFTLSGCGLKGPLYFPPEETVAPAQAPDVQPTAPSSSTEEPATTNHN
Q
>DhbzA01.g_04027
MKKSLIGLSALVVLFTLSGCGLKGPLYFPPEETAAPAKASDVQPTAQDSTAKEPAQTTNN
Q
>DhcaA01.g_01726
MKKSLIGLSALVVLFTLSGCGLKGPLYFPPEETAAPAKASDVQPTAQDSTAKEPAQTTNN
Q
>DhcbA01.g_03508
MKKSLFGLSALLVLFTLSGCGLKGPLYFPPEDNAAAPAKSDVQPKAPSSSNQEPAATKQ
>DhccA01.g_02663
MKKSLFGLSALIVLFTLTGCGLKGPLYFPPEESVETPAKSAPQAKAPSSSTQEPAAATNK
Q
>DhcdA01.g_00151
MMKKSLIGLSALIILFTLSGCGLKGPLYFPPEEQATSPKTSDVEPKADKDAVHSPVSTQQ
>DhceA01.g_01327
MKKSLFGLGAFIILFTLSGCGLKGPLYFPPEEQAAPAQTPDVQPKAKSSSIDEPAQAATK
P
>DhcgA01.g_03749
MKKSLVGLSALIILLSLSGCGLKGPLYFPPEEQATPAKASDVEPKAADSTAAQSPTSVSN
PQ
>DhchA01.g_02468
MKKSLIGLSALVVLFTLSGCGLKGPLYFPPEENAAPTQASDVQPSAPSSSAKEPAQATSH
Q
>DhciA01.g_03665
MKKSLVGLSAFIMLLTLSGCGLKGPLYFPPEEQASASQTEDVEPKAQNSTAADSRAPSSN
QQ
>DhfxA01.g_00369
MKNVFRSLAVLLTLFSLTGCGLKGPLYFPPADKSAPPPTKKVDNPAQTSTPTRNDRGTAD
GPTQVIY
>DhfyA01.g_02156
MKNVFRSLAVLLTLFSLTGCGLKGPLYFPPADKSAPPPTKKVDNPAQTSTPTRNDRGTAD
GPTQVIY
>DhfzA01.g_01062
MKNVFRSLAVLLTLFSLTGCGLKGPLYFPPADKSAPPPTKKVENPAQTTTPTRNDRGTGD
GPTQVIY
>DhgaA01.g_00486
MKNVFRSLAVLLTLFSLTGCGLKGPLYFPPADKSAPPPTKKVDNPAQTGTPTRNDRGTAD
GPTQVIY
>DhmvA01.g_04441
MKNIFRPLAVLAVLFSLTGCGLKGPLYFPPADKTAPTPTKPVDSQIQTDSPDRNDRGDDG
GPTQVNY
>DhmwA01.g_04263
MKNIFRPLAVLAVLFSLTGCGLKGPLYFPPADKTAPTPTKPVDSQIQTDSPDRNDRGDDG
GPTQVNY
>DhmxA01.g_02815
MKNIFRPLAVLAVLFSLTGCGLKGPLYFPPADKTAPTPTKPVDSQIQTESPDRNDRGDDG
GPTQVNY
>DncdA01.g_00325
MKNALRWSLAATILFSLSGCGLKGPLYFPPADKSSTQKTSQVPGTANDGSSQQKGVSPED
LSTNSRD
>DnceA01.g_01359
MKNVLRWSLAATILFALSGCGLKGPLYFPPPEKATKQKTSNVPGTANDGSSQQKGVSPED
LTTNSRD
>DnchA01.g_03576
MKNVLRWSLAATILFALSGCGLKGPLYFPPPEKATKQKTSNVPGTANDGSSQQKGVSPED
LTTNTRD
>DncjA01.g_00226
MKNALRWSLAATILFSLSGCGLKGPLYFPPADKSSTQKTSQVPGTTNDGSSQQKGISPED
LSTNSRD
>DnguA01.g_00798
MKKKIQWLMVTIISLGLVGCGFKGALYPASPEKKVKITTVNMDIYPESSKLPLDGQR
>DoswA01.g_02581
MKNAVAKCTLFFAVIALAGCGLKGPLYFPKDDNGKQQGQNTNYDQGVFKKAKKKSDNL
>DosxA01.g_02889
MKNVVAKCTLVIAVIALAGCGLKGPLYFPKDSSGKQQGQNTGYDQGIFKKSNKKSDNL
>DosyA01.g_02710
MKNAVAKYTLFIAVIALTGCGLKGPLYFPKDSSGKQQGQNTGYDQGVFKKSNKKSDNL
>DoszA01.g_00459
MKNAVAKYTLFIAVIALTGCGLKGPLYFPKDSSGKQQGQNTGYDQGVFKKSNKKSDNL
>DotaA01.g_01714
MKNAVAKYTLFIAVIALAGCGLKGPLYFPKDSSGKQQGQNTGYDQGIFKKANKKSDNL
>DozrA01.g_00316
MKKILLMAGAALALAGCGEKGDFEKAISAKISQSKTCFSLRNNDVTLILPTNSGHGPK
>DoztA01.g_00398
MDGESQILIKMKTNNMKTLNMKTALRWSMASMVLFALSGCGLKGPLYFPPADKADAKKVV
VTNAQSGSTTGVSPDRNAQKSGTTQY
>DozuA01.g_03690
MKTIKMKNLNMKTALRWSLASMVLFALSGCGLKGPLYFPPADKADGKKVVVTNAKPGQVT
GVSPDQNAQKNGSVQY
>DozwA01.g_00035
MKTIKMKNLNMKTALRWSLASMVLFALSGCGLKGPLYFPPADKADGKKVVVTNAKPGQVT
GVSPDQNAQKNGSVQY
>DszvA01.g_03711
MKNVFKTLAVLLTLFSLTGCGLKGPLYFPPADKNTPPPTKKVDSQTQSTLPDKNDRATGD
GPSQVNY
>DszwA01.g_03586
MKNVFKAFAVLLTLFSLTGCGLKGPLYFPPADKNAPPPTKKVDSPTQSTMPDKNDRATGE
GPSQVNY
>DszxA01.g_04277
MKNVFKTLAVLLTLFSLTGCGLKGPLYFPPADKSVPPPTKKVDSQTQSTMPDKNDRATGD
GPSQVNY
>DszyA01.g_03967
MKNVFKTLAVLLTLFSLTGCGLKGPLYFPPADKNAPPPTKKVDSQTQSTMPDKNDRATGD
GPSQVNY
>DszzA01.g_04231
MKNVFKTLAVLLTLFSLTGCGLKGPLYFPPADKNAPPPTKKVDSKTQSTMPDKNDRATGE
GPSQVNY
>DtadA01.g_02428
MKNVFRQFFLVLLVLSLFGCGLKGPLYMPDDGKPGASTTQQNGNQPPQKKPSMRP
>DtbtA01.g_04202
MKNLFRPLVLLAALLTLAGCGLKGPLYFPPADKSAAPPTKPVDPGTQTTEPTRNDRGDNG
GPSQVNY
>DtbuA01.g_01876
MNNLFRPLILLAALTTLSGCGLKGPLYFPPADKTAAPPTQPVNPGTQSTEPTRNDRGDNG
GPTQVNY
>DtbvA01.g_01369
MKKIFGPLVLLAALFTLSGCGLKGPLYFPPKDKTAAPPTKPVTPVTQSTEPTRNDRGDNN
GPTQVNY
>DtbwA01.g_04375
MKNIFGPLVLLAALFTLTGCGLKGPLYFPPADKTAAPPTKPVDPGIQSTEPTRNDRGDNG
GPTQVNY
>DtbxA01.g_04309
MNNLFRPLILLAALTTLAGCGLKGPLYFPPADKTAAPPTKPVNPGTQSTEPTRNDRGDNG
GPTQVNY
>DtbzA01.g_04393
MKNLFRPLVLLAALMTLAGCGLKGPLYFPPADKSAAPPTKPVNTDTQTTEPSRNDRGDNG
GPTQVNY
>DtrpA01.g_04297
MQMKKQLRYALMAVLVTGLAGCGLKGPLYFPPADPASQKPAKPPVQTGDQVQKNQQEQSG
SQQKPSMVDQ
>DtrqA01.g_00146
MQMKKKLRYALLTVMLTGLAGCGLKGPLYFPPADPADKKPAATPVQTEQVQKNQQQPSAI
QQKPSMTDQ
>DtrrA01.g_03623
MQMKKQLRYALMAVLFAGLSGCGLKGPLYFPPADPASKKPQVQTGDQVQKNQQELSGSQQ
KPSMSDQ
>DtrsA01.g_03574
MQMKKQLRYALMAVTLVGLSGCGLKGPLYFPPAEPGSQKSATPPVQTGDQVQKNQQETSV
SQQKPSMSGQ
>DtrtA01.g_00147
MQMKKQLRYALMAVLLAGLSGCGLKGPLYFPPADPASTKKPATQVQTGDQVQKNQQELSG
SQQKPSMSDQ
>DtruA01.g_02687
MQMKKQLRYALMAVLLAGLSGCGLKGPLYFPPADPASAKKPATQVQTGDQVQKNQQELSG
SQQKPSMSDQ
>DtrvA01.g_00164
MQMKKQLRYALMAVLVTGLAGCGLKGPLYFPPADPASQKPAKPPVQTGDQVQKNQQEQSG
SQQKPSMVDQ
>DtrwA01.g_03527
MQMKKQLRYALMAVLLTGLAGCGLKGPLYFPPADSAGQKPAKPPVQTGDQVQKNQQEQSG
SQQKPSMVDQ
>DtrxA01.g_04227
MQMKKQLRYALMAVLLTGLAGCGLKGPLYFPPADSAGQKPAKPPVQTGDQVQKNQQEQSG
SQQKPSMVDQ
>DtryA01.g_04501
MQMKKQLRYALMAVLVTGLAGCGLKGPLYFPPADPASQKPAKPPVQTGDQVQKNQQEQSG
SQQKPSMVDQ
>DtrzA01.g_00342
MQMKKQLRYALMAVLVTGLAGCGLKGPLYFPPADSAGQKPAKPPVQTGDQVQKNQQEQSG
SQQKPSMVDQ
>DtsaA01.g_04236
MQMKKQLRYALMAVLLTGLAGCGLKGPLYFPPADSAGQKPAKPPVQTGDQVQKNQQEQSG
SQQKPSMVDQ
>DtsbA01.g_04091
MQMKKQLRYALMAVLLAGLSGCGLKGPLYFPSDEPGTKKPASQVQTGDQVQKNQQETSVS
Q
>DtscA01.g_03102
MQMKKQLRYALMAVLLAGLSGCGLKGPLYFPPAEPGSHKSATPPVQTGDQVQKNQQETSV
SQQKPSMSDQ
>DtsdA01.g_04395
MQMKKQLRYALMAVLLAGLSGCGLKGPLYFPPADPASTKKPATQVQTGEQVQKNQQELSS
SQQKPSMSAQ
>DtseA01.g_03903
MQMKKQLRYALMAVLLAGLSGCGLKGPLYFPPADPASTKKPATQVQTGEQVQKNQQELSS
SQQKPSMSAQ
>DtsfA01.g_02189
MQMKKQLRYALMAVLLAGLSGCGLKGPLYFPPADPASTKKPATQVQTGEQVQKNQQELSS
SQQKPSMSAQ
>DtsgA01.g_01547
MQMKKQLRYALMAVLLTGLAGCGLKGPLYFPPADSAGQKPAKPPVQTGDQVQKNQQEQSG
SQQKPSMVAQ
>DtshA01.g_03795
MQMKKQLRYALMAVLFTGLSGCGLKGPLYFPPADPASKKPQVQTGDQVQKNQQELSGSQQ
KPSMSDQ
>DtsiA01.g_04363
MQMKKQLRYALMAVLLTGLAGCGLKGPLYFPPADATGQKSAKPPVQTGDQVQKNQQEQSG
SQQKPSMVDQ
>DtsjA01.g_00244
MHELQALMQMKKQLRYALLAVLLAGLSGCGLKGPLYFPPADPISKKPATPSLPTGEQVQK
NQQELPGYRVAQGNFPPALPRNRT
>DtskA01.g_00918
MQMKKQLCYALLAVLLAGPSGCGLKGPLYFPPADPISKKPATSSLPTGEQVPKNQQELPG
SKQKTSMSDQ
>DtslA01.g_01029
MQMKKQLRYALLAVMLAGPSGCGLKGPLYFPPADPISKKPATTSLPTGEQAPKNQQGLPV
SKLKTSMSDQ
>DtsmA01.g_03378
MQMKKQLRYALMAVLVTGLAGCGLKGPLYFPPADSAGQKPAKPPVQTGDQVQKNQQEQSG
SQQKPSMVAQ
>DtsnA01.g_01906
MQMKKQLRYALMAVLLVGLSGCGLKGPLYFPPKDKPAEQPVTSAGTVSKNQQEPAGTQQQ
PSMSNQ
>DtsoA01.g_00108
MQMKKHLRYALMAVLLAGLSGCGLKGPLYFPPDDKPTKPPMTNTDNVSKNQQEPAGTQQQ
PSMSNQ
>DtspA01.g_00587
MQMKKQLRYVLLGMMLAGLTGCGLKGPLYFPPQDKPATPPTTNTDKVSKNQQQPAGTQQQ
PSMNDPQ
>DtsqA01.g_01815
MQMKKQLRYALMAVLLAGLSGCGLKGPLYFPPKDKPAEQPVTSVGTVSKNQQEPAGTQQQ
PSMNNQ
>DtsrA01.g_01790
MQMKKQLRYALLAVLVAGLSGCGLKGPLYFPDDAKGEKTAQPVQTGDQVQKNQQEAAGSQ
QKPSMSAE
>DtssA01.g_00215
MQMKKQLRYALLAVLVAGLSGCGLKGPLYFPADEAKGEKAAQPVQTGDQVQKNQQEAAGS
QQKPSMTAQ
>DtsvA01.g_00435
MIKQLRRMLLAILLTGLYSCGMKGPLYYPLPNPIIKKITF
>DtswA01.g_01916
MHGLQALMQMKKQLRYALLAVTLAGLSGCGLKGPLYFPPADPATQKPATPPVTTGDHVQK
NQQDLSGSQQKPSMSAE
>DtsxA01.g_01247
MKKKQYAIRLALITLVLATASGCGQKGPLSFPSKGKAFSLSMIAPNEARAQ
>DtsyA01.g_01020
MQIKKQLHYMLLAVLAFSLLGCGLKGSLYFPPNDTFSKRQALFY
>DtxdA01.g_03690
MKNTLRTLAVVLVLFNLSGCGLKGPLYFPPEDGKPVARPTQTQTQTVRPDEPTRNDRAVS
AGPTQVNY
>DtxeA01.g_02076
MKNTFRTLAVMLVLFNLTGCGLKGPLYFPPQDGKPAKQPTATQTARPDEPTRNDRGVSSG
PTQVDYQ
>DtxsA01.g_03150
MKQLFRPLAVVLALFTLAGCGLKGPLYFPPADKNAAPPARPAADETQSTTPVRNDRGQGD
KPTQVIY
>DtxtA01.g_00193
MKQLFRPLAVVLALFTLAGCGLKGPLYFPPADKNAAPDARPAAGNTQDTTPVRNDRGQGD
KPTQVIY
>DueeA01.g_01001
MKSELRRAALGLMLLGLYGCGLKGPLYFPPADKADKSEQKHQLTTTPSSTQSPVQTASPG
DDGSSTAVGTEQP
>DuhsA01.g_05455
MKSELRRAALGLMLLGLYGCGLKGPLYFPPADKSEQKRQLMTTRSSTQSPVQTASPGDDG
STAVGTEQP
>DuhtA01.g_00404
MKSELRRAALVLMLLGLYGCGLKGPLYFPPADKADKSEQKHQLTTTPSSTQSPVQTASPG
DDGSSAAVGTEQP
>DuhuA01.g_00334
MKSELRRAALVLMLLGLYGCGLKGPLYFPPADKADKSEQKHQLTTTPSSTQSPVQTASPG
DDGSSAAVGTEQL
>DuhvA01.g_01455
MKSELRRVAFGLMLLGLYGCGLKGPLYFPPADKSEQKHQLTTTPSSTQSPVQTASPGDDG
SSTAVGTETEQP
>DymkA01.g_01154
MKNVFRSLAVLLTLFSLTGCGLKGPLYFPPADDKAPPPTKKVEPQTQSSTPDRNDRATGD
GPSQVDY
>DymlA01.g_03875
MKNVFRSLAVLLTLFSLTGCGLKGPLYFPPADDKAPPPTKKVEPQTQSSTPDRNDRATGD
GPSQVNY
>DymmA01.g_04181
MKNVYRSLAVLITLFSLTGCGLKGPLYFPPADEKAPPPTKKVEPQTQSSTPDRNDRATGD
GPSQVDY
>DymnA01.g_04757
MKNVFCSLAVLITLFSLTGCGLKGPLYFPPADEKAPPPTKKVEPQTQSATPDRNDRATNE
GPSQVDY
>DyoiA01.g_05319
MKQVFRSFPLALMLLGLVGCGLKGPLYMPNGEPTNIPDSQKNTHQKPSMRP
>DyokA01.g_01360
MKQVFRSFSLALMLLGLVGCGLKGPLYMPNGEPTNTPDAQKNTHQKPSMRP
>DzimA01.g_03728
MKKMVGWLAIIVIPAALTGCGLKGPLYFPKAETTKKERQQETATKPWKDDTTAPAGTVSP
>DzinA01.g_03473
MKKMVGWLAIIVIPAALTGCGLKGPLYFPNSETTKKERQQETATKPWKDDTTAPAGTVSP
>DzioA01.g_00794
MKKMFGWLVFIVIPAALTGCGLKGPLYFPKDQARHHKTSIVVPQDTDTSVPAGTVAP
>DzipA01.g_00576
MKKMFGWLALIVIPAALTGCGLKGPLYFPKQPVTAQQKQQQTEATVPQAESETTVPAGTV
AP
>DzirA01.g_01520
MSVIKMKKMFGWLALIVIPAVLTGCGLKGPLYFPKTETTQQEQQQTAPVNTSETDAAAPA
GTVAP
>EaodA01.g_01658
MTQLKTFIMCSVICLSLTQLAGCGLKGPLYVPTTSLTSE
>EaquA01.g_03695
MKNVYRTLAILLTMFSLTGCGLKGPLYFPPADKTAPPPTKPVDSTIQSSTPDRNDRGDNG
GPTQVNY
>EaqvA01.g_01599
MKNVYRTLAILLTMFSLTGCGLKGPLYFPPADKTAPPPTKPVDSTIQSSTPDRNDRGDNG
GPTQVNY
>EaqwA01.g_03070
MKNVYRTLAVLLTMFSLTGCGLKGPLYFPPADKTAPPPTKPVDSTIQSSTPDRNDRGDNG
GPTQVNY
>EilbA01.g_04092
MKNVFGTLAVLLTLLSLTGCGLKGPLYFPPADKTAPPPTRPVESHIESTTPVSNDRGDNG
GPTQVNY
>EilcA01.g_02424
MKNVFRTLAVLVTLFSLTGCGLKGPLYFPPKDKTTPPPTRPVESQIETTTPISNDRGDNG
GPTQVNY
>EnsuA01.g_02946
MMKKQLRWSLTIITLLSLTGCGLKGPLYFPPAEASATQPPVNNVDRAQPKNISNNTPADA
QK
>EnsvA01.g_04156
MMKKQFRWSLAIITLLAVSGCGLKGPLYFPPAEPTVTQQAPADQANKAQLEHNTQSDTQQ
K
>EnswA01.g_03655
MMKKQFRWSLAIITLLAVSGCGLKGPLYFPPAEPTVTQAPADQENKAQPEHNTQSDTQQK
>EnsxA01.g_00091
MMNKQFRWSLAIITLLSIAGCGLKGPLYFPPAESVAPQTSLNKVQPTGNTSQNNISKNDI
IKNNTSANA
>EnsyA01.g_00295
MMNKQFRWSLAIITLLSIAGCGLKGPLYFPPAESVVPQTSLNKAQPTGNISQNHISKNDI
IKNNTSANA
>EnszA01.g_00353
MKKQLCWSLTIITLLSLTGCGLKGPLYFPPAETSATQASVYKADKVQPEKLSENSLLKDN
SSMDA
>EntaA01.g_02641
MKKKLCWSLAIITLLSLAGCGLKGPLYFPPAETSATQVPIHKMDKVQPGKLFKNSLLKDN
ISMNA
>EntbA01.g_02623
MKKQLRWSLAIITLLSLAGCGLKGPLYFPPAETSATQVPIHKMDKIQPERLFKNSLLKDN
ISMNA
>EntcA01.g_03627
MKKQLRWSLAIITLLSLAGCGLKGPLYFPPAETSATQLPTHKMDQVQSEKLLENSLLKDN
ISMNA
>EntdA01.g_00117
MKKQLRWSLAIITLLSLAGCGLKGPLYFPPAKTSATQVSMHKMDKVQPEKLLKNSFFKDN
ISMNA
>EnteA01.g_00516
MRKQFYWSLAIITLLSLTGCGLKGPLYFPPAETSATLVPVDIQR
>EntfA01.g_02426
MMNKQFRWSLAIITLLSIAGCGLKGPLYFPPAESVAPQTSLNKAQPTGNFSQNNLSKNDI
IKNNTSADA
>EntgA01.g_00832
MMNKQFRWSLAIITLLSVTGCGLKGPLYFPPAEPAAPQISVNKAQSEDHASQGITSKNDI
SKNSTSASA
>EnthA01.g_01380
MKKQLRWSLAIITLLSLAGCGLKGPLYFPPAETSATQVPMHKMDKKPSEKLFNNSLLKDN
ISMDA
>EntiA01.g_02861
MMKKQFHWSLVIITLLSLSGCGLKGPLYFPPVETSATQTPMHKADKAQPEKLSKNSLLKD
NISMDA
>EntjA01.g_03437
MMKKQLRWSLTIITLLSLTGCGLKGPLYFPPAEASATQAPVKKVDKVQPESTSDSTPADA
QR
>EntkA01.g_00620
MMKKQLRWSLAIITLLFLVGCGLKGPLYFPPVETSDAHPSVKKVDTVQPADAKQPIIGAQ
>EntlA01.g_01446
MMKKQLRWSLAIITLLSLAGCGLKGPLYFPPVETSATQGAVHKMDKAQPETGLKNSSLKD
NISMNV
>EntmA01.g_01070
MMKKQLRWSLTIIALLSLAGCGLKGPLYFPPATQSLAGKADMNNTYKALPADTQQSVEVQ
Q
>EntnA01.g_00312
MMKKQLRWSLTIITLLSLAGCGLKGPLYFPPAEASATQAPVKKVDKVQPESTSDSTPADA
QRQ
>EntoA01.g_00359
MIMKKQLRWSLAIITLLSLAGCGLKGPLYFPPAETPSPAKKVDTAQPADAKQPIVGAQQ
>EntpA01.g_03217
MMKKQLRWSLTIITLLSLTGCGLKGPLYFPPAASVSMHNMDKAQPEKWSKNLASENRGSK
DNISMGA
>EntqA01.g_01655
MMKKQLRWSLAIITLLSLAGCGLKGPLYFPPAKTSATQVPMHKMDKAQSGKLLENSLLKD
NISMNA
>EntrA01.g_02385
MKKQFRWTLTIITLLSLSGCGLKGPLYFPPAETSVAQAPVNKADKVQPADAQQPVDAKQ
>EntsA01.g_03351
MMNKQFRWSLAIITLLSVTGCGLKGPLYFPPAEPAAPQVSVNKTQPAGHVSQDSTSNKND
TSKNNISASAQ
>EnttA01.g_00581
MMKKQFRWSLAIITLLSLAGCGLKGPLYFPPAKAFAAQDTVSNMNKAQTKDMSGSGF
>EntuA01.g_01436
MKKQLRWSLAIITLLSLAGCGLKGPLYFPPAETSATQVPMHKMDKVKPEKLFKNSLLKDN
ISMNV
>EntvA01.g_01488
MKKQLRWSLAIITLLSLAGCGLKGPLYFPPVETSATQAPMQKADKAQPEKLSKNSLLKDN
ISMDA
>EnwcA01.g_00660
MKKELCWPMTAMMVLALTGCGLKGPLYFPPADKPKVETAQPDSGQVEKNQQDVSGKNQTK
SIAGPQ
>EnwdA01.g_02082
MKKELGWPLVAMMVLALSGCGLKGPLYFPPSDKPKTETAQPDSGKTERNQQDLSGAKQSQ
TIAGPQ
>EnweA01.g_01487
MKKELGWPLVAMMVLALSGCGLKGPLYFPPSDKPKTETTQPDSGKTERNQQDLSGTKQSQ
TIAGPQ
>EnwfA01.g_00192
MKKKLYWPLTAIMVFSLAGCGLKGPLFFPPAEKPNVETTKQDSGQVNKNQQGVPGETKPT
QTIAGPQ
>EnwgA01.g_03351
MKKKLCWSLTAMMVFALSGCGLKGPLYFPPSDKPKVETTKQDSGQVDKNQQGLPGDSKPT
QSIAGPQ
>EnwhA01.g_03302
MKKELCWPLAAMMVFALAGCGLKGPLYFPPADKPKVETAQPDSGQVERNQQDLSGTNQTK
SIAGPQ
>EnwiA01.g_00237
MKKKLCWPLTAMMVFALSGCGLKGPLYFPPADKPKVETTKQDSGQVDKNQQGLPDEQKPT
QSIVGPQ
>EnwjA01.g_03724
MKKKLCWPLTAMMVFALSGCGLKGPLYFPPADKPTVETTKQDSGQVDKNQQGLPGDSKPT
QSIAGPQ
>EnwkA01.g_01517
MKRELRWPLVAMMLVGLSGCGLKGPLYFPPAENSKTETVPPDSGKVQKNQEDNVGSQQTQ
SIGGLQ
>EnwlA01.g_02786
MKNKLRWLLTAMMVFALSGCGLKGPLYFPPSDKPTVETTKQDSGNIERNQQNSKTQSIAG
PQ
>EnwmA01.g_03508
MKNKLRWLLTAMMVFALSGCGLKGPLYFPPSDKPKVETTQQDSGNIERNQQNSQTQSIAG
PQ
>EnwnA01.g_04080
MKNKLCWLLTAMMVLALSGCGLKGPLYFPPSDKPKVETTKQDSGNIERNQQNPQNQSIAG
PQ
>EnwoA01.g_00201
MKKKLHWPLTAIMVLALAGCGLKGPLYFPPSDKPTVETTKQDSGQVNKNQQGVPGESKPT
QTIAGPQ
>EnwpA01.g_00198
MKKELCWPLVAMMVLALAGCGLKGPLYFPPADKPKVETAQPDSGQVERNQQDLSGSNQTK
SIAGPQ
>EnwqA01.g_01013
MKKKLYWPLTAMMVLTLAGCGLKGPLYFPPSEKPKVETAQQDSGQIDKNQQGVPGDSKPT
QSIAGPQ
>EnwrA01.g_02837
MKKKLYWSLIAMMVLALTGCGLKGPLYFPPSDKPKVETAQQDSGQVDKNQQGVPGESKPT
QSIAGPQ
>EnwsA01.g_04264
MKKELCWPLVAMMVLTLSGCGLKGPLYFPPSDKPKTETTKPDSGQIERNQQDLSGAKQSQ
TIAGPQ
>EnwtA01.g_00854
MKQALEMKQALEMKKELRWPLLAMMVLALSGCGLKGPLYFPPSDKPKTETTQPDSGQVER
NQQDLSSSPQTKSIAGPQ
>EnwuA01.g_03074
MKRELRWPLVAMMLVGLSGCGLKGPLYFPPAEKSKTETVQPDSGKVQKNQEDNVGSQQTQ
SIGGLQ
>EnwvA01.g_00787
MKKEFCWPLAAMMVLALAGCGLKGPLYFPPSDKPKVETAQPDSGQVEKNQQDQSGANQTK
SIVGPL
>EnwwA01.g_00608
MKKELRWPMAAMMVLALAGCGLKGPLYFPPADKAPVDAAPQVEKNQQDLSATPQTPSTAE
SQ
>EnwxA01.g_00194
MKKKLYWSLTALMVLALAGCGLKGPLYFPPSDKPKVETAQQDSGQVDKNQQGMPGESKPT
QSIAGPQ
>EnwyA01.g_02451
MTKKLSWLLTAMVVLALSGCGLKGPLYFPPADKPKVETAKQDSGNVERNQQNSPTPSIAG
PQ
>EnwzA01.g_00509
MKRELCWPLVAMMLFGLSGCGLKGPLYFPPSEKSKTETVQPDSGKVQKNQQDNSGSQQTQ
SIAGPQ
>EnxaA01.g_01575
MKKELRWPMAAMMVLALAGCGLKGPLYFPPADKPPVNAAQQESGQVEKNQQVLSGTQQTP
PSAEPQ
>EnxfA01.g_00680
MKNVYRTLAVLLTMFSLTGCGLKGPLYFPPADKTAPPPTKPVDSKTQSTSPDRNDRGVDG
GPTQVNL
