# Supplementary material for: LptM promotes oxidative maturation of the lipopolysaccharide translocon by substrate binding mimicry
Source: Nat Commun. 2023 Oct 11;14:6368. doi: 10.1038/s41467-023-42007-w (PMC10567701; doi:10.1038/s41467-023-42007-w)
Supplement: Supplementary file 11 — Source Data [file 41467_2023_42007_MOESM11_ESM.xlsx]

## Sheet: Fig. 3d Quantifications
Quantification of Intermediate forms (% of total LptD)	DlptM	wild-type
replicate 1	29.1083	5.98946
replicate 2	32.3827	5.07888
replicate 3	34.5691	4.21395
Mean	32.02	5.0941
Standard deviation	2.74833	0.887854
s.e.m.	1.58678	0.512602

## Sheet: Sup. Fig.1a Raw Data
Index	Centroid Mass	Lower Bound	Upper Bound	Charge (z)	Height	Relative Intensity	Area	S/N Ratio	Resolution	Isotope Cluster Area
1	800.472168	799.77	800.82	1	6792	16.81	46441.39	47.70	9846.05	67748.52
2	804.291199	804.05	804.62	1	1096	2.71	7578.31	7.06	8867.77	7578.31
3	814.474792	814.04	814.82	1	1417	3.51	9206.20	9.41	9621.02	9206.20
4	832.354553	831.95	832.87	1	2206	5.46	22418.42	15.16	5157.83	34789.39
5	842.507202	842.31	842.83	1	1215	3.01	7751.40	7.83	9817.67	7751.40
6	903.466064	903.04	903.78	1	1111	2.75	7369.05	7.12	9482.63	8998.96
7	905.521912	905.26	905.87	1	16128	39.91	103664.33	114.60	10044.73	179609.48
8	909.442444	909.05	909.78	1	13935	34.48	90263.41	98.93	10129.37	147014.20
9	937.461060	937.17	937.81	1	2881	7.13	18211.86	19.82	10399.03	27596.55
10	946.519226	946.14	946.79	1	1224	3.03	7688.80	7.94	10614.49	7688.79
11	1051.505127	1051.14	1051.86	1	16390	40.56	105410.89	96.50	10959.20	199697.64
12	1079.548706	1079.09	1079.91	1	13459	33.30	84337.01	73.40	11515.19	155679.33
13	1104.558716	1104.17	1104.94	1	2230	5.52	13907.73	10.84	11630.52	22870.98
14	1152.510864	1152.25	1152.87	1	2359	5.84	13809.66	10.26	12151.05	23812.66
15	1172.610352	1172.29	1172.99	1	31442	77.80	206330.13	138.77	11449.37	453639.56
16	1295.583008	1295.28	1296.00	1	4335	10.73	26583.61	14.85	13572.14	59137.07
17	1308.683228	1307.99	1309.08	1	3880	9.60	24292.12	14.45	13674.40	43100.64
18	1311.569092	1310.99	1312.01	1	8818	21.82	59138.47	33.46	13396.97	121453.63
19	1327.577637	1327.29	1328.19	1	1808	4.47	13848.55	6.22	10693.72	13848.55
20	1344.654419	1344.00	1345.07	1	23151	57.29	142661.61	86.22	13565.77	325105.50
21	1384.644165	1384.35	1385.09	1	2879	7.12	16717.61	9.65	13866.75	30774.29
22	1404.740356	1404.50	1405.15	1	39138	96.85	246588.83	136.20	12857.69	616485.81
23	1420.710571	1420.47	1421.14	1	2013	4.98	11239.63	6.26	13533.09	11239.63
24	1451.681030	1451.29	1452.15	1	1736	4.30	11150.16	5.22	14023.79	22288.99
25	1467.672974	1467.01	1468.08	1	4555	11.27	30865.69	14.36	13616.28	74152.16
26	1470.777344	1470.46	1471.41	1	4603	11.39	32766.08	14.73	14309.51	62334.27
27	1480.757202	1480.41	1481.22	1	2904	7.18	16698.74	8.77	14703.47	31405.12
28	1487.807251	1487.40	1488.25	1	6109	15.12	36898.13	19.59	15197.15	92992.69
29	1511.725586	1511.28	1512.16	1	16402	40.59	96724.98	52.58	15084.11	242255.25
30	1547.656372	1547.37	1548.13	1	2874	7.11	16427.68	8.26	14657.11	32456.81
31	1562.639160	1562.25	1563.08	1	7258	17.96	41714.43	21.78	15185.22	96835.94
32	1568.760254	1568.33	1569.22	1	13208	32.68	80801.88	41.31	14805.63	214651.69
33	1578.444458	1577.94	1578.71	1	2811	6.95	37754.98	4.92	4395.18	78165.35
34	1586.778564	1586.36	1587.24	1	4816	11.92	29150.26	14.78	15346.98	75973.92
35	1615.901123	1615.41	1616.36	1	1972	4.88	12372.67	5.82	15464.33	25615.53
36	1625.794556	1625.60	1626.21	1	2943	7.28	15248.66	8.71	15724.33	40676.39
37	1641.784424	1640.99	1642.26	1	10230	25.31	67251.28	34.56	15044.18	169994.63
38	1657.783813	1657.57	1658.19	1	1610	3.98	8484.58	4.94	15432.46	8484.58
39	1669.725708	1669.26	1670.23	1	1989	4.92	11535.55	6.38	15508.38	23247.79
40	1685.717163	1685.34	1686.18	1	6043	14.95	36232.59	21.03	15225.35	90345.17
41	1701.721313	1701.41	1701.86	1	1970	4.87	11685.18	4.87	16735.29	11685.18
42	1718.734497	1718.16	1719.21	1	6705	16.59	45154.13	24.79	14485.47	107935.45
43	1740.901611	1740.31	1741.37	1	10705	26.49	64483.95	41.29	15899.07	206882.16
44	1741.897339	1741.57	1742.41	1	20816	51.51	133581.80	81.64	15020.66	172824.69
45	1764.812378	1764.37	1765.21	1	2022	5.00	11633.56	7.44	15595.84	23497.66
46	1823.897949	1823.23	1824.38	1	12930	32.00	77697.98	52.94	15760.94	226385.00
47	1832.910278	1832.51	1833.34	1	1957	4.84	11017.19	7.47	15416.02	31246.60
48	1851.863281	1851.51	1852.32	1	1408	3.49	7997.32	5.29	15575.42	16413.37
49	1859.943726	1859.31	1860.45	1	6895	17.06	43802.45	29.63	15888.07	126627.76
50	1867.853149	1867.47	1868.38	1	1919	4.75	11765.28	7.71	14628.54	34041.19
51	1883.845459	1883.24	1884.31	1	3227	7.99	21713.46	14.03	14838.91	57127.16
52	1899.842651	1899.21	1900.39	1	1520	3.76	9910.93	6.48	14921.87	19218.94
53	1907.850464	1907.46	1908.36	1	2731	6.76	16763.30	12.41	15707.65	41083.53
54	2009.872559	2009.50	2010.32	1	930	2.30	6048.06	4.42	12398.25	6048.06
55	2014.020752	2013.54	2014.53	1	3045	7.54	19231.36	16.65	15521.03	57601.70
56	2089.119385	2088.67	2089.70	1	1553	3.84	11102.12	9.53	14004.96	29372.11
57	2121.018311	2120.79	2121.56	1	804	1.99	4670.60	4.28	13989.84	19650.52
58	2123.031738	2122.83	2123.55	1	11743	29.06	83264.93	86.85	14738.88	290683.78
59	2139.024170	2138.82	2139.54	1	1998	4.94	13250.40	14.11	14774.78	48673.17
60	2155.011719	2154.79	2155.59	1	972	2.41	5779.97	6.37	14785.47	19264.50
61	2196.825439	2196.17	2197.25	1	1245	3.08	18895.01	5.66	4430.43	46276.56
62	2243.994873	2243.78	2244.57	1	753	1.86	5079.33	5.43	13759.58	17761.59
63	2259.982910	2259.29	2260.50	1	3369	8.34	24785.81	31.07	14577.78	85135.88
64	2275.974121	2275.76	2276.56	1	749	1.85	4743.75	6.01	14963.71	14354.58
65	2439.201416	2438.47	2439.70	1	745	1.84	5494.42	7.39	14293.23	28442.65
66	2440.196045	2439.70	2440.74	1	1610	3.98	11953.39	17.93	14402.08	11727.23
67	2456.184082	2455.93	2456.68	1	631	1.56	3685.40	6.11	14110.14	10204.59
68	2520.276611	2519.44	2520.82	1	5225	12.93	41752.98	74.42	14102.53	173035.64
69	2547.316650	2546.87	2547.93	1	928	2.30	6454.21	12.24	14023.94	26304.83
70	2569.315674	2568.72	2569.90	1	399	0.99	3721.94	4.19	6565.14	7082.18
71	2586.161377	2585.90	2586.69	1	7533	18.64	55867.41	142.44	14431.77	245636.41
72	2588.802979	2588.66	2588.96	1	694	1.72	2783.49	5.44	15105.04	2783.49
73	2802.351563	2801.71	2802.91	1	262	0.65	1448.64	4.08	14868.44	6757.07
74	2931.437012	2930.93	2932.03	1	325	0.80	1806.58	8.48	15141.45	6878.03
75	2947.447021	2946.93	2947.95	1	243	0.60	1140.06	5.85	15147.73	3528.83
76	2957.287842	2956.85	2957.90	1	213	0.53	1019.22	4.84	13209.43	2096.70
77	3014.333008	3014.04	3014.83	1	182	0.45	862.14	3.57	13134.80	6640.41
78	3015.333008	3014.83	3015.90	1	753	1.86	5588.73	37.81	14212.66	23943.38
79	3031.329834	3030.92	3031.89	1	337	0.83	2020.13	15.42	14437.59	10403.02
80	3047.308594	3046.83	3047.87	1	221	0.55	1110.61	9.23	13626.39	6070.01
81	3064.317871	3063.92	3065.05	1	145	0.36	574.19	4.49	11472.99	574.19
82	3151.553467	3151.00	3152.15	1	154	0.38	759.68	6.31	12819.03	2988.13
83	3265.597412	3265.07	3266.24	1	130	0.32	352.53	4.17	5879.51	874.14
84	3270.523682	3270.03	3271.04	1	129	0.32	387.14	6.06	13939.71	723.55
85	3281.594238	3281.12	3281.99	1	127	0.32	270.07	5.02	16136.15	798.88
86	3294.624268	3294.22	3295.18	1	109	0.27	263.78	3.72	8238.57	1217.40
87	3311.671875	3311.15	3312.02	1	113	0.28	197.11	4.50	13377.33	627.62
88	3324.452637	3323.90	3325.05	1	150	0.37	648.56	13.66	12980.89	3993.07
89	3328.665039	3328.60	3329.16	1	147	0.36	325.49	6.24	22535.89	1013.28
90	3343.680420	3343.25	3343.97	1	110	0.27	180.96	4.50	9399.94	845.10
91	3349.606689	3349.29	3350.10	1	108	0.27	199.91	4.27	12739.08	398.32
92	3412.598145	3412.06	3413.25	1	103	0.25	250.84	3.87	4291.68	250.84
93	3464.612061	3464.33	3464.87	1	104	0.26	147.50	3.84	12995.47	340.03
94	3487.701416	3487.36	3488.12	1	121	0.30	321.79	7.82	10307.09	1393.97
95	3503.668213	3503.34	3504.11	1	106	0.26	188.78	3.95	7168.34	1033.56
96	3518.621826	3518.15	3519.14	1	101	0.25	234.49	3.62	8184.14	857.26
97	3614.646973	3614.27	3615.17	1	124	0.31	371.06	6.14	12536.49	2111.55
98	3631.621338	3631.26	3632.26	1	122	0.30	341.44	6.01	12395.93	1421.87
99	3956.880615	3956.30	3957.35	1	212	0.52	1508.28	10.12	8264.86	8820.78
100	3973.780029	3973.08	3974.27	1	525	1.30	4942.44	49.19	11398.18	46535.80

## Sheet: Sup. Fig.1b Raw Data
Index	Centroid Mass	Lower Bound	Upper Bound	Charge (z)	Height	Relative Intensity	Area	S/N Ratio	Resolution	Isotope Cluster Area
1	70.099358	69.97	70.23	1	11	12.05	49.68	9.61	1271.53	49.68
2	175.131195	174.89	175.43	1	5	5.98	32.99	4.36	1699.60	32.99
3	186.108017	185.67	186.28	1	5	6.29	33.07	4.71	1738.18	33.07
4	283.150543	282.77	283.40	1	9	10.21	58.35	8.16	1696.21	58.35
5	341.180939	340.92	341.61	1	2	2.38	11.06	1.43	2044.59	11.06
6	424.271729	423.92	424.82	1	6	7.07	48.33	5.52	2138.85	62.09
7	521.315613	520.72	521.72	1	7	7.63	46.49	5.47	2603.24	46.49
8	532.268188	531.73	532.92	1	37	42.33	250.80	35.42	2905.93	315.05
9	727.324341	726.88	727.94	1	2	2.03	9.96	1.27	3930.24	9.96
10	744.347107	743.62	744.90	1	8	9.39	57.75	7.02	3831.41	68.87
11	843.456421	843.14	843.82	1	4	4.88	18.64	3.23	3983.62	29.29
12	944.511475	943.99	945.20	1	3	3.82	22.40	2.88	3262.68	22.40
13	1031.502075	1031.12	1032.29	1	5	5.30	29.71	4.12	5633.38	29.71
14	1032.639160	1032.29	1033.50	1	2	2.21	9.17	1.34	2927.12	9.17
15	1159.591797	1159.24	1159.99	1	3	3.41	14.30	2.50	4886.51	14.30
16	1260.667236	1260.40	1261.02	1	2	2.40	9.75	1.33	6270.42	9.75
17	1388.774536	1388.21	1389.15	1	1	1.38	6.80	0.77	4093.86	6.80
18	1489.775513	1489.22	1490.49	1	7	8.13	47.81	6.01	5593.14	79.09
19	1492.889771	1492.50	1493.42	1	1	1.62	5.28	0.77	4244.97	5.28
20	1591.943848	1591.33	1592.53	1	1	1.15	6.73	0.89	3427.39	6.73
21	1814.991211	1814.62	1815.43	1	2	1.96	6.44	1.28	5869.88	17.77
22	1989.209473	1988.57	1989.70	1	3	3.39	21.04	1.63	2943.57	46.60
23	1992.051147	1991.82	1993.66	1	1	1.70	11.07	0.59	3973.43	11.07
24	2336.379883	2335.95	2336.80	1	4	4.90	11.12	0.63	10633.12	11.12
25	2346.255859	2345.46	2346.69	1	4	4.19	22.75	0.58	4778.85	64.10
26	2476.129395	2474.59	2476.64	1	11	12.24	81.44	1.57	6327.03	111.46
27	2477.998047	2477.59	2478.77	1	7	8.49	41.82	0.74	3630.14	41.82
28	2502.432373	2500.14	2502.68	1	8	9.14	63.96	0.88	5955.82	265.34
29	2520.648682	2516.75	2521.13	1	85	97.57	956.22	12.64	4636.09	1350.41
30	2522.533691	2522.17	2523.20	1	40	45.93	184.97	4.49	5730.61	340.06

## Sheet: Sup. Fig.1c Raw Data
Index	Centroid Mass	Lower Bound	Upper Bound	Charge (z)	Height	Relative Intensity	Area	S/N Ratio	Resolution	Isotope Cluster Area
1	800.483521	800.30	800.71	1	1456	5.63	10084.14	32.44	8946.20	15121.58
2	832.370422	832.08	832.73	1	424	1.64	5914.37	10.24	4548.88	5914.37
3	842.503174	841.94	842.80	1	365	1.41	4114.44	8.77	7655.89	4114.44
4	905.522522	905.34	905.89	1	5303	20.51	36869.58	120.67	9079.61	64689.69
5	908.390564	908.21	908.49	1	471	1.82	3766.83	6.98	9009.12	6724.98
6	909.441040	909.22	909.75	1	4464	17.27	32842.83	101.75	9091.08	49546.16
7	937.461487	937.20	937.76	1	1122	4.34	8667.42	25.94	9611.62	13195.75
8	1051.503784	1051.36	1051.81	1	5810	22.47	38794.19	90.12	10254.67	71735.59
9	1079.546997	1079.31	1079.89	1	4200	16.24	28185.95	57.11	11040.76	50161.79
10	1152.515381	1152.29	1152.73	1	594	2.30	4369.21	6.20	11542.06	4369.21
11	1172.611938	1172.29	1172.99	1	20196	78.11	130877.73	192.47	11573.54	274727.41
12	1295.584839	1295.40	1295.92	1	2539	9.82	15667.30	17.43	13383.90	35132.65
13	1308.679565	1308.34	1308.98	1	948	3.67	6444.64	7.40	12408.22	6444.64
14	1311.568970	1311.21	1311.95	1	4706	18.20	29329.56	36.81	13845.84	60817.02
15	1327.576538	1327.37	1328.15	1	1005	3.89	8795.45	7.57	11545.12	8795.45
16	1344.654297	1344.44	1345.07	1	11471	44.36	68611.20	85.34	14050.27	157161.83
17	1384.641846	1384.51	1385.01	1	1167	4.51	6633.14	7.87	14505.10	12069.88
18	1404.741699	1404.58	1405.14	1	24324	94.08	139362.64	163.27	14259.78	342310.31
19	1420.709595	1420.55	1421.06	1	1001	3.87	5888.61	6.24	13855.30	11129.35
20	1451.679443	1451.49	1452.09	1	972	3.76	6490.14	5.96	14225.07	12812.61
21	1467.672241	1467.21	1468.06	1	2629	10.17	17345.97	16.01	14825.12	40512.61
22	1470.776611	1470.43	1471.18	1	2336	9.03	15589.20	14.28	15251.39	31035.14
23	1480.757568	1480.61	1481.11	1	1283	4.96	7363.30	7.54	15106.31	13203.29
24	1487.806885	1487.52	1488.13	1	1880	7.27	11958.32	11.25	15178.22	30135.90
25	1511.725830	1511.57	1512.14	1	9623	37.22	52221.03	56.80	16294.81	137412.56
26	1515.719849	1515.55	1516.14	1	949	3.67	6053.67	5.26	15579.39	3279.71
27	1547.654053	1547.51	1548.04	1	1292	5.00	7357.48	7.00	15480.32	14321.53
28	1562.636353	1562.48	1562.99	1	1995	7.72	11503.61	10.55	16245.07	20893.02
29	1568.757690	1568.60	1569.15	1	4818	18.63	27074.66	26.93	15944.50	75148.84
30	1579.527222	1579.01	1580.14	1	1350	5.22	23346.26	4.93	3057.53	23346.26
31	1586.777344	1586.53	1587.11	1	1928	7.46	10680.64	10.70	16330.25	28491.03
32	1625.796265	1625.58	1626.14	1	1636	6.33	8848.18	8.89	16321.72	23602.87
33	1641.785645	1641.14	1642.19	1	4953	19.16	29815.28	30.08	16583.86	77866.70
34	1669.725830	1669.45	1670.05	1	1119	4.33	6735.76	6.69	16640.38	13848.45
35	1685.715210	1685.56	1686.11	1	3424	13.24	17994.37	21.50	17502.38	47065.80
36	1718.732666	1718.29	1719.16	1	3198	12.37	19478.84	21.34	16448.43	47142.01
37	1740.901733	1740.76	1741.38	1	5941	22.98	32587.04	40.86	17434.56	104548.14
38	1741.896729	1741.74	1742.58	1	12052	46.61	71454.98	84.27	16967.44	88597.04
39	1764.813232	1764.66	1765.20	1	1013	3.92	5399.07	7.00	17376.62	10547.78
40	1787.821899	1787.65	1788.22	1	1127	4.36	6487.27	8.03	17109.62	16943.74
41	1823.894897	1823.75	1824.32	1	6908	26.72	37952.42	50.50	17661.17	116875.11
42	1832.909302	1832.75	1833.33	1	836	3.23	4416.11	5.83	17982.27	9587.75
43	1851.867432	1851.69	1852.27	1	825	3.19	5479.44	5.89	14946.30	11466.27
44	1859.938721	1859.78	1860.39	1	4478	17.32	25759.33	34.29	17553.71	79028.19
45	1867.851563	1867.69	1868.25	1	1182	4.57	6581.59	8.87	17547.52	19142.67
46	1883.843384	1883.39	1884.25	1	1749	6.76	10863.38	13.79	17576.82	28514.86
47	1899.839478	1899.67	1900.23	1	717	2.77	4344.91	5.72	16681.12	7887.48
48	1907.844482	1907.68	1908.25	1	810	3.13	4905.52	6.55	16468.98	10043.87
49	2008.856689	2008.52	2009.17	1	642	2.48	3985.26	5.88	16245.36	12515.90
50	2014.018555	2013.64	2014.41	1	1267	4.90	7878.31	12.17	17385.50	21953.51
51	2089.105469	2088.60	2089.54	1	488	1.89	4088.52	5.06	10372.09	8040.50
52	2122.020020	2121.72	2122.39	1	538	2.08	3867.33	5.21	12207.58	16641.76
53	2123.033203	2122.83	2123.55	1	7316	28.30	49896.47	98.67	15897.52	178333.20
54	2128.029297	2127.83	2128.47	1	847	3.27	5597.75	10.03	14874.42	4614.84
55	2139.024170	2138.82	2139.47	1	1127	4.36	7645.10	15.05	15757.99	27538.50
56	2155.018066	2154.82	2155.44	1	653	2.53	4178.38	8.54	15431.74	13266.83
57	2196.880127	2195.59	2197.33	1	691	2.67	16926.39	6.74	4084.62	32233.50
58	2212.106689	2211.80	2212.63	1	406	1.57	2569.46	5.78	16717.32	2569.46
59	2244.004639	2243.63	2244.39	1	353	1.37	2949.61	4.66	10955.24	6284.23
60	2259.985107	2259.78	2260.50	1	1807	6.99	11442.47	33.00	16383.89	43513.76
61	2275.986084	2275.61	2276.74	1	308	1.19	2739.44	4.87	12044.50	5479.79
62	2314.060791	2308.15	2317.32	1	372	1.44	40412.95	5.06	656.76	40412.95
63	2439.198242	2438.69	2439.64	1	358	1.38	2815.95	5.87	13146.00	14577.16
64	2440.199219	2439.94	2440.60	1	788	3.05	5483.52	15.18	14237.97	4158.68
65	2456.187500	2455.82	2456.57	1	260	1.00	1892.06	4.06	10403.87	3943.63
66	2547.322998	2547.06	2547.77	1	332	1.28	2228.17	6.37	11316.52	8751.85
67	2586.161621	2585.92	2586.77	1	4409	17.05	33543.77	176.27	14691.98	147624.45
68	2587.793701	2587.70	2587.94	1	438	1.69	1237.06	5.53	15703.12	2893.80
69	3015.333984	3014.90	3015.88	1	349	1.35	2601.31	26.16	10352.73	15841.73
70	3031.351807	3030.89	3031.96	1	172	0.67	831.16	7.44	6856.11	4642.47
71	3047.337646	3046.75	3047.94	1	178	0.69	1357.71	11.89	8608.20	5540.11
72	3064.423096	3063.93	3064.94	1	120	0.46	432.07	5.95	6119.88	874.18
73	3151.554199	3150.82	3152.18	1	120	0.46	513.83	6.21	3122.58	1353.93
74	3154.436279	3153.97	3154.90	1	125	0.48	236.84	4.03	5435.66	236.84
75	3202.875732	3197.95	3209.35	1	124	0.48	4454.84	8.45	518.37	4454.84
76	3266.315186	3256.36	3274.25	1	120	0.46	4544.96	9.84	446.27	4544.96
77	3282.930420	3274.25	3292.24	1	112	0.43	2586.23	4.42	373.96	2586.23
78	3314.193604	3309.29	3319.56	1	112	0.43	1728.06	8.08	652.83	1728.06
79	3324.361328	3319.56	3324.96	1	121	0.47	969.54	15.44	4197.47	969.54
80	3325.466553	3324.96	3325.98	1	138	0.54	617.53	32.18	6492.43	2063.89
81	3329.124268	3328.06	3335.71	1	127	0.49	2563.23	15.64	1450.19	2563.23
82	3570.072021	3566.55	3579.40	1	112	0.43	1514.12	3.32	601.79	1514.12
83	3938.347900	3937.69	3940.49	1	119	0.46	765.94	4.15	3566.54	765.94
84	3959.165283	3952.00	3965.08	1	155	0.60	8980.67	11.26	893.98	8980.67
85	3973.782471	3972.48	3974.24	1	233	0.90	2720.51	24.87	6613.82	15508.95
86	3978.694580	3978.35	3979.34	1	220	0.85	1003.04	13.28	7387.46	1003.04
87	3979.594482	3979.34	3982.33	1	176	0.68	1703.28	9.73	8089.54	1703.28
88	3983.112305	3982.33	3987.57	1	125	0.48	1492.21	3.30	2299.48	1492.21
89	4007.207520	4007.08	4007.56	1	120	0.46	508.13	10.19	14223.16	508.13

## Sheet: Sup. Fig. 3Bacterial Genomes
assembly_acc	ftp_path	GTDB accession	code	ambiguous_bases	checkm_completeness	checkm_contamination	checkm_marker_count	checkm_marker_lineage	checkm_marker_set_count	checkm_strain_heterogeneity	coding_bases	coding_density	contig_count	gc_count	gc_percentage	genome_size	gtdb_genome_representative	gtdb_representative	gtdb_taxonomy	gtdb_type_designation	gtdb_type_designation_sources	gtdb_type_species_of_genus	l50_contigs	l50_scaffolds	longest_contig	longest_scaffold	lsu_23s_contig_len	lsu_23s_count	lsu_23s_length	lsu_23s_query_id	lsu_5s_contig_len	lsu_5s_count	lsu_5s_length	lsu_5s_query_id	lsu_silva_23s_blast_align_len	lsu_silva_23s_blast_bitscore	lsu_silva_23s_blast_evalue	lsu_silva_23s_blast_perc_identity	lsu_silva_23s_blast_subject_id	lsu_silva_23s_taxonomy	mean_contig_length	mean_scaffold_length	mimag_high_quality	mimag_low_quality	mimag_medium_quality	n50_contigs	n50_scaffolds	ncbi_assembly_level	ncbi_assembly_name
GCA_000007925	https://ftp.ncbi.nlm.nih.gov/genomes/all/GCA/000/007/925/GCA_000007925.1_ASM792v1	RS_GCF_000007925.1	CqecA	0	100	0	472	p__Cyanobacteria (UID2143)	368	0	1556904	88.9110720241223	1	638131	36.4421385659136	1751080	RS_GCF_000007925.1	t	d__Bacteria;p__Cyanobacteria;c__Cyanobacteriia;o__PCC-6307;f__Cyanobiaceae;g__Prochlorococcus;s__Prochlorococcus marinus	type strain of species	LPSN; DSMZ	t	1	1	1751080	1751080	1751080	1	2870	NC_005042.1	1751080	1	103	NC_005042.1	2870	5301	0	100	JNAT01000010.224548.227422	Bacteria;Cyanobacteria;Cyanobacteriia;Synechococcales;Cyanobiaceae;Prochlorococcus MIT9313;Prochlorococcus marinus str. LG	1751080	1751080	t	f	f	1751080	1751080	Complete Genome	ASM792v1
GCA_000009045	https://ftp.ncbi.nlm.nih.gov/genomes/all/GCA/000/009/045/GCA_000009045.1_ASM904v1	RS_GCF_000009045.1	BgccA	0	99.81	0.25	1200	g__Bacillus (UID865)	269	0	3705237	87.8933420248477	1	1834396	43.5144081301716	4215606	RS_GCF_000009045.1	t	d__Bacteria;p__Firmicutes;c__Bacilli;o__Bacillales;f__Bacillaceae;g__Bacillus;s__Bacillus subtilis	type strain of species	LPSN; DSMZ	t	1	1	4215606	4215606	4215606	10	2923	NC_000964.3	4215606	10	110	NC_000964.3	2923	5398	0	100	CP032089.173068.176000	Bacteria;Firmicutes;Bacilli;Bacillales;Bacillaceae;Bacillus;Bacillus subtilis	4215606	4215606	t	f	f	4215606	4215606	Complete Genome	ASM904v1
GCA_000009365	https://ftp.ncbi.nlm.nih.gov/genomes/all/GCA/000/009/365/GCA_000009365.1_ASM936v1	RS_GCF_000009365.1	BdgpA	0	100	0	447	c__Gammaproteobacteria (UID4443)	269	0	2731835	87.554801174177	1	1707585	54.7277801049503	3120143	RS_GCF_000009365.1	t	d__Bacteria;p__Proteobacteria;c__Gammaproteobacteria;o__Pseudomonadales;f__Alcanivoracaceae;g__Alcanivorax;s__Alcanivorax borkumensis	type strain of species	LPSN; DSMZ	t	1	1	3120143	3120143	3120143	3	2886	NC_008260.1	3120143	3	110	NC_008260.1	2886	5330	0	100	AM286690.405252.408162	Bacteria;Proteobacteria;Gammaproteobacteria;Pseudomonadales;Alcanivoracaceae;Alcanivorax;Alcanivorax borkumensis SK2	3120143	3120143	t	f	f	3120143	3120143	Complete Genome	ASM936v1
GCA_000009905	https://ftp.ncbi.nlm.nih.gov/genomes/all/GCA/000/009/905/GCA_000009905.1_ASM990v1	RS_GCF_000009905.1	DdmjA	0	98.02	0.03	175	p__Firmicutes (UID239)	101	0	3090925	86.6743687493603	1	2448808	68.6684043088666	3566135	RS_GCF_000009905.1	t	d__Bacteria;p__Firmicutes_E;c__Symbiobacteriia;o__Symbiobacteriales;f__Symbiobacteriaceae;g__Symbiobacterium;s__Symbiobacterium thermophilum	type strain of species	LPSN; DSMZ	t	1	1	3566135	3566135	3566135	6	2942	NC_006177.1-#5	3566135	5	97	NC_006177.1	2942	5433	0	100	AP006840.296481.299430	Bacteria;Firmicutes;Symbiobacteriia;Symbiobacteriales;Symbiobacteraceae;Symbiobacterium;Symbiobacterium thermophilum IAM 14863	3566135	3566135	t	f	f	3566135	3566135	Complete Genome	ASM990v1
GCA_000010565	https://ftp.ncbi.nlm.nih.gov/genomes/all/GCA/000/010/565/GCA_000010565.1_ASM1056v1	GB_GCA_000010565.1	CofbA	0	100	0.63	295	p__Firmicutes (UID1022)	158	0	2608397	86.217311903483	1	1602272	52.9611039953725	3025375	GB_GCA_000010565.1	t	d__Bacteria;p__Firmicutes_B;c__Desulfotomaculia;o__Desulfotomaculales;f__Pelotomaculaceae;g__Pelotomaculum;s__Pelotomaculum thermopropionicum	type strain of species	LPSN; DSMZ	t	1	1	3025375	3025375	3025375	3	3480	AP009389.1	3025375	2	111	AP009389.1	3479	6425	0	100	AP009389.267447.270929	Bacteria;Firmicutes;Desulfotomaculia;Desulfotomaculales;Pelotomaculaceae;Pelotomaculum;Pelotomaculum thermopropionicum SI	3025375	3025375	t	f	f	3025375	3025375	Complete Genome	ASM1056v1
GCA_000010985	https://ftp.ncbi.nlm.nih.gov/genomes/all/GCA/000/010/985/GCA_000010985.1_ASM1098v1	RS_GCF_000010985.1	BpvwA	0	96.55	1.72	186	k__Bacteria (UID3187)	116	0	2364794	92.9947426849233	2	770784	30.3108261208612	2542933	RS_GCF_000010985.1	t	d__Bacteria;p__Deferribacterota;c__Deferribacteres;o__Deferribacterales;f__Deferribacteraceae;g__Deferribacter;s__Deferribacter desulfuricans	type strain of species	LPSN; DSMZ	f	1	1	2234389	2234389	2234389	2	2932	NC_013939.1	2234389	2	112	NC_013939.1	2894	5345	0	100	AP011529.582723.585620	Bacteria;Deferribacterota;Deferribacteres;Deferribacterales;Deferribacteraceae;Deferribacter;Deferribacter desulfuricans SSM1	1271466	1271466	t	f	f	2234389	2234389	Complete Genome	ASM1098v1
GCA_000011385	https://ftp.ncbi.nlm.nih.gov/genomes/all/GCA/000/011/385/GCA_000011385.1_ASM1138v1	RS_GCF_000011385.1	BwgvA	0	99.15	0.85	171	k__Bacteria (UID1453)	117	0	4144543	88.9574178598542	1	2888492	61.9978583474332	4659019	RS_GCF_000011385.1	t	d__Bacteria;p__Cyanobacteria;c__Cyanobacteriia;o__Gloeobacterales;f__Gloeobacteraceae;g__Gloeobacter;s__Gloeobacter violaceus	type strain of species	LPSN; DSMZ	t	1	1	4659019	4659019	4659019	1	2779	NC_005125.1	4659019	1	88	NC_005125.1	2778	5131	0	100	BA000045.1567992.1570772	Bacteria;Cyanobacteria;Cyanobacteriia;Gloeobacterales;Gloeobacteraceae;Gloeobacter PCC-7421;Gloeobacter violaceus PCC 7421	4659019	4659019	t	f	f	4659019	4659019	Complete Genome	ASM1138v1
GCA_000011905	https://ftp.ncbi.nlm.nih.gov/genomes/all/GCA/000/011/905/GCA_000011905.1_ASM1190v1	RS_GCF_000011905.1	BpwkA	0	99.01	0	151	k__Bacteria (UID1452)	101	0	1331541	90.5982772228724	1	717962	48.8502571918461	1469720	RS_GCF_000011905.1	t	d__Bacteria;p__Chloroflexota;c__Dehalococcoidia;o__Dehalococcoidales;f__Dehalococcoidaceae;g__Dehalococcoides;s__Dehalococcoides mccartyi	type strain of species	LPSN; DSMZ	t	1	1	1469720	1469720	1469720	1	2946	NC_002936.3	1469720	1	102	NC_002936.3	2945	5439	0	100	CP000027.47719.50667	Bacteria;Chloroflexi;Dehalococcoidia;Dehalococcoidales;Dehalococcoidaceae;Dehalococcoides;Dehalococcoides mccartyi 195	1469720	1469720	t	f	f	1469720	1469720	Complete Genome	ASM1190v1
GCA_000012865	https://ftp.ncbi.nlm.nih.gov/genomes/all/GCA/000/012/865/GCA_000012865.1_ASM1286v1	RS_GCF_000012865.1	BltyA	1	100	0	295	p__Firmicutes (UID1022)	158	0	2168860	90.3119690862454	1	1009832	42.0497193651185	2401520	RS_GCF_000012865.1	t	d__Bacteria;p__Firmicutes_B;c__Desulfotomaculia;o__Carboxydothermales;f__Carboxydothermaceae;g__Carboxydothermus;s__Carboxydothermus hydrogenoformans	type strain of species	LPSN; DSMZ	t	1	1	2401520	2401520	2401520	4	3004	NC_007503.1-#4	2401520	4	109	NC_007503.1	3004	5548	0	100	CP000141.2108894.2111900	Bacteria;Firmicutes;Desulfotomaculia;Carboxydothermales;Carboxydothermaceae;Carboxydothermus;Carboxydothermus hydrogenoformans Z-2901	2401520	2401520	t	f	f	2401520	2401520	Complete Genome	ASM1286v1
GCA_000012885	https://ftp.ncbi.nlm.nih.gov/genomes/all/GCA/000/012/885/GCA_000012885.1_ASM1288v1	RS_GCF_000012885.1	DdqnA	0	99.35	0.65	247	c__Deltaproteobacteria (UID3216)	155	0	3176777	86.6576574930038	1	2020411	55.1137471824737	3665893	RS_GCF_000012885.1	t	d__Bacteria;p__Desulfobacterota_F;c__Desulfuromonadia;o__Desulfuromonadales;f__Syntrophotaleaceae;g__Syntrophotalea;s__Syntrophotalea carbinolica	type strain of species	LPSN; DSMZ	f	1	1	3665893	3665893	3665893	2	2951	NC_007498.2	3665893	2	110	NC_007498.2	2951	5450	0	100	CP000142.2747152.2750107	Bacteria;Desulfobacterota;Desulfuromonadia;Desulfuromonadales;Geopsychrobacteraceae;Pelobacter;Pelobacter carbinolicus DSM 2380	3665893	3665893	t	f	f	3665893	3665893	Complete Genome	ASM1288v1
GCA_000013025	https://ftp.ncbi.nlm.nih.gov/genomes/all/GCA/000/013/025/GCA_000013025.1_ASM1302v1	RS_GCF_000013025.1	ByhfA	0	99.68	0	529	c__Alphaproteobacteria (UID3422)	308	0	3368135	90.9073119963423	1	2294530	61.9302832561543	3705021	RS_GCF_000013025.1	t	d__Bacteria;p__Proteobacteria;c__Alphaproteobacteria;o__Caulobacterales;f__Hyphomonadaceae;g__Hyphomonas;s__Hyphomonas neptunium	type strain of species	LPSN; DSMZ	f	1	1	3705021	3705021	3705021	1	2762	NC_008358.1	3705021	1	108	NC_008358.1	2762	5101	0	100	CP000158.2814978.2817750	Bacteria;Proteobacteria;Alphaproteobacteria;Caulobacterales;Hyphomonadaceae;Hyphomonas;Hyphomonas neptunium ATCC 15444	3705021	3705021	t	f	f	3705021	3705021	Complete Genome	ASM1302v1
GCA_000013225	https://ftp.ncbi.nlm.nih.gov/genomes/all/GCA/000/013/225/GCA_000013225.1_ASM1322v1	RS_GCF_000013225.1	ByqzA	2	100	0	168	k__Bacteria (UID1453)	114	0	2620773	86.0205626973869	1	1780796	58.4503787729594	3046682	RS_GCF_000013225.1	t	d__Bacteria;p__Cyanobacteria;c__Cyanobacteriia;o__PCC-7336;f__JA-3-3Ab;g__JA-3-3Ab;s__JA-3-3Ab sp000013225	not type material	none	f	1	1	3046682	3046682	3046682	2	2797	NC_007776.1	3046682	2	110	NC_007776.1	2797	5166	0	100	CP000240.2049069.2051876	Bacteria;Cyanobacteria;Cyanobacteriia;Eurycoccales;Leptococcaceae;Leptococcus JA-3-3Ab;Synechococcus sp. JA-2-3B'a(2-13)	3046682	3046682	t	f	f	3046682	3046682	Complete Genome	ASM1322v1
GCA_000014005	https://ftp.ncbi.nlm.nih.gov/genomes/all/GCA/000/014/005/GCA_000014005.1_ASM1400v1	RS_GCF_000014005.1	CbhnA	0	99.95	0	188	k__Bacteria (UID3187)	117	0	5094025	90.153862544882	1	3298902	58.3838433178158	5650368	RS_GCF_000014005.1	t	d__Bacteria;p__Acidobacteriota;c__Acidobacteriae;o__Acidobacteriales;f__Koribacteraceae;g__Koribacter;s__Koribacter versatilis	not type material	none	f	1	1	5650368	5650368	5650368	1	2950	NC_008009.1	5650368	1	110	NC_008009.1	2950	5448	0	100	CP000360.5256362.5259327	Bacteria;Acidobacteriota;Acidobacteriae;Acidobacteriales;Koribacteraceae;Candidatus Koribacter;Candidatus Koribacter versatilis Ellin345	5650368	5650368	t	f	f	5650368	5650368	Complete Genome	ASM1400v1
GCA_000014145	https://ftp.ncbi.nlm.nih.gov/genomes/all/GCA/000/014/145/GCA_000014145.1_ASM1414v1	RS_GCF_000014145.1	BovmA	0	100	0	454	o__Cytophagales (UID2936)	336	0	3990541	90.0145447392842	1	1722148	38.846454200989	4433218	RS_GCF_000014145.1	t	d__Bacteria;p__Bacteroidota;c__Bacteroidia;o__Cytophagales;f__Cytophagaceae;g__Cytophaga;s__Cytophaga hutchinsonii	type strain of species	LPSN; DSMZ	t	1	1	4433218	4433218	4433218	3	2885	NC_008255.1	4433218	3	106	NC_008255.1	2885	5328	0	100	FPJX01000026.92.2990	Bacteria;Bacteroidota;Bacteroidia;Cytophagales;Cytophagaceae;Cytophaga;Cytophaga hutchinsonii ATCC 33406	4433218	4433218	t	f	f	4433218	4433218	Complete Genome	ASM1414v1
GCA_000014785	https://ftp.ncbi.nlm.nih.gov/genomes/all/GCA/000/014/785/GCA_000014785.1_ASM1478v1	RS_GCF_000014785.1	BdrkA	0	100	0.59	543	c__Gammaproteobacteria (UID4267)	283	0	2959667	90.3454698859321	1	2212286	67.5312520604748	3275944	RS_GCF_000014785.1	t	d__Bacteria;p__Proteobacteria;c__Gammaproteobacteria;o__Nitrococcales;f__Halorhodospiraceae;g__Alkalilimnicola;s__Alkalilimnicola ehrlichii	type strain of species	LPSN; DSMZ	f	1	1	3275944	3275944	3275944	2	2884	NC_008340.1	3275944	2	111	NC_008340.1	2884	5326	0	100	CP000453.490502.493399	Bacteria;Proteobacteria;Gammaproteobacteria;Nitrococcales;Halorhodospiraceae;Alkalilimnicola;Alkalilimnicola ehrlichii MLHE-1	3275944	3275944	t	f	f	3275944	3275944	Complete Genome	ASM1478v1
GCA_000015025	https://ftp.ncbi.nlm.nih.gov/genomes/all/GCA/000/015/025/GCA_000015025.1_ASM1502v1	RS_GCF_000015025.1	BccbA	0	98.75	0.27	311	o__Actinomycetales (UID1696)	187	0	2198716	89.9807656105486	1	1634908	66.907355721617	2443540	RS_GCF_000015025.1	t	d__Bacteria;p__Actinobacteriota;c__Actinomycetia;o__Acidothermales;f__Acidothermaceae;g__Acidothermus;s__Acidothermus cellulolyticus	type strain of species	LPSN; DSMZ	t	1	1	2443540	2443540	2443540	1	3112	NC_008578.1	2443540	1	109	NC_008578.1	3112	5747	0	100	CP000481.1394248.1397363	Bacteria;Actinobacteriota;Actinobacteria;Frankiales;Acidothermaceae;Acidothermus;Acidothermus cellulolyticus 11B	2443540	2443540	t	f	f	2443540	2443540	Complete Genome	ASM1502v1
GCA_000017805	https://ftp.ncbi.nlm.nih.gov/genomes/all/GCA/000/017/805/GCA_000017805.1_ASM1780v1	RS_GCF_000017805.1	CwapA	0	99.69	0	159	k__Bacteria (UID1452)	109	0	4927566	86.0966177193639	1	3473474	60.6900776440437	5723298	RS_GCF_000017805.1	t	d__Bacteria;p__Chloroflexota;c__Chloroflexia;o__Chloroflexales;f__Roseiflexaceae;g__Roseiflexus;s__Roseiflexus castenholzii	type strain of species	LPSN; DSMZ	t	1	1	5723298	5723298	5723298	2	2848	NC_009767.1	none	0	none	none	2848	5260	0	100	CP000804.5185174.5188096	Bacteria;Chloroflexi;Chloroflexia;Chloroflexales;Roseiflexaceae;Roseiflexus;Roseiflexus castenholzii DSM 13941	5723298	5723298	f	f	t	5723298	5723298	Complete Genome	ASM1780v1
GCA_000017845	https://ftp.ncbi.nlm.nih.gov/genomes/all/GCA/000/017/845/GCA_000017845.1_ASM1784v1	RS_GCF_000017845.1	BolgA	0	99.96	0	584	p__Cyanobacteria (UID2192)	458	0	4690139	85.8940509052763	6	2071773	37.9419406388973	5460377	RS_GCF_000017845.1	t	d__Bacteria;p__Cyanobacteria;c__Cyanobacteriia;o__Cyanobacteriales;f__Microcystaceae;g__Crocosphaera;s__Crocosphaera subtropica	type strain of species	LPSN	f	1	1	4934271	4934271	4934271	2	2872	NC_010546.1	none	0	none	none	2872	5304	0	100	AGJC02000001.307893.310766	Bacteria;Cyanobacteria;Cyanobacteriia;Cyanobacteriales;Microcystaceae;Cyanothece ATCC 51142 (UCYN-C);Cyanothece sp. ATCC 51472	910062	910062	f	f	t	4934271	4934271	Complete Genome	ASM1784v1
GCA_000018205	https://ftp.ncbi.nlm.nih.gov/genomes/all/GCA/000/018/205/GCA_000018205.1_ASM1820v1	RS_GCF_000018205.1	CvtvA	0	100	0	324	o__Rickettsiales (UID3809)	211	0	964199	78.3226650203889	1	398060	32.3347359186392	1231060	RS_GCF_000018205.1	t	d__Bacteria;p__Proteobacteria;c__Alphaproteobacteria;o__Rickettsiales;f__Rickettsiaceae;g__Rickettsia;s__Rickettsia akari	not type material	none	f	1	1	1231060	1231060	1231060	1	2746	NC_009881.1	1231060	1	109	NC_009881.1	2743	5066	0	100	CP000847.288161.290905	Bacteria;Proteobacteria;Alphaproteobacteria;Rickettsiales;Rickettsiaceae;Rickettsia;Rickettsia akari str. Hartford	1231060	1231060	t	f	f	1231060	1231060	Complete Genome	ASM1820v1
GCA_000018405	https://ftp.ncbi.nlm.nih.gov/genomes/all/GCA/000/018/405/GCA_000018405.1_ASM1840v1	RS_GCF_000018405.1	BqjpA	0	99.35	0.65	247	c__Deltaproteobacteria (UID3216)	155	0	3489969	88.4843111359129	1	2215384	56.1686155783972	3944167	RS_GCF_000018405.1	t	d__Bacteria;p__Desulfobacterota;c__Desulfobacteria;o__Desulfobacterales;f__Desulfosudaceae;g__Desulfosudis;s__Desulfosudis oleovorans	not type material	none	f	1	1	3944167	3944167	3944167	1	3014	NC_009943.1	3944167	1	110	NC_009943.1	2598	4798	0	100	CP000859.683476.686073	Bacteria;Desulfobacterota;Desulfobacteria;Desulfobacterales;Desulfococcaceae;Desulfococcus;Desulfococcus oleovorans Hxd3	3944167	3944167	t	f	f	3944167	3944167	Complete Genome	ASM1840v1
GCA_000019165	https://ftp.ncbi.nlm.nih.gov/genomes/all/GCA/000/019/165/GCA_000019165.1_ASM1916v1	RS_GCF_000019165.1	BxsdA	0	100	0.89	420	c__Clostridia (UID1085)	196	0	2637255	85.7530401667161	1	1752219	56.9751906007888	3075407	RS_GCF_000019165.1	t	d__Bacteria;p__Firmicutes_B;c__Desulfitobacteriia;o__Heliobacteriales;f__Heliobacteriaceae;g__Heliobacterium_A;s__Heliobacterium_A modesticaldum	type strain of species	LPSN; DSMZ	f	1	1	3075407	3075407	3075407	10	2914	NC_010337.2-#10	3075407	10	110	NC_010337.2	2912	5378	0	100	CP000930.2282819.2285734	Bacteria;Firmicutes;Desulfitobacteriia;Desulfitobacteriales;Heliobacteriaceae;Heliobacterium;Heliobacterium modesticaldum Ice1	3075407	3075407	t	f	f	3075407	3075407	Complete Genome	ASM1916v1
GCA_000019905	https://ftp.ncbi.nlm.nih.gov/genomes/all/GCA/000/019/905/GCA_000019905.1_ASM1990v1	RS_GCF_000019905.1	BshjA	0	100	0	273	c__Bacilli (UID259)	152	0	2686090	88.3353843381284	3	1450378	47.6974703251067	3040786	RS_GCF_000019905.1	t	d__Bacteria;p__Firmicutes;c__Bacilli;o__Exiguobacterales;f__Exiguobacteraceae;g__Exiguobacterium_A;s__Exiguobacterium_A sibiricum	type strain of species	LPSN; DSMZ	f	1	1	3034136	3034136	3034136	9	2910	NC_010556.1	3034136	9	110	NC_010556.1	2911	5363	0	99.931	JMKS01000003.1555009.1557922	Bacteria;Firmicutes;Bacilli;Exiguobacterales;Exiguobacteraceae;Exiguobacterium;Exiguobacterium antarcticum DSM 14480	1013595	1013595	t	f	f	3034136	3034136	Complete Genome	ASM1990v1
GCA_000020145	https://ftp.ncbi.nlm.nih.gov/genomes/all/GCA/000/020/145/GCA_000020145.1_ASM2014v1	RS_GCF_000020145.1	BriqA	0	96.63	0	143	k__Bacteria (UID2495)	89	0	1495590	90.9968714292494	1	656638	39.9521283650997	1643562	RS_GCF_000020145.1	t	d__Bacteria;p__Elusimicrobiota;c__Elusimicrobia;o__Elusimicrobiales;f__Elusimicrobiaceae;g__Elusimicrobium;s__Elusimicrobium minutum	type strain of species	LPSN; DSMZ	t	1	1	1643562	1643562	1643562	1	3029	NC_010644.1	none	0	none	none	2830	5227	0	100	CP001055.1531500.1534334	Bacteria;Elusimicrobiota;Elusimicrobia;Elusimicrobiales;Elusimicrobiaceae;Elusimicrobium;Elusimicrobium minutum Pei191	1643562	1643562	f	f	t	1643562	1643562	Complete Genome	ASM2014v1
GCA_000020165	https://ftp.ncbi.nlm.nih.gov/genomes/all/GCA/000/020/165/GCA_000020165.1_ASM2016v1	RS_GCF_000020165.1	BnamA	0	100	0	332	o__Clostridiales (UID1375)	124	0	3174535	82.4989754335339	2	1057410	27.4796912345188	3847969	RS_GCF_000020165.1	t	d__Bacteria;p__Firmicutes_A;c__Clostridia;o__Clostridiales;f__Clostridiaceae;g__Clostridium;s__Clostridium botulinum_B	not type material	none	f	1	1	3800327	3800327	3800327	11	2906	NC_010674.1-#6	3800327	12	111	NC_010674.1	2906	5367	0	100	CP001056.202464.205374	Bacteria;Firmicutes;Clostridia;Clostridiales;Clostridiaceae;Clostridium;Clostridium botulinum B str. Eklund 17B (NRP)	1923984	1923984	t	f	f	3800327	3800327	Complete Genome	ASM2016v1
GCA_000020485	https://ftp.ncbi.nlm.nih.gov/genomes/all/GCA/000/020/485/GCA_000020485.1_ASM2048v1	RS_GCF_000020485.1	BxnkA	0	99.12	0.88	207	p__Firmicutes (UID241)	114	100	2257379	87.5582298287219	1	976684	37.8831920302419	2578146	RS_GCF_000020485.1	t	d__Bacteria;p__Firmicutes_F;c__Halanaerobiia;o__Halanaerobiales;f__Halothermotrichaceae;g__Halothermothrix;s__Halothermothrix orenii	type strain of species	LPSN; DSMZ	t	1	1	2578146	2578146	2578146	4	2965	NC_011899.1	2578146	3	110	NC_011899.1	2609	4819	0	100	CP001098.21909.24517	Bacteria;Firmicutes;Halanaerobiia;Halanaerobiales;Halanaerobiaceae;Halothermothrix;Halothermothrix orenii H 168	2578146	2578146	t	f	f	2578146	2578146	Complete Genome	ASM2048v1
GCA_000020525	https://ftp.ncbi.nlm.nih.gov/genomes/all/GCA/000/020/525/GCA_000020525.1_ASM2052v1	RS_GCF_000020525.1	BmpwA	0	99.45	1.09	273	k__Bacteria (UID2570)	183	0	2877480	87.3696202408655	1	1483337	45.0389196029945	3293456	RS_GCF_000020525.1	t	d__Bacteria;p__Bacteroidota;c__Chlorobia;o__Chlorobiales;f__Chloroherpetonaceae;g__Chloroherpeton;s__Chloroherpeton thalassium	type strain of species	LPSN; DSMZ	t	1	1	3293456	3293456	3293456	1	2864	NC_011026.1	3293456	1	101	NC_011026.1	2863	5288	0	100	CP001100.903930.906796	Bacteria;Bacteroidota;Chlorobia;Chlorobiales;Chloroherpetonaceae;Chloroherpeton;Chloroherpeton thalassium ATCC 35110	3293456	3293456	t	f	f	3293456	3293456	Complete Genome	ASM2052v1
GCA_000020785	ftp://ftp.ncbi.nlm.nih.gov/genomes/all/GCA/000/020/785/GCA_000020785.1_ASM2078v1
GCA_000020945	https://ftp.ncbi.nlm.nih.gov/genomes/all/GCA/000/020/945/GCA_000020945.1_ASM2094v1	RS_GCF_000020945.1	BobrA	0	100	0	102	k__Bacteria (UID203)	56	0	1316980	92.4253567939634	1	637935	44.7701331731363	1424912	RS_GCF_000020945.1	t	d__Bacteria;p__Coprothermobacterota;c__Coprothermobacteria;o__Coprothermobacterales;f__Coprothermobacteraceae;g__Coprothermobacter;s__Coprothermobacter proteolyticus	type strain of species	LPSN; DSMZ	t	1	1	1424912	1424912	1424912	2	3017	NC_011295.1	1424912	2	97	NC_011295.1	3016	5570	0	100	CP001145.936571.939590	Bacteria;Coprothermobacterota;Coprothermobacteria;Coprothermobacterales;Coprothermobacteraceae;Coprothermobacter;Coprothermobacter proteolyticus DSM 5265	1424912	1424912	t	f	f	1424912	1424912	Complete Genome	ASM2094v1
GCA_000021645	https://ftp.ncbi.nlm.nih.gov/genomes/all/GCA/000/021/645/GCA_000021645.1_ASM2164v1	RS_GCF_000021645.1	BqqkA	0	100	0	104	k__Bacteria (UID203)	58	0	1741809	93.8697212701287	1	630099	33.957349802755	1855560	RS_GCF_000021645.1	t	d__Bacteria;p__Dictyoglomota;c__Dictyoglomia;o__Dictyoglomales;f__Dictyoglomaceae;g__Dictyoglomus;s__Dictyoglomus turgidum	type strain of species	LPSN; DSMZ	f	1	1	1855560	1855560	1855560	2	3013	NC_011661.1	1855560	2	111	NC_011661.1	3004	5548	0	100	CP001251.1240891.1243899	Bacteria;Dictyoglomota;Dictyoglomia;Dictyoglomales;Dictyoglomaceae;Dictyoglomus;Dictyoglomus turgidum DSM 6724	1855560	1855560	t	f	f	1855560	1855560	Complete Genome	ASM2164v1
GCA_000022145	https://ftp.ncbi.nlm.nih.gov/genomes/all/GCA/000/022/145/GCA_000022145.1_ASM2214v1	RS_GCF_000022145.1	BejmA	0	99.35	0	247	c__Deltaproteobacteria (UID3216)	155	0	4557079	90.6100793962773	1	3757738	74.7164880245456	5029329	RS_GCF_000022145.1	t	d__Bacteria;p__Myxococcota;c__Myxococcia;o__Myxococcales;f__Anaeromyxobacteraceae;g__Anaeromyxobacter;s__Anaeromyxobacter dehalogenans	type strain of species	LPSN; DSMZ	t	1	1	5029329	5029329	5029329	2	2973	NC_011891.1	5029329	2	109	NC_011891.1	2973	5491	0	100	CP001359.3076514.3079491	Bacteria;Myxococcota;Myxococcia;Myxococcales;Anaeromyxobacteraceae;Anaeromyxobacter;Anaeromyxobacter dehalogenans 2CP-1	5029329	5029329	t	f	f	5029329	5029329	Complete Genome	ASM2214v1
GCA_000022325	https://ftp.ncbi.nlm.nih.gov/genomes/all/GCA/000/022/325/GCA_000022325.1_ASM2232v1	RS_GCF_000022325.1	BllbA	0	100	0	488	o__Thermoanaerobacterales (UID1420)	209	0	2563867	87.4543859421721	3	1031700	35.1916421470142	2931662	RS_GCF_000022325.1	t	d__Bacteria;p__Firmicutes_A;c__Thermoanaerobacteria;o__Caldicellulosiruptorales;f__Caldicellulosiruptoraceae;g__Caldicellulosiruptor;s__Caldicellulosiruptor bescii	type strain of species	LPSN; DSMZ	f	1	1	2919718	2919718	2919718	3	2955	NC_012034.1	2919718	3	110	NC_012034.1	2955	5457	0	100	CP001393.451979.454947	Bacteria;Firmicutes;Thermoanaerobacteria;Caldicellulosiruptorales;Caldicellulosiraptoraceae;Caldicellulosiruptor;Caldicellulosiruptor bescii DSM 6725	977220	977220	t	f	f	2919718	2919718	Complete Genome	ASM2232v1
GCA_000024025	https://ftp.ncbi.nlm.nih.gov/genomes/all/GCA/000/024/025/GCA_000024025.1_ASM2402v1	RS_GCF_000024025.1	BlxuA	0	99.74	1.32	315	o__Actinomycetales (UID1696)	190	0	9319769	89.0328915905967	1	7303066	69.7670815078113	10467782	RS_GCF_000024025.1	t	d__Bacteria;p__Actinobacteriota;c__Actinomycetia;o__Streptomycetales;f__Catenulisporaceae;g__Catenulispora;s__Catenulispora acidiphila	type strain of species	LPSN; DSMZ	t	1	1	10467782	10467782	10467782	3	3128	NC_013131.1	10467782	3	101	NC_013131.1	3128	5777	0	100	CP001700.10097807.10100938	Bacteria;Actinobacteriota;Actinobacteria;Catenulisporales;Catenulisporaceae;Catenulispora;Catenulispora acidiphila DSM 44928	10467782	10467782	t	f	f	10467782	10467782	Complete Genome	ASM2402v1
GCA_000024205	https://ftp.ncbi.nlm.nih.gov/genomes/all/GCA/000/024/205/GCA_000024205.1_ASM2420v1	RS_GCF_000024205.1	BqezA	0	99.27	0.16	294	p__Firmicutes (UID1022)	157	0	3759904	82.7148043920923	1	1888927	41.5548448353845	4545624	RS_GCF_000024205.1	t	d__Bacteria;p__Firmicutes_B;c__Desulfotomaculia;o__Desulfotomaculales;f__Desulfofarciminaceae;g__Desulfofarcimen;s__Desulfofarcimen acetoxidans	type strain of species	LPSN; DSMZ	t	1	1	4545624	4545624	4545624	12	2974	NC_013216.1-#9	4545624	8	109	NC_013216.1	2974	5493	0	100	CP001720.2045449.2048424	Bacteria;Firmicutes;Desulfotomaculia;Desulfotomaculales;Desulfotomaculaceae;Desulfotomaculum;Desulfofarcimen acetoxidans DSM 771	4545624	4545624	t	f	f	4545624	4545624	Complete Genome	ASM2420v1
GCA_000024325	https://ftp.ncbi.nlm.nih.gov/genomes/all/GCA/000/024/325/GCA_000024325.1_ASM2432v1	RS_GCF_000024325.1	BqfjA	0	100	0	280	c__Deltaproteobacteria (UID3217)	168	0	2478718	85.1919890485423	2	1668078	57.3307987064742	2909567	RS_GCF_000024325.1	t	d__Bacteria;p__Desulfobacterota;c__Desulfovibrionia;o__Desulfovibrionales;f__Desulfohalobiaceae;g__Desulfohalobium;s__Desulfohalobium retbaense	type strain of species	LPSN; DSMZ	t	1	1	2864304	2864304	2864304	2	2935	NC_013223.1	2864304	2	109	NC_013223.1	2934	5419	0	100	CP001734.2477634.2480572	Bacteria;Desulfobacterota;Desulfovibrionia;Desulfovibrionales;Desulfohalobiaceae;Desulfohalobium;Desulfohalobium retbaense DSM 5692	1454783	1454783	t	f	f	2864304	2864304	Complete Genome	ASM2432v1
GCA_000024465	https://ftp.ncbi.nlm.nih.gov/genomes/all/GCA/000/024/465/GCA_000024465.1_ASM2446v1	RS_GCF_000024465.1	CszaA	0	99.94	0.15	347	c__Alphaproteobacteria (UID3305)	229	0	2512804	91.2576488263961	1	1345200	48.8537065371068	2753527	RS_GCF_000024465.1	t	d__Bacteria;p__Proteobacteria;c__Alphaproteobacteria;o__Puniceispirillales;f__Puniceispirillaceae;g__Puniceispirillum;s__Puniceispirillum marinum	type strain of species	LPSN	f	1	1	2753527	2753527	2753527	1	2715	NC_014010.1	2753527	1	109	NC_014010.1	2715	5014	0	100	CP001751.2140825.2143551	Bacteria;Proteobacteria;Alphaproteobacteria;Puniceispirillales;SAR116 clade;Candidatus Puniceispirillum;Candidatus Puniceispirillum marinum IMCC1322	2753527	2753527	t	f	f	2753527	2753527	Complete Genome	ASM2446v1
GCA_000024725	https://ftp.ncbi.nlm.nih.gov/genomes/all/GCA/000/024/725/GCA_000024725.1_ASM2472v1	RS_GCF_000024725.1	CiiyA	0	99.47	1.18	540	c__Gammaproteobacteria (UID4267)	283	0	3634637	87.681761819524	2	2139198	51.6058823813223	4145260	RS_GCF_000024725.1	t	d__Bacteria;p__Proteobacteria;c__Gammaproteobacteria;o__Nitrosococcales;f__Nitrosococcaceae;g__Nitrosococcus;s__Nitrosococcus halophilus	type strain of species	LPSN	f	1	1	4079427	4079427	4079427	2	2901	NC_013960.1	4079427	2	109	NC_013960.1	2901	5358	0	100	CP001798.1100203.1103105	Bacteria;Proteobacteria;Gammaproteobacteria;Nitrosococcales;Nitrosococcaceae;Nitrosococcus;Nitrosococcus halophilus Nc 4	2072630	2072630	t	f	f	4079427	4079427	Complete Genome	ASM2472v1
GCA_000024805	https://ftp.ncbi.nlm.nih.gov/genomes/all/GCA/000/024/805/GCA_000024805.1_ASM2480v1	RS_GCF_000024805.1	BxdvA	0	98.39	2.93	247	c__Deltaproteobacteria (UID3216)	155	0	8366608	88.5700814095318	1	6563619	69.4833879119411	9446314	RS_GCF_000024805.1	t	d__Bacteria;p__Myxococcota;c__Polyangia;o__Haliangiales;f__Haliangiaceae;g__Haliangium;s__Haliangium ochraceum	type strain of species	LPSN; DSMZ	t	1	1	9446314	9446314	9446314	2	3004	NC_013440.1	9446314	2	111	NC_013440.1	3004	5548	0	100	CP001804.173404.176410	Bacteria;Myxococcota;Polyangia;Haliangiales;Haliangiaceae;Haliangium;Haliangium ochraceum DSM 14365	9446314	9446314	t	f	f	9446314	9446314	Complete Genome	ASM2480v1
GCA_000024845	https://ftp.ncbi.nlm.nih.gov/genomes/all/GCA/000/024/845/GCA_000024845.1_ASM2484v1	RS_GCF_000024845.1	CvsvA	0	100	0	265	k__Bacteria (UID2570)	177	0	3111959	91.8866448738122	2	2177804	64.303900775289	3386737	RS_GCF_000024845.1	t	d__Bacteria;p__Bacteroidota;c__Rhodothermia;o__Rhodothermales;f__Rhodothermaceae;g__Rhodothermus;s__Rhodothermus marinus	type strain of species	LPSN; DSMZ	t	1	1	3261604	3261604	3261604	1	2959	NC_013501.1	none	0	none	none	2959	5465	0	100	CP001807.189201.192161	Bacteria;Bacteroidota;Rhodothermia;Rhodothermales;Rhodothermaceae;Rhodothermus;Rhodothermus marinus DSM 4252	1693368	1693368	f	f	t	3261604	3261604	Complete Genome	ASM2484v1
GCA_000024885	https://ftp.ncbi.nlm.nih.gov/genomes/all/GCA/000/024/885/GCA_000024885.1_ASM2488v1	RS_GCF_000024885.1	DdjpA	0	99.87	0	396	p__Proteobacteria (UID3061)	260	0	2143687	92.9471273019588	1	898781	38.9698272292465	2306351	RS_GCF_000024885.1	t	d__Bacteria;p__Campylobacterota;c__Campylobacteria;o__Campylobacterales;f__Sulfurospirillaceae;g__Sulfurospirillum;s__Sulfurospirillum deleyianum	type strain of species	LPSN; DSMZ	t	1	1	2306351	2306351	2306351	3	2904	NC_013512.1	none	0	none	none	2904	5363	0	100	CP001816.2276723.2279633	Bacteria;Campylobacterota;Campylobacteria;Campylobacterales;Sulfurospirillaceae;Sulfurospirillum;Sulfurospirillum deleyianum DSM 6946	2306351	2306351	f	f	t	2306351	2306351	Complete Genome	ASM2488v1
GCA_000024985	https://ftp.ncbi.nlm.nih.gov/genomes/all/GCA/000/024/985/GCA_000024985.1_ASM2498v1	RS_GCF_000024985.1	DacrA	0	98.13	0	159	k__Bacteria (UID1452)	107	0	3437167	86.0633477591565	2	2720128	68.1093825273602	3993764	RS_GCF_000024985.1	t	d__Bacteria;p__Chloroflexota;c__Chloroflexia;o__Thermomicrobiales;f__Thermomicrobiaceae;g__Sphaerobacter;s__Sphaerobacter thermophilus	type strain of species	LPSN; DSMZ	t	1	1	2741033	2741033	2741033	2	2944	NC_013523.1	none	0	none	none	2944	5437	0	100	CP001823.581589.584562	Bacteria;Chloroflexi;Chloroflexia;Thermomicrobiales;Thermomicrobiaceae;Sphaerobacter;Sphaerobacter thermophilus DSM 20745	1996882	1996882	f	f	t	2741033	2741033	Complete Genome	ASM2498v1
GCA_000025005	https://ftp.ncbi.nlm.nih.gov/genomes/all/GCA/000/025/005/GCA_000025005.1_ASM2500v1	RS_GCF_000025005.1	DesaA	0	98.58	0	158	k__Bacteria (UID1452)	106	0	2841024	91.5992198817313	2	1659573	53.5073241679002	3101581	RS_GCF_000025005.1	t	d__Bacteria;p__Chloroflexota;c__Chloroflexia;o__Thermobaculales;f__Thermobaculaceae;g__Thermobaculum;s__Thermobaculum terrenum	type strain of species	LPSN	t	1	1	2026947	2026947	2026947	2	2927	NC_013525.1	none	0	none	none	2927	5406	0	100	CP001825.1137014.1139947	Bacteria;Chloroflexi;Chloroflexia;Thermobaculales;Thermobaculaceae;Thermobaculum;Thermobaculum terrenum ATCC BAA-798	1550790	1550790	f	f	t	2026947	2026947	Complete Genome	ASM2500v1
GCA_000025705	https://ftp.ncbi.nlm.nih.gov/genomes/all/GCA/000/025/705/GCA_000025705.1_ASM2570v1	RS_GCF_000025705.1	CzrkA	0	99.52	0.48	418	c__Betaproteobacteria (UID3959)	210	0	2742641	91.3100901035272	1	1728356	57.5417424631849	3003656	RS_GCF_000025705.1	t	d__Bacteria;p__Proteobacteria;c__Gammaproteobacteria;o__Burkholderiales;f__Gallionellaceae;g__Sideroxydans;s__Sideroxydans lithotrophicus	not type material	none	f	1	1	3003656	3003656	3003656	2	2881	NC_013959.1	3003656	2	107	NC_013959.1	2880	5319	0	100	CP001965.1923367.1926250	Bacteria;Proteobacteria;Gammaproteobacteria;Burkholderiales;Gallionellaceae;Sideroxydans;Sideroxydans lithotrophicus ES-1	3003656	3003656	t	f	f	3003656	3003656	Complete Genome	ASM2570v1
GCA_000025885	https://ftp.ncbi.nlm.nih.gov/genomes/all/GCA/000/025/885/GCA_000025885.1_ASM2588v1	RS_GCF_000025885.1	BebfA	0	100	0	105	k__Bacteria (UID209)	59	0	1810857	91.4300875697771	1	897344	45.3068577475825	1980592	RS_GCF_000025885.1	t	d__Bacteria;p__Synergistota;c__Synergistia;o__Synergistales;f__Aminobacteriaceae;g__Aminobacterium;s__Aminobacterium colombiense	type strain of species	LPSN; DSMZ	t	1	1	1980592	1980592	1980592	3	2973	NC_014011.1	1980592	3	110	NC_014011.1	2973	5491	0	100	CP001997.796777.799753	Bacteria;Synergistota;Synergistia;Synergistales;Synergistaceae;Aminobacterium;Aminobacterium colombiense DSM 12261	1980592	1980592	t	f	f	1980592	1980592	Complete Genome	ASM2588v1
GCA_000025905	https://ftp.ncbi.nlm.nih.gov/genomes/all/GCA/000/025/905/GCA_000025905.1_ASM2590v1	RS_GCF_000025905.1	BobuA	0	99.77	0	230	k__Bacteria (UID2982)	148	0	3382332	90.1769796129916	1	2010480	53.6017794741401	3750771	RS_GCF_000025905.1	t	d__Bacteria;p__Verrucomicrobiota;c__Verrucomicrobiae;o__Opitutales;f__DSM-45221;g__Coraliomargarita;s__Coraliomargarita akajimensis	type strain of species	LPSN; DSMZ	t	1	1	3750771	3750771	3750771	2	2883	NC_014008.1	none	0	none	none	2883	5325	0	100	CP001998.2183015.2185906	Bacteria;Verrucomicrobiota;Verrucomicrobiae;Opitutales;Puniceicoccaceae;Coraliomargarita;Coraliomargarita akajimensis DSM 45221	3750771	3750771	f	f	t	3750771	3750771	Complete Genome	ASM2590v1
GCA_000025965	https://ftp.ncbi.nlm.nih.gov/genomes/all/GCA/000/025/965/GCA_000025965.1_ASM2596v1	RS_GCF_000025965.1	BezrA	0	100	0	540	f__Rhodocyclaceae (UID3972)	241	0	4216268	89.1906190802062	3	3058421	64.6976099237295	4727255	RS_GCF_000025965.1	t	d__Bacteria;p__Proteobacteria;c__Gammaproteobacteria;o__Burkholderiales;f__Rhodocyclaceae;g__Aromatoleum;s__Aromatoleum aromaticum	type strain of species	LPSN; DSMZ	t	1	1	4296230	4296230	4296230	4	2880	NC_006513.1	none	0	none	none	2880	5319	0	100	CR555306.1847921.1850806	Bacteria;Proteobacteria;Gammaproteobacteria;Burkholderiales;Rhodocyclaceae;Aromatoleum;Aromatoleum aromaticum EbN1	1575751	1575751	f	f	t	4296230	4296230	Complete Genome	ASM2596v1
GCA_000026005	https://ftp.ncbi.nlm.nih.gov/genomes/all/GCA/000/026/005/GCA_000026005.1_ASM2600v1	RS_GCF_000026005.1	BrgkA	0	100	0	368	o__Rickettsiales (UID3811)	234	0	953949	62.9106640595375	1	416676	27.4787895974228	1516355	RS_GCF_000026005.1	t	d__Bacteria;p__Proteobacteria;c__Alphaproteobacteria;o__Rickettsiales;f__Anaplasmataceae;g__Ehrlichia;s__Ehrlichia ruminantium	type strain of species	DSMZ	f	1	1	1516355	1516355	1516355	1	2777	NC_005295.2	1516355	1	110	NC_005295.2	2777	5129	0	100	CR767821.1283759.1286544	Bacteria;Proteobacteria;Alphaproteobacteria;Rickettsiales;Anaplasmataceae;Ehrlichia;Ehrlichia ruminantium str. Welgevonden	1516355	1516355	t	f	f	1516355	1516355	Complete Genome	ASM2600v1
GCA_000092025	https://ftp.ncbi.nlm.nih.gov/genomes/all/GCA/000/092/025/GCA_000092025.1_ASM9202v1	RS_GCF_000092025.1	BdcbA	0	100	0	840	f__Rhizobiaceae (UID3564)	354	0	4984810	87.8495479056469	4	3350147	59.0411468777063	5674258	RS_GCF_000092025.1	t	d__Bacteria;p__Proteobacteria;c__Alphaproteobacteria;o__Rhizobiales;f__Rhizobiaceae;g__Agrobacterium;s__Agrobacterium fabrum	type strain of species	LPSN	f	1	1	2841580	2841580	2841580	4	2808	NC_003062.2	2075577	4	109	NC_003063.2	2808	5186	0	100	JZLL01000010.541.3360	Bacteria;Proteobacteria;Alphaproteobacteria;Rhizobiales;Rhizobiaceae;Rhizobium;Agrobacterium radiobacter	1418564	1418564	t	f	f	2841580	2841580	Complete Genome	ASM9202v1
GCA_000092205	https://ftp.ncbi.nlm.nih.gov/genomes/all/GCA/000/092/205/GCA_000092205.1_ASM9220v1	RS_GCF_000092205.1	BqmcA	0	99.4	0	280	c__Deltaproteobacteria (UID3217)	168	0	2786698	89.9583990124487	1	1867527	60.2863098306746	3097763	RS_GCF_000092205.1	t	d__Bacteria;p__Desulfobacterota;c__Desulfobulbia;o__Desulfobulbales;f__Desulfurivibrionaceae;g__Desulfurivibrio;s__Desulfurivibrio alkaliphilus	type strain of species	LPSN; DSMZ	t	1	1	3097763	3097763	3097763	2	2953	NC_014216.1	3097763	2	110	NC_014216.1	2952	5452	0	100	CP001940.1067053.1070008	Bacteria;Desulfobacterota;Desulfobulbia;Desulfobulbales;Desulfurivibrionaceae;Desulfurivibrio;Desulfurivibrio alkaliphilus AHT 2	3097763	3097763	t	f	f	3097763	3097763	Complete Genome	ASM9220v1
GCA_000092405	https://ftp.ncbi.nlm.nih.gov/genomes/all/GCA/000/092/405/GCA_000092405.1_ASM9240v1	RS_GCF_000092405.1	DdqrA	0	98.81	0.51	420	c__Clostridia (UID1085)	196	0	2094315	87.0614688727236	1	1226580	50.9893958119506	2405559	RS_GCF_000092405.1	t	d__Bacteria;p__Firmicutes_B;c__Syntrophomonadia;o__Syntrophomonadales;f__Syntrophothermaceae;g__Syntrophothermus;s__Syntrophothermus lipocalidus	type strain of species	LPSN; DSMZ	t	1	1	2405559	2405559	2405559	5	2112	NC_014220.1-#2	2405559	2	103	NC_014220.1	2112	3901	0	100	CP002048.745245.749160	Bacteria;Firmicutes;Syntrophomonadia;Syntrophomonadales;Syntrophomonadaceae;Syntrophothermus;Syntrophothermus lipocalidus DSM 12680	2405559	2405559	t	f	f	2405559	2405559	Complete Genome	ASM9240v1
GCA_000092425	https://ftp.ncbi.nlm.nih.gov/genomes/all/GCA/000/092/425/GCA_000092425.1_ASM9242v1	RS_GCF_000092425.1	DfoeA	0	97.88	0.42	316	k__Bacteria (UID2142)	236	0	2865760	87.8960176027589	1	2221603	68.1390124763909	3260398	RS_GCF_000092425.1	t	d__Bacteria;p__Deinococcota;c__Deinococci;o__Deinococcales;f__Trueperaceae;g__Truepera;s__Truepera radiovictrix	type strain of species	LPSN; DSMZ	t	1	1	3260398	3260398	3260398	2	2948	NC_014221.1	3260398	2	108	NC_014221.1	2948	5445	0	100	CP002049.275138.278087	Bacteria;Deinococcota;Deinococci;Deinococcales;Trueperaceae;Truepera;Truepera radiovictrix DSM 17093	3260398	3260398	t	f	f	3260398	3260398	Complete Genome	ASM9242v1
GCA_000092505	https://ftp.ncbi.nlm.nih.gov/genomes/all/GCA/000/092/505/GCA_000092505.1_ASM9250v1	RS_GCF_000092505.1	CcntA	0	100	0	443	f__Leuconostocaceae (UID486)	178	0	1852333	88.1313377616286	6	796781	37.909693037401	2101787	RS_GCF_000092505.1	t	d__Bacteria;p__Firmicutes;c__Bacilli;o__Lactobacillales;f__Lactobacillaceae;g__Leuconostoc;s__Leuconostoc kimchii	type strain of species	LPSN; DSMZ	f	1	1	2002721	2002721	2002721	4	2911	NC_014136.1	2002721	4	91	NC_014136.1	2911	5376	0	100	CP001758.1128339.1131256	Bacteria;Firmicutes;Bacilli;Lactobacillales;Lactobacillaceae;Leuconostoc;Leuconostoc kimchii IMSNU 11154	350297	350297	t	f	f	2002721	2002721	Complete Genome	ASM9250v1
GCA_000092785	https://ftp.ncbi.nlm.nih.gov/genomes/all/GCA/000/092/785/GCA_000092785.1_ASM9278v1	RS_GCF_000092785.1	DoosA	0	97.47	0	230	k__Bacteria (UID2982)	148	0	1993537	93.5096545108717	2	932390	43.735063241561	2131905	RS_GCF_000092785.1	t	d__Bacteria;p__Chlamydiota;c__Chlamydiia;o__Chlamydiales;f__Waddliaceae;g__Waddlia;s__Waddlia chondrophila	type strain of species	LPSN; DSMZ	t	1	1	2116312	2116312	2116312	2	2937	NC_014225.1	2116312	2	109	NC_014225.1	2936	5422	0	100	CP001928.1329206.1332145	Bacteria;Verrucomicrobiota;Chlamydiae;Chlamydiales;Waddliaceae;Waddlia;Waddlia chondrophila WSU 86-1044	1065952	1065952	t	f	f	2116312	2116312	Complete Genome	ASM9278v1
GCA_000143965	https://ftp.ncbi.nlm.nih.gov/genomes/all/GCA/000/143/965/GCA_000143965.1_ASM14396v1	RS_GCF_000143965.1	BqcfA	0	98.71	0	247	c__Deltaproteobacteria (UID3216)	155	0	3310594	90.5590154198982	1	2401943	65.7034940481124	3655731	RS_GCF_000143965.1	t	d__Bacteria;p__Desulfobacterota;c__Desulfarculia;o__Desulfarculales;f__Desulfarculaceae;g__Desulfarculus;s__Desulfarculus baarsii	type strain of species	LPSN; DSMZ	t	1	1	3655731	3655731	3655731	1	2993	NC_014365.1	3655731	1	110	NC_014365.1	2993	5528	0	100	CP002085.335805.338802	Bacteria;Desulfobacterota;Desulfarculia;Desulfarculales;Desulfarculaceae;Desulfarculus;Desulfarculus baarsii DSM 2075	3655731	3655731	t	f	f	3655731	3655731	Complete Genome	ASM14396v1
GCA_000144695	https://ftp.ncbi.nlm.nih.gov/genomes/all/GCA/000/144/695/GCA_000144695.1_ASM14469v1	RS_GCF_000144695.1	BbwzA	0	97.41	0	208	p__Firmicutes (UID241)	116	0	2142657	86.7614379032036	1	904645	36.6312951592082	2469596	RS_GCF_000144695.1	t	d__Bacteria;p__Firmicutes_F;c__Halanaerobiia;o__Halobacteroidales;f__Acetohalobiaceae;g__Acetohalobium;s__Acetohalobium arabaticum	type strain of species	LPSN; DSMZ	t	1	1	2469596	2469596	2469596	5	2949	NC_014378.1-#5	2469596	5	110	NC_014378.1	2949	5446	0	100	CP002105.797374.800325	Bacteria;Firmicutes;Halanaerobiia;Halanaerobiales;Halobacteroidaceae;Acetohalobium;Acetohalobium arabaticum DSM 5501	2469596	2469596	t	f	f	2469596	2469596	Complete Genome	ASM14469v1
GCA_000146855	https://ftp.ncbi.nlm.nih.gov/genomes/all/GCA/000/146/855/GCA_000146855.1_ASM14685v1	GB_GCA_000146855.1	CofkA	0	99.3	0	249	o__Clostridiales (UID1120)	143	0	2036502	81.1022568428095	84	799165	32.3555918676699	2511030	GB_GCA_000146855.1	t	d__Bacteria;p__Firmicutes_A;c__Clostridia;o__Peptostreptococcales;f__Filifactoraceae;g__Peptoanaerobacter;s__Peptoanaerobacter margaretiae	type strain of subspecies	LPSN; DSMZ	f	14	1	144244	2491246	5453	1	3125	GL405247.1	2491246	2	94	GL405246.1	3124	5770	0	100	AEES01000073.37.3164	Bacteria;Firmicutes;Clostridia;Peptostreptococcales;Peptostreptococcaceae;[Eubacterium] yurii;[Eubacterium] yurii subsp. margaretiae ATCC 43715	29404	179359	t	f	f	60968	2491246	Scaffold	ASM14685v1
GCA_000147015	https://ftp.ncbi.nlm.nih.gov/genomes/all/GCA/000/147/015/GCA_000147015.1_ASM14701v1	GB_GCA_000147015.1	DpjeA	0	57.83	0	126	k__Bacteria (UID2495)	71	0	191315	91.7296369459734	1	28237	13.5387698739955	208564	GB_GCA_000147015.1	t	d__Bacteria;p__Proteobacteria;c__Gammaproteobacteria;o__Enterobacterales_A;f__Enterobacteriaceae_A;g__Zinderia;s__Zinderia insecticola	not type material	none	f	1	1	208564	208564	208564	1	2877	CP002161.1	none	0	none	none	2877	5313	0	100	CP002161.6931.9818	Bacteria;Proteobacteria;Gammaproteobacteria;Burkholderiales;Oxalobacteraceae;Candidatus Zinderia;Candidatus Zinderia insecticola CARI	208564	208564	f	f	t	208564	208564	Complete Genome	ASM14701v1
GCA_000147695	https://ftp.ncbi.nlm.nih.gov/genomes/all/GCA/000/147/695/GCA_000147695.3_ASM14769v3	RS_GCF_000147695.2	DerpA	0	99.52	0	488	o__Thermoanaerobacterales (UID1420)	209	0	2426702	87.1329696781681	1	956432	34.3415715877885	2785056	RS_GCF_000147695.2	t	d__Bacteria;p__Firmicutes_A;c__Thermoanaerobacteria;o__Thermoanaerobacterales;f__Thermoanaerobacteraceae;g__Thermoanaerobacter;s__Thermoanaerobacter wiegelii	type strain of species	LPSN; DSMZ	f	1	1	2785056	2785056	2785056	4	2869	NC_015958.1	2785056	4	102	NC_015958.1	2869	5299	0	100	CP002991.2270620.2273500	Bacteria;Firmicutes;Thermoanaerobacteria;Thermoanaerobacterales;Thermoanaerobacteraceae;Thermoanaerobacter;Thermoanaerobacter wiegelii Rt8.B1	2785056	2785056	t	f	f	2785056	2785056	Complete Genome	ASM14769v3
GCA_000148645	https://ftp.ncbi.nlm.nih.gov/genomes/all/GCA/000/148/645/GCA_000148645.1_ASM14864v1	RS_GCF_000148645.1	BszfA	0	100	0	309	c__Gammaproteobacteria (UID4442)	183	0	3806978	88.9655654300296	1	2576887	60.2194730319673	4279159	RS_GCF_000148645.1	t	d__Bacteria;p__Proteobacteria;c__Gammaproteobacteria;o__Enterobacterales;f__Shewanellaceae;g__Ferrimonas;s__Ferrimonas balearica	type strain of species	LPSN; DSMZ	t	1	1	4279159	4279159	4279159	7	2885	NC_014541.1-#7	4279159	6	108	NC_014541.1	2884	5326	0	100	CP002209.4250953.4253840	Bacteria;Proteobacteria;Gammaproteobacteria;Enterobacterales;Shewanellaceae;Ferrimonas;Ferrimonas balearica DSM 9799	4279159	4279159	t	f	f	4279159	4279159	Complete Genome	ASM14864v1
GCA_000154285	https://ftp.ncbi.nlm.nih.gov/genomes/all/GCA/000/154/285/GCA_000154285.1_ASM15428v1	RS_GCF_000154285.1	BeacA	0	100	0	177	k__Bacteria (UID2372)	106	0	1939998	88.541810718408	25	834744	38.1082817115912	2191053	RS_GCF_000154285.1	t	d__Bacteria;p__Firmicutes;c__Bacilli;o__Erysipelotrichales;f__Erysipelotrichaceae;g__Amedibacillus;s__Amedibacillus dolichus	type strain of species	LPSN; DSMZ	t	3	3	453733	453733	453733	2	2902	NZ_DS483477.1	none	0	none	none	2902	5360	0	100	ABAW02000024.387028.389932	Bacteria;Firmicutes;Bacilli;Erysipelotrichales;Erysipelotrichaceae;[Clostridium] innocuum group;[Eubacterium] dolichum DSM 3991	87618	115318	f	f	t	291535	291535	Scaffold	ASM15428v1
GCA_000154825	https://ftp.ncbi.nlm.nih.gov/genomes/all/GCA/000/154/825/GCA_000154825.1_ASM15482v1	RS_GCF_000154825.1	BeixA	0	98.59	1.41	249	o__Clostridiales (UID1120)	142	0	1964822	85.9990116877336	6	761765	33.3434299088288	2284703	RS_GCF_000154825.1	t	d__Bacteria;p__Firmicutes_A;c__Clostridia;o__Eubacteriales;f__Anaerofustaceae;g__Anaerofustis;s__Anaerofustis stercorihominis	type strain of species	LPSN; DSMZ	t	1	1	1288597	1288597	670558	2	2856	NZ_DS560015.1	670558	2	108	NZ_DS560015.1	2856	5275	0	100	ABIL02000005.4948.7806	Bacteria;Firmicutes;Clostridia;Eubacteriales;Anaerofustaceae;Anaerofustis;Anaerofustis stercorihominis DSM 17244	380767	456940	t	f	f	1288597	1288597	Scaffold	ASM15482v1
GCA_000155715	https://ftp.ncbi.nlm.nih.gov/genomes/all/GCA/000/155/715/GCA_000155715.1_ASM15571v1	RS_GCF_000155715.1	BxatA	0	96.59	1.5	544	c__Gammaproteobacteria (UID4267)	284	0	2340274	89.1327522609075	62	1411945	54.0473139122899	2625605	RS_GCF_000155715.1	t	d__Bacteria;p__Proteobacteria;c__Gammaproteobacteria;o__HTCC5015;f__HTCC5015;g__HTCC5015;s__HTCC5015 sp000155715	not type material	none	f	11	5	189578	445545	57689	1	2874	NZ_DS990612.1	57689	1	104	NZ_DS990612.1	2874	5308	0	100	ABSJ01000007.467.3343	Bacteria;Proteobacteria;Gammaproteobacteria;gamma proteobacterium HTCC5015	42135	87520	t	f	f	84735	148164	Scaffold	ASM15571v1
GCA_000158275	https://ftp.ncbi.nlm.nih.gov/genomes/all/GCA/000/158/275/GCA_000158275.2_ASM15827v2	RS_GCF_000158275.2	BuesA	0	100	0	149	k__Bacteria (UID2329)	89	0	2243294	89.2310311456232	2	677701	26.9567693928749	2514029	RS_GCF_000158275.2	t	d__Bacteria;p__Fusobacteriota;c__Fusobacteriia;o__Fusobacteriales;f__Fusobacteriaceae;g__Fusobacterium;s__Fusobacterium animalis	not type material	none	f	1	1	2507720	2507720	2507720	5	2889	NZ_CP007062.1	2507720	5	106	NZ_CP007062.1	2889	5336	0	100	CP007062.1627184.1630089	Bacteria;Fusobacteriota;Fusobacteriia;Fusobacteriales;Fusobacteriaceae;Fusobacterium;Fusobacterium nucleatum subsp. animalis 7_1	1257014	1257014	t	f	f	2507720	2507720	Complete Genome	ASM15827v2
GCA_000159095	https://ftp.ncbi.nlm.nih.gov/genomes/all/GCA/000/159/095/GCA_000159095.1_ASM15909v1	RS_GCF_000159095.1	BeiiA	2	100	0	313	o__Clostridiales (UID1125)	164	0	1869664	87.149724496783	141	718143	34.1487944262005	2145347	RS_GCF_000159095.1	t	d__Bacteria;p__Firmicutes_A;c__Clostridia;o__Tissierellales;f__Peptoniphilaceae;g__Anaerococcus;s__Anaerococcus tetradius	type strain of species	LPSN; DSMZ	f	11	2	144465	619253	1677	2	1660	NZ_GG666314.1	619253	2	110	NZ_GG666295.1	1665	2754	0	96.637	CP001708.645349.648402	Bacteria;Firmicutes;Clostridia;Tissierellales;Family XI;Anaerococcus;Anaerococcus prevotii DSM 20548	14914	21453	f	f	t	60179	504391	Scaffold	ASM15909v1
GCA_000165465	https://ftp.ncbi.nlm.nih.gov/genomes/all/GCA/000/165/465/GCA_000165465.1_ASM16546v1	RS_GCF_000165465.1	BxdcA	0	100	0.87	209	p__Firmicutes (UID241)	115	0	2059579	89.1877578204639	1	699559	30.2936176146319	2309262	RS_GCF_000165465.1	t	d__Bacteria;p__Firmicutes_F;c__Halanaerobiia;o__Halanaerobiales;f__Halanaerobiaceae;g__Halanaerobium;s__Halanaerobium praevalens	type strain of species	LPSN; DSMZ	t	1	1	2309262	2309262	2309262	4	2973	NC_017455.1-#4	2309262	4	111	NC_017455.1	2972	5489	0	100	CP002175.1911347.1914322	Bacteria;Firmicutes;Halanaerobiia;Halanaerobiales;Halanaerobiaceae;Halanaerobium;Halanaerobium praevalens DSM 2228	2309262	2309262	t	f	f	2309262	2309262	Complete Genome	ASM16546v1
GCA_000170755	https://ftp.ncbi.nlm.nih.gov/genomes/all/GCA/000/170/755/GCA_000170755.1_ASM17075v1	RS_GCF_000170755.1	CchsA	0	97.12	5.21	230	k__Bacteria (UID2982)	148	9.09	5315947	88.258146029174	81	2466783	40.9548278484123	6023180	RS_GCF_000170755.1	t	d__Bacteria;p__Verrucomicrobiota;c__Lentisphaeria;o__Lentisphaerales;f__Lentisphaeraceae;g__Lentisphaera;s__Lentisphaera araneosa	type strain of species	LPSN; DSMZ	t	10	10	439085	439085	345896	5	2912	NZ_ABCK01000003.1	345896	5	110	NZ_ABCK01000003.1	2912	5378	0	100	ABCK01000003.277392.280307	Bacteria;Verrucomicrobiota;Lentisphaeria;Lentisphaerales;Lentisphaeraceae;Lentisphaera;Lentisphaera araneosa HTCC2155	74360	74360	f	f	t	191946	191946	Contig	ASM17075v1
GCA_000171615	https://ftp.ncbi.nlm.nih.gov/genomes/all/GCA/000/171/615/GCA_000171615.1_ASM17161v1	RS_GCF_000171615.1	BghqA	311	96.89	3.53	275	c__Bacilli (UID259)	151	62.5	2814914	83.2482046377321	138	1286501	38.0504519319499	3381351	RS_GCF_000171615.1	t	d__Bacteria;p__Firmicutes;c__Bacilli;o__Bacillales_B;f__Bacillaceae_K;g__Bacillus_T;s__Bacillus_T coahuilensis	type strain of species	LPSN; DSMZ	f	15	15	256263	256263	120210	13	2923	NZ_ABFU01000013.3	4482	10	111	NZ_ABFU01000135.1	2923	5398	0	100	ABFU01000013.1093.4018	Bacteria;Firmicutes;Bacilli;Bacillales;Bacillaceae;Bacillus;Bacillus coahuilensis m4-4	24502	24502	t	f	f	63867	63867	Contig	ASM17161v1
GCA_000172555	https://ftp.ncbi.nlm.nih.gov/genomes/all/GCA/000/172/555/GCA_000172555.1_ASM17255v1	RS_GCF_000172555.1	CmreA	3	99.32	2.7	230	k__Bacteria (UID2982)	148	0	6607335	89.117037499012	102	3899003	52.5881822481909	7414222	RS_GCF_000172555.1	t	d__Bacteria;p__Verrucomicrobiota;c__Verrucomicrobiae;o__Pedosphaerales;f__Pedosphaeraceae;g__Pedosphaera;s__Pedosphaera parvula	not type material	none	f	18	18	354358	354358	73524	2	2860	NZ_ABOX02000035.1	none	0	none	none	2860	5282	0	100	AM905426.1.2865	Bacteria;Verrucomicrobiota;Verrucomicrobiae;Pedosphaerales;Pedosphaeraceae;Pedosphaera;Pedosphaera parvula Ellin514	72688	72688	f	f	t	116794	116794	Contig	ASM17255v1
GCA_000174435	https://ftp.ncbi.nlm.nih.gov/genomes/all/GCA/000/174/435/GCA_000174435.1_ASM17443v1	RS_GCF_000174435.1	BqgnA	0	100	0.33	280	c__Deltaproteobacteria (UID3217)	168	0	3422438	83.3238301463166	7	2106460	51.2851851292781	4107394	RS_GCF_000174435.1	t	d__Bacteria;p__Desulfobacterota;c__Desulfovibrionia;o__Desulfovibrionales;f__Desulfonatronovibrionaceae;g__Desulfonatronospira;s__Desulfonatronospira thiodismutans	type strain of species	LPSN; DSMZ	t	2	2	1172362	1372309	1372309	2	3423	NZ_ACJN02000001.1-#2	1372309	2	107	NZ_ACJN02000001.1	3422	6320	0	100	ACJN02000001.233061.236487	Bacteria;Desulfobacterota;Desulfovibrionia;Desulfovibrionales;Desulfonatronovibrionaceae;Desulfonatronospira;Desulfonatronospira thiodismutans ASO3-1	586763	821478	t	f	f	1027311	1172362	Scaffold	ASM17443v1
GCA_000177555	https://ftp.ncbi.nlm.nih.gov/genomes/all/GCA/000/177/555/GCA_000177555.1_ASM17755v1	RS_GCF_000177555.1	BartA	0	100	0	334	o__Selenomonadales (UID1024)	167	0	1555896	90.1343241820024	34	794937	46.0513487162821	1726197	RS_GCF_000177555.1	t	d__Bacteria;p__Firmicutes_C;c__Negativicutes;o__Veillonellales;f__Megasphaeraceae;g__28L;s__28L sp000177555	not type material	none	f	5	5	210091	210091	3098	1	2909	NZ_ADGP01000002.1	41908	1	109	NZ_ADGP01000017.1	2909	5373	0	100	ADGP01000002.54.2966	Bacteria;Firmicutes;Negativicutes;Veillonellales-Selenomonadales;Veillonellaceae;Megasphaera;Megasphaera genomosp. type_1 str. 28L	50770	50770	t	f	f	156177	156177	Contig	ASM17755v1
GCA_000177635	https://ftp.ncbi.nlm.nih.gov/genomes/all/GCA/000/177/635/GCA_000177635.2_ASM17763v2	RS_GCF_000177635.2	BqmaA	0	94.77	0	186	k__Bacteria (UID3187)	116	0	2607351	89.0374087762607	1	1643075	56.1087250719426	2928377	RS_GCF_000177635.2	t	d__Bacteria;p__Chrysiogenetota;c__Chrysiogenetes;o__Chrysiogenales;f__Chrysiogenaceae;g__Desulfurispirillum;s__Desulfurispirillum indicum	type strain of species	LPSN; DSMZ	f	1	1	2928377	2928377	2928377	3	2874	NC_014836.1	2928377	3	107	NC_014836.1	2874	5308	0	100	CP002432.1187415.1190304	Bacteria;Chrysiogenetota;Chrysiogenetes;Chrysiogenales;Chrysiogenaceae;Desulfurispirillum;Desulfurispirillum indicum S5	2928377	2928377	t	f	f	2928377	2928377	Complete Genome	ASM17763v2
GCA_000183405	https://ftp.ncbi.nlm.nih.gov/genomes/all/GCA/000/183/405/GCA_000183405.1_ASM18340v1	RS_GCF_000183405.1	BlmeA	0	99.07	0.88	184	k__Bacteria (UID3187)	114	0	2077072	93.7073436580779	2	789723	35.6284445390859	2216552	RS_GCF_000183405.1	t	d__Bacteria;p__Deferribacterota;c__Deferribacteres;o__Deferribacterales;f__Calditerrivibrionaceae;g__Calditerrivibrio;s__Calditerrivibrio nitroreducens	type strain of species	LPSN; DSMZ	t	1	1	2157835	2157835	2157835	2	2903	NC_014758.1	2157835	2	112	NC_014758.1	2902	5360	0	100	CP002347.2000081.2002985	Bacteria;Deferribacterota;Deferribacteres;Deferribacterales;Deferribacteraceae;Calditerrivibrio;Calditerrivibrio nitroreducens DSM 19672	1108276	1108276	t	f	f	2157835	2157835	Complete Genome	ASM18340v1
GCA_000184345	https://ftp.ncbi.nlm.nih.gov/genomes/all/GCA/000/184/345/GCA_000184345.2_ASM18434v2	RS_GCF_000184345.1	DaxrA	0	100	0	215	c__Spirochaetia (UID2496)	125	0	2400849	93.775032008943	1	1559644	60.9183109902188	2560222	RS_GCF_000184345.1	t	d__Bacteria;p__Spirochaetota;c__Spirochaetia;o__Spirochaetales_A;f__Spirochaetaceae_A;g__Spirochaeta_A;s__Spirochaeta_A thermophila	type strain of species	LPSN; DSMZ	f	1	1	2560222	2560222	2560222	2	2994	NC_017583.1	2560222	2	100	NC_017583.1	2994	5529	0	100	CP002903.664279.667275	Bacteria;Spirochaetota;Spirochaetia;Spirochaetales;Spirochaetaceae;Spirochaeta;Spirochaeta thermophila DSM 6578	2560222	2560222	t	f	f	2560222	2560222	Complete Genome	ASM18434v2
GCA_000184705	https://ftp.ncbi.nlm.nih.gov/genomes/all/GCA/000/184/705/GCA_000184705.1_ASM18470v1	RS_GCF_000184705.1	DeqsA	0	100	0	170	p__Firmicutes (UID239)	97	0	2422534	85.1596796283329	1	2061895	72.482085959273	2844696	RS_GCF_000184705.1	t	d__Bacteria;p__Firmicutes_E;c__Thermaerobacteria;o__Thermaerobacterales;f__Thermaerobacteraceae;g__Thermaerobacter;s__Thermaerobacter marianensis	type strain of species	LPSN; DSMZ	t	1	1	2844696	2844696	2844696	2	2980	NC_014831.1-#2	2844696	2	109	NC_014831.1	2980	5504	0	100	CP002344.75965.78953	Bacteria;Firmicutes;Thermaerobacteria;Thermaerobacterales;Thermaerobacteraceae;Thermaerobacter;Thermaerobacter marianensis DSM 12885	2844696	2844696	t	f	f	2844696	2844696	Complete Genome	ASM18470v1
GCA_000185805	https://ftp.ncbi.nlm.nih.gov/genomes/all/GCA/000/185/805/GCA_000185805.1_ASM18580v1	RS_GCF_000185805.1	DewyA	0	99.58	0.84	329	k__Bacteria (UID3060)	237	0	1666617	94.7196574532005	2	917237	52.1297781334291	1759526	RS_GCF_000185805.1	t	d__Bacteria;p__Aquificota;c__Desulfurobacteriia;o__Desulfurobacteriales;f__Desulfurobacteriaceae;g__Thermovibrio;s__Thermovibrio ammonificans	type strain of species	LPSN; DSMZ	f	1	1	1682965	1682965	1682965	3	2964	NC_014926.1	1682965	3	110	NC_014926.1	2964	5474	0	100	CP002444.1168832.1171807	Bacteria;Aquificota;Desulfurobacteriia;Desulfurobacteriales;Desulfurobacteriaceae;Thermovibrio;Thermovibrio ammonificans HB-1	879763	879763	t	f	f	1682965	1682965	Complete Genome	ASM18580v1
GCA_000186345	https://ftp.ncbi.nlm.nih.gov/genomes/all/GCA/000/186/345/GCA_000186345.1_ASM18634v1	RS_GCF_000186345.1	BynsA	0	98.45	0	141	k__Bacteria (UID2565)	86	0	4681230	84.6621925652849	2	3455288	62.4904689631823	5529304	RS_GCF_000186345.1	t	d__Bacteria;p__Planctomycetota;c__Planctomycetes;o__Isosphaerales;f__Isosphaeraceae;g__Isosphaera;s__Isosphaera pallida	type strain of species	LPSN; DSMZ	t	1	1	5472964	5472964	5472964	3	2766	NC_014962.1	none	0	none	none	2766	5108	0	100	CP002353.4715614.4718390	Bacteria;Planctomycetota;Planctomycetes;Isosphaerales;Isosphaeraceae;Isosphaera;Isosphaera pallida ATCC 43644	2764652	2764652	f	f	t	5472964	5472964	Complete Genome	ASM18634v1
GCA_000188195	https://ftp.ncbi.nlm.nih.gov/genomes/all/GCA/000/188/195/GCA_000188195.1_ASM18819v1	RS_GCF_000188195.1	DdcgA	0	100	0	271	c__Gammaproteobacteria (UID4201)	170	0	2035729	88.2587644035714	169	928350	40.2756628011401	2306546	RS_GCF_000188195.1	t	d__Bacteria;p__Proteobacteria;c__Gammaproteobacteria;o__Enterobacterales;f__Succinivibrionaceae;g__Succinatimonas;s__Succinatimonas hippei	type strain of species	LPSN; DSMZ	t	25	21	87031	87031	3079	1	2861	NZ_GL830950.1	none	0	none	none	2861	5284	0	100	AEVO01000012.182.3053	Bacteria;Proteobacteria;Gammaproteobacteria;Enterobacterales;Succinivibrionaceae;Succinatimonas;Succinatimonas hippei YIT 12066	13638	16358	f	f	t	30196	36639	Scaffold	ASM18819v1
GCA_000190415	https://ftp.ncbi.nlm.nih.gov/genomes/all/GCA/000/190/415/GCA_000190415.2_ASM19041v1	RS_GCF_000190415.1	CjsqA	0	96.24	0	152	k__Bacteria (UID2565)	93	0	2397189	84.18136651721	20	1195139	41.9693375023879	2847648	RS_GCF_000190415.1	t	d__Bacteria;p__Proteobacteria;c__Alphaproteobacteria;o__Paracaedibacterales;f__Paracaedibacteraceae;g__Odyssella;s__Odyssella thessalonicensis	type strain of species	LPSN	f	3	3	721931	721931	170935	1	2760	NZ_AEWF01000006.1	170935	1	109	NZ_AEWF01000006.1	2748	5075	0	100	AEWF01000006.579.3328	Bacteria;Proteobacteria;Alphaproteobacteria;Paracaedibacterales;Paracaedibacteraceae;Candidatus Odyssella;Candidatus Odyssella thessalonicensis L13	142382	142382	t	f	f	388114	388114	Contig	ASM19041v1
GCA_000192745	https://ftp.ncbi.nlm.nih.gov/genomes/all/GCA/000/192/745/GCA_000192745.1_ASM19274v1	RS_GCF_000192745.1	CpgkA	0	100	0	485	o__Rhizobiales (UID3642)	316	0	4197674	88.9533145311798	2	3168059	67.1346437766094	4718963	RS_GCF_000192745.1	t	d__Bacteria;p__Proteobacteria;c__Alphaproteobacteria;o__Rhizobiales;f__Stappiaceae;g__Polymorphum;s__Polymorphum gilvum	type strain of species	LPSN	t	1	1	4649365	4649365	4649365	2	2708	NC_015259.1	4649365	2	108	NC_015259.1	2665	4922	0	100	CP002568.494187.496851	Bacteria;Proteobacteria;Alphaproteobacteria;Rhizobiales;Stappiaceae;Polymorphum;Polymorphum gilvum SL003B-26A1	2359481	2359481	t	f	f	4649365	4649365	Complete Genome	ASM19274v1
GCA_000194985	https://ftp.ncbi.nlm.nih.gov/genomes/all/GCA/000/194/985/GCA_000194985.1_ASM19498v1	RS_GCF_000194985.1	BqphA	0	99.91	0	286	p__Firmicutes (UID1022)	151	0	1116665	87.1144982665489	31	443518	35.3092719897778	1281836	RS_GCF_000194985.1	t	d__Bacteria;p__Firmicutes_C;c__Negativicutes;o__Veillonellales;f__Dialisteraceae;g__Dialister_B;s__Dialister_B micraerophilus	type strain of species	LPSN; DSMZ	f	5	1	224978	1272504	3209	1	2925	NZ_GL878520.1	3209	1	96	NZ_GL878520.1	2924	5400	0	100	AFBB01000027.179.3107	Bacteria;Firmicutes;Negativicutes;Veillonellales-Selenomonadales;Veillonellaceae;Dialister;Dialister micraerophilus DSM 19965	40519	183119	t	f	f	90852	1272504	Scaffold	ASM19498v1
GCA_000195295	https://ftp.ncbi.nlm.nih.gov/genomes/all/GCA/000/195/295/GCA_000195295.1_ASM19529v1	RS_GCF_000195295.1	BqczA	0	98.06	0.65	247	c__Deltaproteobacteria (UID3216)	155	0	2813702	85.7173234352952	1	1736170	52.8911183304616	3282536	RS_GCF_000195295.1	t	d__Bacteria;p__Desulfobacterota;c__Desulfobaccia;o__Desulfobaccales;f__Desulfobaccaceae;g__Desulfobacca;s__Desulfobacca acetoxidans	type strain of species	LPSN; DSMZ	t	1	1	3282536	3282536	3282536	2	3007	NC_015388.1	3282536	2	110	NC_015388.1	3007	5553	0	100	CP002629.3129201.3132210	Bacteria;Desulfobacterota;Desulfobaccia;Desulfobaccales;Desulfobaccaceae;Desulfobacca;Desulfobacca acetoxidans DSM 11109	3282536	3282536	t	f	f	3282536	3282536	Complete Genome	ASM19529v1
GCA_000195335	https://ftp.ncbi.nlm.nih.gov/genomes/all/GCA/000/195/335/GCA_000195335.1_ASM19533v1	RS_GCF_000195335.1	CeihA	0	99.15	0	315	k__Bacteria (UID2142)	235	0	2110103	92.9902030128236	1	1544754	68.075818130618	2269167	RS_GCF_000195335.1	t	d__Bacteria;p__Deinococcota;c__Deinococci;o__Deinococcales;f__Marinithermaceae;g__Marinithermus;s__Marinithermus hydrothermalis	type strain of species	LPSN; DSMZ	t	1	1	2269167	2269167	2269167	2	2915	NC_015387.1	2269167	2	105	NC_015387.1	2915	5384	0	100	CP002630.120551.123467	Bacteria;Deinococcota;Deinococci;Thermales;Thermaceae;Marinithermus;Marinithermus hydrothermalis DSM 14884	2269167	2269167	t	f	f	2269167	2269167	Complete Genome	ASM19533v1
GCA_000196275	https://ftp.ncbi.nlm.nih.gov/genomes/all/GCA/000/196/275/GCA_000196275.1_ASM19627v1	RS_GCF_000196275.1	BpxhA	1	99.58	0	316	k__Bacteria (UID2142)	236	0	2916062	89.8073863464878	3	2158357	66.4719956809589	3247018	RS_GCF_000196275.1	t	d__Bacteria;p__Deinococcota;c__Deinococci;o__Deinococcales;f__Deinococcaceae;g__Deinococcus;s__Deinococcus geothermalis	type strain of species	LPSN; DSMZ	f	1	1	2467205	2467205	2467205	4	2882	NC_008025.1	none	0	none	none	2882	5323	0	100	CP000359.325852.328741	Bacteria;Deinococcota;Deinococci;Deinococcales;Deinococcaceae;Deinococcus;Deinococcus geothermalis DSM 11300	1082339	1082339	f	f	t	2467205	2467205	Complete Genome	ASM19627v1
GCA_000212375	https://ftp.ncbi.nlm.nih.gov/genomes/all/GCA/000/212/375/GCA_000212375.1_ASM21237v1	RS_GCF_000212375.1	CplqA	0	99.92	0	475	f__Porphyromonadaceae (UID2622)	318	0	1911931	87.4477330003613	1	1147150	52.4682464541683	2186370	RS_GCF_000212375.1	t	d__Bacteria;p__Bacteroidota;c__Bacteroidia;o__Bacteroidales;f__Porphyromonadaceae;g__Porphyromonas;s__Porphyromonas asaccharolytica	type strain of species	LPSN; DSMZ	t	1	1	2186370	2186370	2186370	2	2863	NC_015501.1	2186370	2	104	NC_015501.1	2863	5288	0	100	CP002689.747267.750143	Bacteria;Bacteroidota;Bacteroidia;Bacteroidales;Porphyromonadaceae;Porphyromonas;Porphyromonas asaccharolytica DSM 20707	2186370	2186370	t	f	f	2186370	2186370	Complete Genome	ASM21237v1
GCA_000213255	https://ftp.ncbi.nlm.nih.gov/genomes/all/GCA/000/213/255/GCA_000213255.1_ASM21325v1	RS_GCF_000213255.1	CeawA	0	97.98	1.48	223	c__Clostridia (UID1118)	124	0	2848181	90.8229091331173	1	1362640	43.4519185758036	3135972	RS_GCF_000213255.1	t	d__Bacteria;p__Firmicutes_A;c__Mahellia;o__Mahellales;f__Mahellaceae;g__Mahella;s__Mahella australiensis	type strain of species	LPSN; DSMZ	t	1	1	3135972	3135972	3135972	3	2912	NC_015520.1	3135972	3	109	NC_015520.1	2912	5378	0	100	CP002360.636424.639338	Bacteria;Firmicutes;Thermoanaerobacteria;Thermoanaerobacterales;Family IV;Mahella;Mahella australiensis 50-1 BON	3135972	3135972	t	f	f	3135972	3135972	Complete Genome	ASM21325v1
GCA_000217795	https://ftp.ncbi.nlm.nih.gov/genomes/all/GCA/000/217/795/GCA_000217795.1_ASM21779v1	RS_GCF_000217795.1	DetdA	0	99.04	0	335	k__Bacteria (UID3060)	243	0	2105834	90.6817774684957	1	985214	42.4254507747745	2322224	RS_GCF_000217795.1	t	d__Bacteria;p__Desulfobacterota;c__Thermodesulfobacteria;o__Thermodesulfobacteriales;f__Thermodesulfatatoraceae;g__Thermodesulfatator;s__Thermodesulfatator indicus	type strain of species	LPSN; DSMZ	t	1	1	2322224	2322224	2322224	2	3017	NC_015681.1	2322224	2	106	NC_015681.1	3017	5572	0	100	CP002683.529832.532854	Bacteria;Desulfobacterota;Thermodesulfobacteria;Thermodesulfobacteriales;Thermodesulfobacteriaceae;Thermodesulfatator;Thermodesulfatator indicus DSM 15286	2322224	2322224	t	f	f	2322224	2322224	Complete Genome	ASM21779v1
GCA_000217815	https://ftp.ncbi.nlm.nih.gov/genomes/all/GCA/000/217/815/GCA_000217815.1_ASM21781v1	RS_GCF_000217815.1	CsqoA	0	100	0	104	k__Bacteria (UID209)	58	0	1909022	93.5821245985795	1	822588	40.3240678783672	2039943	RS_GCF_000217815.1	t	d__Bacteria;p__Thermotogota;c__Thermotogae;o__Thermotogales;f__Thermotogaceae;g__Pseudothermotoga;s__Pseudothermotoga thermarum	type strain of species	LPSN; DSMZ	t	1	1	2039943	2039943	2039943	1	3004	NC_015707.1	2039943	1	107	NC_015707.1	3004	5548	0	100	CP002351.1922023.1925028	Bacteria;Thermotogota;Thermotogae;Thermotogales;Thermotogaceae;Pseudothermotoga;Pseudothermotoga thermarum DSM 5069	2039943	2039943	t	f	f	2039943	2039943	Complete Genome	ASM21781v1
GCA_000218625	https://ftp.ncbi.nlm.nih.gov/genomes/all/GCA/000/218/625/GCA_000218625.1_ASM21862v1	RS_GCF_000218625.1	BtxlA	0	99.14	0.86	186	k__Bacteria (UID3187)	116	0	2232509	88.3605571145299	1	967539	38.2942622269541	2526590	RS_GCF_000218625.1	t	d__Bacteria;p__Deferribacterota;c__Deferribacteres;o__Deferribacterales;f__Flexistipitaceae;g__Flexistipes;s__Flexistipes sinusarabici	type strain of species	LPSN; DSMZ	t	1	1	2526590	2526590	2526590	3	3647	NC_015672.1	2526590	2	112	NC_015672.1	3646	6734	0	100	CP002858.2245934.2249582	Bacteria;Deferribacterota;Deferribacteres;Deferribacterales;Deferribacteraceae;Flexistipes;Flexistipes sinusarabici DSM 4947	2526590	2526590	t	f	f	2526590	2526590	Complete Genome	ASM21862v1
GCA_000224005	https://ftp.ncbi.nlm.nih.gov/genomes/all/GCA/000/224/005/GCA_000224005.3_ASM22400v3	RS_GCF_000224005.2	CeeqA	0	99.94	0.17	581	c__Gammaproteobacteria (UID4274)	290	0	3352373	88.7079557313993	1	2564660	67.8640908234527	3779112	RS_GCF_000224005.2	t	d__Bacteria;p__Proteobacteria;c__Gammaproteobacteria;o__Chromatiales;f__Chromatiaceae;g__Marichromatium;s__Marichromatium purpuratum	type strain of species	LPSN; DSMZ	f	1	1	3779112	3779112	3779112	3	2881	NZ_CP007031.1	3779112	3	110	NZ_CP007031.1	2881	5321	0	100	CP007031.1453612.1456526	Bacteria;Proteobacteria;Gammaproteobacteria;Chromatiales;Chromatiaceae;Marichromatium;Marichromatium purpuratum 984	3779112	3779112	t	f	f	3779112	3779112	Complete Genome	ASM22400v3
GCA_000226295	https://ftp.ncbi.nlm.nih.gov/genomes/all/GCA/000/226/295/GCA_000226295.1_ASM22629v1	RS_GCF_000226295.1	BmmeA	0	95.71	2.56	188	k__Bacteria (UID3187)	117	0	3358907	90.8949626722289	2	2266661	61.3378301291453	3695372	RS_GCF_000226295.1	t	d__Bacteria;p__Acidobacteriota;c__Blastocatellia;o__Chloracidobacteriales;f__Chloracidobacteriaceae;g__Chloracidobacterium;s__Chloracidobacterium thermophilum	type strain of species	LPSN; DSMZ	t	1	1	2683362	2683362	2683362	1	2882	NC_016024.1	2683362	1	110	NC_016024.1	2882	5323	0	100	CP002514.104881.107765	Bacteria;Acidobacteriota;Blastocatellia;Chloracidobacteriales;Chloracidobacteriaceae;Chloracidobacterium;Chloracidobacterium thermophilum B	1847686	1847686	t	f	f	2683362	2683362	Complete Genome	ASM22629v1
GCA_000233695	https://ftp.ncbi.nlm.nih.gov/genomes/all/GCA/000/233/695/GCA_000233695.3_ASM23369v3	RS_GCF_000233695.2	BqdeA	0	100	0	247	c__Deltaproteobacteria (UID3216)	155	0	3493790	87.9016509093361	23	1874851	47.1962447431792	3974658	RS_GCF_000233695.2	t	d__Bacteria;p__Desulfobacterota;c__Desulfobacteria;o__Desulfobacterales;f__Desulfobacteraceae;g__Desulfobacter;s__Desulfobacter postgatei	type strain of species	LPSN; DSMZ	t	3	1	848143	3974658	3974658	5	2977	NZ_CM001488.1	3974658	5	110	NZ_CM001488.1	2977	5485	0	99.933	AGJR02000005.56044.59025	Bacteria;Desulfobacterota;Desulfobacteria;Desulfobacterales;Desulfobacteraceae;Desulfobacter;Desulfobacter postgatei 2ac9	172715	3974658	t	f	f	546705	3974658	Chromosome	ASM23369v3
GCA_000236705	https://ftp.ncbi.nlm.nih.gov/genomes/all/GCA/000/236/705/GCA_000236705.1_ASM23670v1	RS_GCF_000236705.1	CkaoA	0	100	0	278	k__Bacteria (UID2569)	186	0	3662194	91.5535453619786	1	1609363	40.2335016726012	4000057	RS_GCF_000236705.1	t	d__Bacteria;p__Bacteroidota;c__Bacteroidia;o__Flavobacteriales;f__Schleiferiaceae;g__Owenweeksia;s__Owenweeksia hongkongensis	type strain of species	LPSN; DSMZ	t	1	1	4000057	4000057	4000057	2	2860	NC_016599.1	4000057	2	106	NC_016599.1	2860	5282	0	100	CP003156.1350010.1352875	Bacteria;Bacteroidota;Bacteroidia;Flavobacteriales;Cryomorphaceae;Owenweeksia;Owenweeksia hongkongensis DSM 17368	4000057	4000057	t	f	f	4000057	4000057	Complete Genome	ASM23670v1
GCA_000237085	https://ftp.ncbi.nlm.nih.gov/genomes/all/GCA/000/237/085/GCA_000237085.1_ASM23708v1	RS_GCF_000237085.1	BbuuA	0	100	0	262	o__Clostridiales (UID1212)	148	0	4066303	83.0251192503876	1	1749312	35.7171704632277	4897678	RS_GCF_000237085.1	t	d__Bacteria;p__Firmicutes_A;c__Clostridia;o__Acetivibrionales;f__Acetivibrionaceae;g__Acetivibrio;s__Acetivibrio clariflavus	type strain of species	LPSN; DSMZ	f	1	1	4897678	4897678	4897678	9	3339	NC_016627.1-#4	4897678	6	111	NC_016627.1	3337	6163	0	100	CP003065.4512695.4516034	Bacteria;Firmicutes;Clostridia;Oscillospirales;Hungateiclostridiaceae;Hungateiclostridium;Hungateiclostridium clariflavum DSM 19732	4897678	4897678	t	f	f	4897678	4897678	Complete Genome	ASM23708v1
GCA_000237205	https://ftp.ncbi.nlm.nih.gov/genomes/all/GCA/000/237/205/GCA_000237205.1_ASM23720v1	RS_GCF_000237205.1	CzsqA	67	96.28	0.23	230	k__Bacteria (UID2982)	148	0	2378343	90.4872021686403	2	1093423	41.601783352636	2628375	RS_GCF_000237205.1	t	d__Bacteria;p__Chlamydiota;c__Chlamydiia;o__Chlamydiales;f__Simkaniaceae;g__Simkania;s__Simkania negevensis	type strain of species	LPSN; DSMZ	t	1	1	2496337	2496337	2496337	1	3594	NC_015713.1	2496337	1	109	NC_015713.1	2942	5433	0	100	FR872582.371850.374799	Bacteria;Verrucomicrobiota;Chlamydiae;Chlamydiales;Simkaniaceae;Simkania;Simkania negevensis Z	1314187	1314187	t	f	f	2496337	2496337	Complete Genome	ASM23720v1
GCA_000237805	https://ftp.ncbi.nlm.nih.gov/genomes/all/GCA/000/237/805/GCA_000237805.1_ASM23780v1	RS_GCF_000237805.1	CawiA	0	100	0	105	k__Bacteria (UID209)	59	0	1504034	89.7430328401954	4	997183	59.5107881554086	1675934	RS_GCF_000237805.1	t	d__Bacteria;p__Synergistota;c__Synergistia;o__Synergistales;f__Dethiosulfovibrionaceae;g__Jonquetella;s__Jonquetella anthropi	type strain of species	LPSN; DSMZ	t	2	1	755586	1675934	1675934	1	2970	NZ_CM001376.1	1675934	2	105	NZ_CM001376.1-#2	2970	5485	0	100	AGRU01000001.95684.98657	Bacteria;Synergistota;Synergistia;Synergistales;Synergistaceae;Jonquetella;Jonquetella anthropi DSM 22815	418908	1675934	t	f	f	501239	1675934	Chromosome	ASM23780v1
GCA_000237975	https://ftp.ncbi.nlm.nih.gov/genomes/all/GCA/000/237/975/GCA_000237975.1_ASM23797v1	GB_GCA_000237975.1	DdflA	0	99	0	170	p__Firmicutes (UID239)	100	0	3175729	89.2602543515979	2	2019235	56.7546631641582	3557831	GB_GCA_000237975.1	t	d__Bacteria;p__Firmicutes_E;c__Sulfobacillia;o__Sulfobacillales;f__Sulfobacillaceae;g__Sulfobacillus_A;s__Sulfobacillus_A acidophilus	type strain of species	LPSN; DSMZ	f	1	1	3472898	3472898	3472898	5	2902	CP003179.1	none	0	none	none	2902	5360	0	100	CP003179.2762729.2765641	Bacteria;Firmicutes;Sulfobacillia;Sulfobacillales;Sulfobacillaceae;Sulfobacillus;Sulfobacillus acidophilus DSM 10332	1778915	1778915	f	f	t	3472898	3472898	Complete Genome	ASM23797v1
GCA_000242595	https://ftp.ncbi.nlm.nih.gov/genomes/all/GCA/000/242/595/GCA_000242595.3_ASM24259v3	RS_GCF_000242595.2	DaxtA	0	100	0	215	c__Spirochaetia (UID2496)	125	0	3083036	93.8275121695875	1	1898112	57.7661521886997	3285855	RS_GCF_000242595.2	t	d__Bacteria;p__Spirochaetota;c__Spirochaetia;o__Spirochaetales_C;f__DSM-8902;g__Spirochaeta_B;s__Spirochaeta_B africana	type strain of species	LPSN; DSMZ	f	1	1	3285855	3285855	3285855	3	2986	NC_017098.1-#2	3285855	3	109	NC_017098.1-#2	2984	5511	0	100	CP003282.2432107.2435093	Bacteria;Spirochaetota;Spirochaetia;Spirochaetales;Spirochaetaceae;Spirochaeta;Spirochaeta africana DSM 8902	3285855	3285855	t	f	f	3285855	3285855	Complete Genome	ASM24259v3
GCA_000242915	https://ftp.ncbi.nlm.nih.gov/genomes/all/GCA/000/242/915/GCA_000242915.2_ASM24291v2	RS_GCF_000242915.1	DdhtA	0	100	0.2	337	k__Bacteria (UID3060)	245	0	2766691	93.7009471389063	1	992016	33.5971161134182	2952682	RS_GCF_000242915.1	t	d__Bacteria;p__Campylobacterota;c__Campylobacteria;o__Campylobacterales;f__Sulfurimonadaceae;g__Sulfurimonas;s__Sulfurimonas gotlandica	type strain of species	LPSN; DSMZ	f	1	1	2952682	2952682	2952682	4	2887	NZ_AFRZ01000001.1	2952682	4	110	NZ_AFRZ01000001.1	2887	5332	0	100	AFRZ01000001.1963605.1966526	Bacteria;Campylobacterota;Campylobacteria;Campylobacterales;Sulfurimonadaceae;Sulfurimonas;Sulfurimonas gotlandica GD1	2952682	2952682	t	f	f	2952682	2952682	Chromosome	ASM24291v2
GCA_000242935	https://ftp.ncbi.nlm.nih.gov/genomes/all/GCA/000/242/935/GCA_000242935.3_ASM24293v3	RS_GCF_000242935.2	BvwcA	0	100	0.23	227	k__Bacteria (UID2982)	146	0	6590371	88.8468796076613	2	4706237	63.4462721664867	7417673	RS_GCF_000242935.2	t	d__Bacteria;p__Verrucomicrobiota;c__Verrucomicrobiae;o__Opitutales;f__Opitutaceae;g__Geminisphaera;s__Geminisphaera sp000242935	not type material	none	f	1	1	7317842	7317842	7317842	1	2827	NZ_CP007053.1	7317842	1	107	NZ_CP007053.1	2826	5219	0	100	CP007053.2148305.2151133	Bacteria;Verrucomicrobiota;Verrucomicrobiae;Opitutales;Opitutaceae;Diplosphaera;Opitutaceae bacterium TAV5	3708836	3708836	t	f	f	7317842	7317842	Complete Genome	ASM24293v3
GCA_000243335	https://ftp.ncbi.nlm.nih.gov/genomes/all/GCA/000/243/335/GCA_000243335.1_ASM24333v1	RS_GCF_000243335.1	CciyA	0	100	0	140	k__Bacteria (UID2495)	85	0	4113514	90.9514102008508	20	2453341	54.2647299527102	4522760	RS_GCF_000243335.1	t	d__Bacteria;p__Spirochaetota;c__Leptospirae;o__Leptospirales;f__Leptonemataceae;g__Leptonema;s__Leptonema illini	type strain of species	LPSN; DSMZ	t	3	1	1227491	4325094	4325094	2	2960	NZ_JH597773.1	4325094	2	110	NZ_JH597773.1	2959	5459	0	99.966	JQDG01000109.2193.5155	Bacteria;Spirochaetota;Leptospirae;Leptospirales;Leptospiraceae;Leptonema;Leptonema illini	226053	1507586	t	f	f	706980	4325094	Scaffold	ASM24333v1
GCA_000244895	https://ftp.ncbi.nlm.nih.gov/genomes/all/GCA/000/244/895/GCA_000244895.1_ASM24489v1	RS_GCF_000244895.1	BqjoA	0	99.43	0.51	420	c__Clostridia (UID1085)	196	50	4782814	84.4874154253912	4	2499686	44.1587739136549	5660978	RS_GCF_000244895.1	t	d__Bacteria;p__Firmicutes_B;c__Desulfitobacteriia;o__Desulfitobacteriales;f__Desulfitobacteriaceae;g__Desulfosporosinus;s__Desulfosporosinus youngiae	type strain of species	LPSN; DSMZ	f	2	1	2371372	5660978	5660978	9	2907	NZ_CM001441.1-#7	5660978	9	428	NZ_CM001441.1-#9	2907	5369	0	100	AHLV01000001.542441.545350	Bacteria;Firmicutes;Desulfitobacteriia;Desulfitobacteriales;Desulfitobacteriaceae;Desulfosporosinus;Desulfosporosinus youngiae DSM 17734	1415169	5660978	t	f	f	1624625	5660978	Chromosome	ASM24489v1
GCA_000252485	https://ftp.ncbi.nlm.nih.gov/genomes/all/GCA/000/252/485/GCA_000252485.1_ASM25248v1	GB_GCA_000252485.1	CqqnA	24	98.18	0.51	584	p__Cyanobacteria (UID2192)	458	0	4418040	77.6926784721657	690	2382567	41.8983968268902	5686559	GB_GCA_000252485.1	t	d__Bacteria;p__Cyanobacteria;c__Cyanobacteriia;o__Cyanobacteriales;f__Prochloraceae;g__Prochloron;s__Prochloron didemni	not type material	none	f	113	113	64281	64281	13886	1	2877	JH610583.1	none	0	none	none	2877	5313	0	100	AGRF01000017.97515.100400	Bacteria;Cyanobacteria;Cyanobacteriia;Cyanobacteriales;Prochloraceae;Prochloron;Prochloron didemni P1-Palau	8241	8241	f	f	t	16147	16147	Scaffold	ASM25248v1
GCA_000253295	https://ftp.ncbi.nlm.nih.gov/genomes/all/GCA/000/253/295/GCA_000253295.1_ASM25329v1	RS_GCF_000253295.1	ByggA	0	100	0.2	410	o__Rhizobiales (UID3447)	246	0	4165912	87.564634406776	1	2815079	59.171044290228	4757528	RS_GCF_000253295.1	t	d__Bacteria;p__Proteobacteria;c__Alphaproteobacteria;o__Rhizobiales;f__Hyphomicrobiaceae;g__Hyphomicrobium;s__Hyphomicrobium sp000253295	not type material	none	f	1	1	4757528	4757528	4757528	1	2785	NC_015717.1	4757528	1	109	NC_015717.1	2785	5144	0	100	FQ859181.4742948.4745738	Bacteria;Proteobacteria;Alphaproteobacteria;Rhizobiales;Hyphomicrobiaceae;Hyphomicrobium;Hyphomicrobium sp. MC1	4757528	4757528	t	f	f	4757528	4757528	Complete Genome	ASM25329v1
GCA_000260965	https://ftp.ncbi.nlm.nih.gov/genomes/all/GCA/000/260/965/GCA_000260965.1_ASM26096v1	RS_GCF_000260965.1	CfpoA	0	100	0.38	543	c__Gammaproteobacteria (UID4267)	284	0	2534692	92.3287521536887	2	1315429	47.915848598873	2745290	RS_GCF_000260965.1	t	d__Bacteria;p__Proteobacteria;c__Gammaproteobacteria;o__Nitrosococcales;f__Methylophagaceae;g__Methylophaga;s__Methylophaga frappieri	type strain of species	LPSN; DSMZ	f	1	1	2697465	2697465	2697465	3	2888	NC_017856.1	2697465	3	109	NC_017856.1	2888	5334	0	100	CP003380.2416234.2419146	Bacteria;Proteobacteria;Gammaproteobacteria;Nitrosococcales;Methylophagaceae;Methylophaga;Methylophaga frappieri	1372645	1372645	t	f	f	2697465	2697465	Complete Genome	ASM26096v1
GCA_000262545	https://ftp.ncbi.nlm.nih.gov/genomes/all/GCA/000/262/545/GCA_000262545.1_ASM26254v1	RS_GCF_000262545.1	CpocA	0	99.66	0	567	g__Prevotella (UID2724)	296	0	2180265	86.4759693452185	14	1004528	39.8600394105402	2521238	RS_GCF_000262545.1	t	d__Bacteria;p__Bacteroidota;c__Bacteroidia;o__Bacteroidales;f__Bacteroidaceae;g__Prevotella;s__Prevotella bivia	type strain of species	LPSN; DSMZ	f	2	1	1244302	1982184	1982184	4	2899	NZ_JH660660.1-#2	139446	4	107	NZ_JH660658.1	2892	5341	0	100	AJVZ01000012.332405.335303	Bacteria;Bacteroidota;Bacteroidia;Bacteroidales;Prevotellaceae;Prevotella;Prevotella bivia DSM 20514	180009	840412	t	f	f	388585	1982184	Scaffold	ASM26254v1
GCA_000262755	https://ftp.ncbi.nlm.nih.gov/genomes/all/GCA/000/262/755/GCA_000262755.1_ASM26275v1	RS_GCF_000262755.1	BghrA	0	99.45	0.32	561	f__Bacillaceae (UID829)	183	0	2816963	82.2107781292527	7	1338405	39.0602633055821	3426513	RS_GCF_000262755.1	t	d__Bacteria;p__Firmicutes;c__Bacilli;o__Bacillales_B;f__DSM-18226;g__Bacillus_Z;s__Bacillus_Z methanolicus	type strain of species	LPSN; DSMZ	f	2	2	1325947	1325947	1082026	7	2929	NZ_AFEU01000001.1	759	8	110	NZ_AFEU01000005.1	2929	5409	0	100	AFEU01000002.351442.354379	Bacteria;Firmicutes;Bacilli;Bacillales;Bacillaceae;Bacillus;Bacillus methanolicus PB1	489501	489501	t	f	f	1082026	1082026	Contig	ASM26275v1
GCA_000264455	https://ftp.ncbi.nlm.nih.gov/genomes/all/GCA/000/264/455/GCA_000264455.2_ASM26445v2	RS_GCF_000264455.2	DfgqA	0	100	0.25	336	o__Rhodospirillales (UID3754)	201	0	5871567	90.1517323168201	5	4433826	68.0767322745968	6512983	RS_GCF_000264455.2	t	d__Bacteria;p__Proteobacteria;c__Alphaproteobacteria;o__Tistrellales;f__Tistrellaceae;g__Tistrella;s__Tistrella mobilis	not type material	none	f	1	1	3919492	3919492	3919492	4	2725	NC_017956.1	3919492	4	109	NC_017956.1	2725	5033	0	100	CP003239.617962.620704	Bacteria;Proteobacteria;Alphaproteobacteria;Tistrellales;Tistrellaceae;Tistrella;Tistrella mobilis KA081020-065	1302596	1302596	t	f	f	3919492	3919492	Complete Genome	ASM26445v2
GCA_000265365	https://ftp.ncbi.nlm.nih.gov/genomes/all/GCA/000/265/365/GCA_000265365.1_ASM26536v1	RS_GCF_000265365.1	BdnuA	0	100	0	314	p__Bacteroidetes (UID2605)	208	0	3307394	88.5694247208066	1	2115287	56.6457315667262	3734239	RS_GCF_000265365.1	t	d__Bacteria;p__Bacteroidota;c__Bacteroidia;o__Bacteroidales;f__Rikenellaceae;g__Alistipes;s__Alistipes finegoldii	type strain of species	LPSN; DSMZ	f	1	1	3734239	3734239	3734239	2	2863	NC_018011.1	3734239	2	108	NC_018011.1	2863	5288	0	100	CP003274.2183071.2185938	Bacteria;Bacteroidota;Bacteroidia;Bacteroidales;Rikenellaceae;Alistipes;Alistipes finegoldii DSM 17242	3734239	3734239	t	f	f	3734239	3734239	Complete Genome	ASM26536v1
GCA_000265505	https://ftp.ncbi.nlm.nih.gov/genomes/all/GCA/000/265/505/GCA_000265505.1_ASM26550v1	RS_GCF_000265505.1	BgsaA	0	100	0.55	274	k__Bacteria (UID2570)	183	0	4144672	84.2526543719204	1	1508848	30.6717754851924	4919337	RS_GCF_000265505.1	t	d__Bacteria;p__Bacteroidota;c__Bacteroidia;o__Cytophagales;f__Bernardetiaceae;g__Bernardetia;s__Bernardetia litoralis	type strain of species	LPSN; DSMZ	t	1	1	4919337	4919337	4919337	3	2877	NC_018018.1	4919337	3	102	NC_018018.1	2877	5313	0	100	CP003345.593535.596419	Bacteria;Bacteroidota;Bacteroidia;Cytophagales;Bernardetiaceae;Bernardetia;Bernardetia litoralis DSM 6794	4919337	4919337	t	f	f	4919337	4919337	Complete Genome	ASM26550v1
GCA_000266885	https://ftp.ncbi.nlm.nih.gov/genomes/all/GCA/000/266/885/GCA_000266885.1_ASM26688v1	RS_GCF_000266885.1	DfpxA	0	95.51	1.12	143	k__Bacteria (UID2495)	89	0	4043883	91.7125431644283	2	2364784	53.6317086014975	4409302	RS_GCF_000266885.1	t	d__Bacteria;p__Spirochaetota;c__Leptospirae;o__Turneriellales;f__Turneriellaceae;g__Turneriella;s__Turneriella parva	type strain of species	LPSN; DSMZ	t	1	1	4384015	4384015	4384015	2	3178	NC_018020.1	4384015	2	94	NC_018020.1	3178	5869	0	100	CP002959.2847322.2850502	Bacteria;Spirochaetota;Leptospirae;Leptospirales;Leptospiraceae;Turneriella;Turneriella parva DSM 21527	2204651	2204651	t	f	f	4384015	4384015	Complete Genome	ASM26688v1
GCA_000266945	https://ftp.ncbi.nlm.nih.gov/genomes/all/GCA/000/266/945/GCA_000266945.1_ASM26694v1	RS_GCF_000266945.1	BqgfA	0	98.39	1.29	247	c__Deltaproteobacteria (UID3216)	155	0	5437687	83.3103187714713	2	3269276	50.088286749848	6527027	RS_GCF_000266945.1	t	d__Bacteria;p__Desulfobacterota;c__Desulfomonilia;o__Desulfomonilales;f__Desulfomonilaceae;g__Desulfomonile;s__Desulfomonile tiedjei	type strain of species	LPSN; DSMZ	t	1	1	6500104	6500104	6500104	1	2992	NC_018025.1	6500104	1	109	NC_018025.1	2990	5522	0	100	CP003360.3284783.3287776	Bacteria;Desulfobacterota;Desulfomonilia;Desulfomonilales;Desulfomonilaceae;Desulfomonile;Desulfomonile tiedjei DSM 6799	3263513	3263513	t	f	f	6500104	6500104	Complete Genome	ASM26694v1
GCA_000269925	https://ftp.ncbi.nlm.nih.gov/genomes/all/GCA/000/269/925/GCA_000269925.1_ASM26992v1	RS_GCF_000269925.1	CbwgA	0	100	0	469	o__Lactobacillales (UID543)	262	0	1698580	87.1006366225928	1	757176	38.8268504488151	1950135	RS_GCF_000269925.1	t	d__Bacteria;p__Firmicutes;c__Bacilli;o__Lactobacillales;f__Streptococcaceae;g__Lactococcus;s__Lactococcus garvieae	type strain of species	DSMZ	f	1	1	1950135	1950135	1950135	5	2895	NC_015930.1	1950135	6	108	NC_015930.1	2895	5347	0	100	AP009332.1806130.1809031	Bacteria;Firmicutes;Bacilli;Lactobacillales;Streptococcaceae;Lactococcus;Lactococcus garvieae ATCC 49156	1950135	1950135	t	f	f	1950135	1950135	Complete Genome	ASM26992v1
GCA_000271485	https://ftp.ncbi.nlm.nih.gov/genomes/all/GCA/000/271/485/GCA_000271485.2_Pelosinus_fermentans_DSM_17108_v1.1	RS_GCF_000271485.2	CoewA	0	100	0.95	295	p__Firmicutes (UID1022)	158	0	4274536	85.0296044550403	2	2000285	39.7899192678107	5027115	RS_GCF_000271485.2	t	d__Bacteria;p__Firmicutes_C;c__Negativicutes;o__Propionisporales;f__Propionisporaceae;g__Pelosinus;s__Pelosinus fermentans	type strain of species	LPSN; DSMZ	t	1	1	5009075	5009075	5009075	9	2929	NZ_AKVN02000001.1-#2	5009075	9	313	NZ_AKVN02000001.1-#6	2929	5409	0	100	FNKF01000002.3136724.3139661	Bacteria;Firmicutes;Negativicutes;Veillonellales-Selenomonadales;Sporomusaceae;Pelosinus;Pelosinus fermentans	2513557	2513557	t	f	f	5009075	5009075	Contig	Pelosinus fermentans DSM 17108_v1.1
GCA_000275825	https://ftp.ncbi.nlm.nih.gov/genomes/all/GCA/000/275/825/GCA_000275825.1_ASM27582v1	RS_GCF_000275825.1	CzcoA	1	100	0	300	p__Bacteroidetes (UID2591)	201	0	3705202	82.4248262054391	76	2067077	46.0563363649469	4495250	RS_GCF_000275825.1	t	d__Bacteria;p__Bacteroidota;c__Bacteroidia;o__Chitinophagales;f__Saprospiraceae;g__Saprospira;s__Saprospira grandis_A	not type material	none	f	10	1	486435	4422561	4422561	3	2807	NZ_JH719942.1-#2	4422561	2	101	NZ_JH719942.1	2807	5184	0	100	AGRT01000027.122655.125466	Bacteria;Bacteroidota;Bacteroidia;Chitinophagales;Saprospiraceae;Saprospira;Saprospira grandis DSM 2844	59054	899050	t	f	f	145991	4422561	Scaffold	ASM27582v1
GCA_000276805	https://ftp.ncbi.nlm.nih.gov/genomes/all/GCA/000/276/805/GCA_000276805.1_ASM27680v1	RS_GCF_000276805.1	CgrbA	0	100	0.81	312	c__Gammaproteobacteria (UID4442)	185	66.67	4243090	86.7781744942615	61	1995948	40.8204218683724	4889582	RS_GCF_000276805.1	t	d__Bacteria;p__Proteobacteria;c__Gammaproteobacteria;o__Enterobacterales;f__Moritellaceae;g__Moritella;s__Moritella dasanensis	type strain of species	LPSN; DSMZ	f	11	11	387466	387466	3029	1	2896	NZ_AKXQ01000053.1	none	0	none	none	2899	5168	0	98.862	LOCN01000020.1865.4768	Bacteria;Proteobacteria;Gammaproteobacteria;Enterobacterales;Moritellaceae;Moritella;Moritella sp. JT01	80157	80157	f	f	t	179330	179330	Contig	ASM27680v1
GCA_000276965	https://ftp.ncbi.nlm.nih.gov/genomes/all/GCA/000/276/965/GCA_000276965.1_Thio_ES_4_cell_v1	GB_GCA_000276965.1	DffxA	5	96.14	2.64	338	k__Bacteria (UID3060)	246	0	1910732	91.8361981498491	206	686860	33.0128781273701	2080587	GB_GCA_000276965.1	t	d__Bacteria;p__Campylobacterota;c__Campylobacteria;o__Campylobacterales;f__Thiovulaceae;g__Thiovulum;s__Thiovulum sp000276965	not type material	none	f	23	23	81617	81617	11658	1	2812	AKKQ01000056.1	none	0	none	none	2812	5193	0	100	AKKQ01000056.182.2998	Bacteria;Campylobacterota;Campylobacteria;Campylobacterales;Helicobacteraceae;Thiovulum;Thiovulum sp. ES	10099	10099	f	f	t	28163	28163	Contig	Thio_ES_4_cell_v1
GCA_000284315	https://ftp.ncbi.nlm.nih.gov/genomes/all/GCA/000/284/315/GCA_000284315.1_ASM28431v1	RS_GCF_000284315.1	CcloA	0	94.49	1.82	181	k__Bacteria (UID3187)	110	0	2283636	89.2206327860731	1	1280986	50.0475476433638	2559538	RS_GCF_000284315.1	t	d__Bacteria;p__Nitrospirota_A;c__Leptospirillia;o__Leptospirillales;f__Leptospirillaceae;g__Leptospirillum;s__Leptospirillum ferrooxidans	not type material	none	f	1	1	2559538	2559538	2559538	3	2969	NC_017094.1	2559538	3	109	NC_017094.1	2969	5483	0	100	AP012342.1216029.1219002	Bacteria;Nitrospirota;Leptospirillia;Leptospirillales;Leptospirillaceae;Leptospirillum;Leptospirillum ferrooxidans C2-3	2559538	2559538	t	f	f	2559538	2559538	Complete Genome	ASM28431v1
GCA_000284335	https://ftp.ncbi.nlm.nih.gov/genomes/all/GCA/000/284/335/GCA_000284335.1_ASM28433v1	RS_GCF_000284335.1	BlmaA	0	98.21	0	102	k__Bacteria (UID203)	56	0	1433268	91.9880136293942	1	551177	35.3748757302951	1558103	RS_GCF_000284335.1	t	d__Bacteria;p__Caldisericota;c__Caldisericia;o__Caldisericales;f__Caldisericaceae;g__Caldisericum;s__Caldisericum exile	type strain of species	LPSN; DSMZ	t	1	1	1558103	1558103	1558103	1	3018	NC_017096.1	1558103	1	111	NC_017096.1	3018	5574	0	100	AP012051.543084.546109	Bacteria;Caldisericota;Caldisericia;Caldisericales;Caldisericaceae;Caldisericum;Caldisericum exile AZM16c01	1558103	1558103	t	f	f	1558103	1558103	Complete Genome	ASM28433v1
GCA_000284415	https://ftp.ncbi.nlm.nih.gov/genomes/all/GCA/000/284/415/GCA_000284415.2_ASM28441v2	RS_GCF_000284415.1	CmfkA	253	100	0	336	o__Rhodospirillales (UID3754)	201	0	3373307	87.0241357133072	1	2509474	64.7433099176581	3876289	RS_GCF_000284415.1	t	d__Bacteria;p__Proteobacteria;c__Alphaproteobacteria;o__Rhodospirillales;f__Rhodospirillaceae;g__Pararhodospirillum;s__Pararhodospirillum photometricum	type strain of species	LPSN; DSMZ	f	1	1	3876289	3876289	3876289	16	3749	NC_017059.1-#3	3876289	13	109	NC_017059.1	2703	4988	0	100	HE663493.35850.38589	Bacteria;Proteobacteria;Alphaproteobacteria;Rhodospirillales;Rhodospirillaceae;Pararhodospirillum;Pararhodospirillum photometricum DSM 122	3876289	3876289	t	f	f	3876289	3876289	Complete Genome	ASM28441v2
GCA_000290615	https://ftp.ncbi.nlm.nih.gov/genomes/all/GCA/000/290/615/GCA_000290615.1_ASM29061v1	RS_GCF_000290615.1	DoqgA	0	100	0	561	f__Bacillaceae (UID829)	183	0	2490400	82.5169936167287	307	1424448	47.1977057996153	3018045	RS_GCF_000290615.1	t	d__Bacteria;p__Firmicutes;c__Bacilli;o__Bacillales_B;f__Bacillaceae_C;g__Weizmannia;s__Weizmannia coagulans	type strain of species	LPSN; DSMZ	f	26	26	142485	142485	2878	1	2821	NZ_ALAS01000186.1	1178	10	109	NZ_ALAS01000183.1	2821	5210	0	100	CP017888.3034018.3036957	Bacteria;Firmicutes;Bacilli;Bacillales;Bacillaceae;Bacillus;Bacillus coagulans	9830	9830	t	f	f	36002	36002	Contig	ASM29061v1
GCA_000293845	https://ftp.ncbi.nlm.nih.gov/genomes/all/GCA/000/293/845/GCA_000293845.2_ASM29384v2	RS_GCF_000293845.2	CgkpA	0	98.71	0.14	349	c__Alphaproteobacteria (UID3305)	230	0	1780368	92.5511707382497	16	911819	47.4002655357657	1923658	RS_GCF_000293845.2	t	d__Bacteria;p__Proteobacteria;c__Alphaproteobacteria;o__Parvibaculales;f__RS24;g__Micropelagos;s__Micropelagos sp000293845	not type material	none	f	2	2	930689	930689	100376	1	2732	NZ_ALYF01000006.1	100376	1	110	NZ_ALYF01000006.1	2732	5046	0	100	ALYF01000006.96262.99002	Bacteria;Proteobacteria;Alphaproteobacteria;Parvibaculales;RS24;alpha proteobacterium IMCC14465	120228	120228	t	f	f	486595	486595	Contig	ASM29384v2
GCA_000296465	https://ftp.ncbi.nlm.nih.gov/genomes/all/GCA/000/296/465/GCA_000296465.1_Barn_inte_YIT_11860_V1	RS_GCF_000296465.1	BgntA	0	99.62	0	406	o__Bacteroidales (UID2617)	265	0	3070120	89.1464517324224	19	1507770	43.9108648206923	3443906	RS_GCF_000296465.1	t	d__Bacteria;p__Bacteroidota;c__Bacteroidia;o__Bacteroidales;f__Barnesiellaceae;g__Barnesiella;s__Barnesiella intestinihominis	type strain of species	LPSN; DSMZ	f	3	2	853004	1217791	721957	8	1472	NZ_JH815205.1	1217791	4	103	NZ_JH815203.1	1472	2691	0	99.66	CEAO01025333.2036.4902	Bacteria;Bacteroidota;Bacteroidia;Bacteroidales;Barnesiellaceae;uncultured;gut metagenome	180721	688781	f	f	t	407324	979427	Scaffold	Barn_inte_YIT_11860_V1
GCA_000297055	https://ftp.ncbi.nlm.nih.gov/genomes/all/GCA/000/297/055/GCA_000297055.2_ASM29705v2	RS_GCF_000297055.2	DdgnA	1	98.82	0.47	419	c__Betaproteobacteria (UID3959)	211	0	2927409	90.9920791691442	2	1805525	56.120796515741	3217213	RS_GCF_000297055.2	t	d__Bacteria;p__Proteobacteria;c__Gammaproteobacteria;o__Burkholderiales;f__Sulfuricellaceae;g__Sulfuricella;s__Sulfuricella denitrificans	type strain of species	LPSN; DSMZ	t	1	1	3130594	3130594	3130594	2	3011	NC_022357.1	3130594	2	108	NC_022357.1	3010	5559	0	100	AP013066.1741983.1744996	Bacteria;Proteobacteria;Gammaproteobacteria;Burkholderiales;Sulfuricellaceae;Sulfuricella;Sulfuricella denitrificans skB26	1608606	1608606	t	f	f	3130594	3130594	Complete Genome	ASM29705v2
GCA_000297215	https://ftp.ncbi.nlm.nih.gov/genomes/all/GCA/000/297/215/GCA_000297215.2_ASM29721v2	RS_GCF_000297215.2	CovjA	7	98.85	0.57	275	c__Gammaproteobacteria (UID4201)	174	100	2395851	79.0940918387054	406	1118950	39.4905177935849	3029115	RS_GCF_000297215.2	t	d__Bacteria;p__Proteobacteria;c__Gammaproteobacteria;o__Piscirickettsiales;f__Piscirickettsiaceae;g__Piscirickettsia;s__Piscirickettsia salmonis	type strain of species	LPSN; DSMZ	t	49	23	67432	161309	5131	1	2887	NZ_AMFF02000050.1	40188	4	100	NZ_AMFF02000019.1	2887	5332	0	100	CP013778.1187101.1190017	Bacteria;Proteobacteria;Gammaproteobacteria;Piscirickettsiales;Piscirickettsiaceae;Piscirickettsia;Piscirickettsia salmonis	6978	10665	t	f	f	15344	36792	Scaffold	ASM29721v2
GCA_000299115	https://ftp.ncbi.nlm.nih.gov/genomes/all/GCA/000/299/115/GCA_000299115.1_ASM29911v1	RS_GCF_000299115.1	BwvaA	0	95.78	0	139	k__Bacteria (UID2495)	83	0	1357721	96.2835971511786	1	454954	32.2633351464088	1410127	RS_GCF_000299115.1	t	d__Bacteria;p__Proteobacteria;c__Alphaproteobacteria;o__HIMB59;f__HIMB59;g__HIMB59;s__HIMB59 sp000299115	not type material	none	f	1	1	1410127	1410127	1410127	1	2708	NC_018644.1	1410127	1	109	NC_018644.1	2706	4998	0	100	CP003801.1381800.1384514	Bacteria;Proteobacteria;Alphaproteobacteria;SAR11 clade;alpha proteobacterium HIMB59	1410127	1410127	t	f	f	1410127	1410127	Complete Genome	ASM29911v1
GCA_000299935	https://ftp.ncbi.nlm.nih.gov/genomes/all/GCA/000/299/935/GCA_000299935.1_ASM29993v1	RS_GCF_000299935.1	CjnsA	0	100	0.87	349	c__Alphaproteobacteria (UID3305)	230	0	3598309	91.032085675138	71	2588934	65.4963377784614	3952792	RS_GCF_000299935.1	t	d__Bacteria;p__Proteobacteria;c__Alphaproteobacteria;o__Thalassobaculales;f__Oceanibaculaceae;g__Oceanibaculum;s__Oceanibaculum indicum	type strain of species	LPSN; DSMZ	t	9	9	423231	423231	5475	1	2738	NZ_AMRL01000052.1	5475	1	109	NZ_AMRL01000052.1	2726	5035	0	100	AMRL01000052.557.3284	Bacteria;Proteobacteria;Alphaproteobacteria;Thalassobaculales;Oceanibaculaceae;Oceanibaculum;Oceanibaculum indicum P24	55673	55673	t	f	f	132026	132026	Contig	ASM29993v1
GCA_000301035	https://ftp.ncbi.nlm.nih.gov/genomes/all/GCA/000/301/035/GCA_000301035.1_Fack_homi_CCUG_36813_V1	RS_GCF_000301035.1	BsroA	0	100	0	329	o__Lactobacillales (UID355)	180	0	1640422	86.4461486817982	13	736535	38.9888782429635	1897623	RS_GCF_000301035.1	t	d__Bacteria;p__Firmicutes;c__Bacilli;o__Lactobacillales;f__Aerococcaceae;g__Facklamia;s__Facklamia hominis	type strain of species	LPSN; DSMZ	t	2	1	788789	1897623	1897623	4	2873	NZ_JH932292.1	1897623	4	108	NZ_JH932292.1	2873	5306	0	100	AGZD01000007.537001.539876	Bacteria;Firmicutes;Bacilli;Lactobacillales;Aerococcaceae;Facklamia;Facklamia hominis CCUG 36813	145314	1897623	t	f	f	584781	1897623	Scaffold	Fack_homi_CCUG_36813_V1
GCA_000305935	https://ftp.ncbi.nlm.nih.gov/genomes/all/GCA/000/305/935/GCA_000305935.1_ASM30593v1	RS_GCF_000305935.1	DeqrA	0	98.52	0	295	p__Firmicutes (UID1022)	158	0	2478098	84.3160918621177	1	1583684	53.8840859500173	2939057	RS_GCF_000305935.1	t	d__Bacteria;p__Firmicutes_B;c__Syntrophomonadia;o__Thermacetogeniales;f__Thermacetogeniaceae;g__Thermacetogenium;s__Thermacetogenium phaeum	type strain of species	LPSN; DSMZ	t	1	1	2939057	2939057	2939057	3	3109	NC_018870.1	2939057	3	81	NC_018870.1	3109	5742	0	100	CP003732.2625738.2628853	Bacteria;Firmicutes;Thermacetogenia;Thermacetogeniales;Thermacetogeniaceae;Thermacetogenium;Thermacetogenium phaeum DSM 12270	2939057	2939057	t	f	f	2939057	2939057	Complete Genome	ASM30593v1
GCA_000309945	https://ftp.ncbi.nlm.nih.gov/genomes/all/GCA/000/309/945/GCA_000309945.1_ASM30994v1	RS_GCF_000309945.1	CarjA	0	99.53	0.24	544	p__Cyanobacteria (UID2182)	424	0	4745217	85.801007541645	20	2625411	47.4887451205039	5530491	RS_GCF_000309945.1	t	d__Bacteria;p__Cyanobacteria;c__Cyanobacteriia;o__Leptolyngbyales;f__Leptolyngbyaceae;g__JSC-12;s__JSC-12 sp000309945	not type material	none	f	3	1	1448380	5530491	5530491	2	2871	NZ_CM001633.1	none	0	none	none	2870	5301	0	100	AJUB01000005.246165.249035	Bacteria;Cyanobacteria;Cyanobacteriia;Leptolyngbyales;Leptolyngbyaceae;Oscillatoriales cyanobacterium JSC-12	276424	5530491	f	f	t	1045807	5530491	Chromosome	ASM30994v1
GCA_000313915	https://ftp.ncbi.nlm.nih.gov/genomes/all/GCA/000/313/915/GCA_000313915.1_CMarimammalium1.0	RS_GCF_000313915.1	BlxaA	0	98.34	0.74	325	c__Bacilli (UID285)	181	0	1164087	90.5294175287316	25	436304	33.9307517268518	1285866	RS_GCF_000313915.1	t	d__Bacteria;p__Firmicutes;c__Bacilli;o__Lactobacillales;f__Catellicoccaceae;g__Catellicoccus;s__Catellicoccus marimammalium	type strain of species	LPSN; DSMZ	t	3	3	308478	308478	3207	2	2908	NZ_AMYT01000001.1	3207	1	109	NZ_AMYT01000001.1	2908	5371	0	100	AMYT01000001.175.3083	Bacteria;Firmicutes;Bacilli;Lactobacillales;Catellicoccaceae;Catellicoccus;Catellicoccus marimammalium M35/04/3	51434	51434	t	f	f	153794	153794	Contig	CMarimammalium1.0
GCA_000315365	https://ftp.ncbi.nlm.nih.gov/genomes/all/GCA/000/315/365/GCA_000315365.1_ASM31536v1	RS_GCF_000315365.1	BqkhA	370	99.37	0.32	295	p__Firmicutes (UID1022)	158	0	2336632	86.701488776938	26	1333144	49.47586484342	2695031	RS_GCF_000315365.1	t	d__Bacteria;p__Firmicutes_B;c__Desulfotomaculia;o__Desulfotomaculales;f__Desulfotomaculaceae;g__Desulfotomaculum;s__Desulfotomaculum hydrothermale	type strain of species	LPSN; DSMZ	f	4	4	638906	638906	638906	4	3469	NZ_CAOS01000003.1	271351	4	111	NZ_CAOS01000008.1	3468	6405	0	100	CAOS01000003.493403.496874	Bacteria;Firmicutes;Desulfotomaculia;Desulfotomaculales;Desulfotomaculaceae;Desulfotomaculum;Desulfotomaculum hydrothermale Lam5 = DSM 18033	103650	168439	t	f	f	244517	244517	Scaffold	ASM31536v1
GCA_000316115	https://ftp.ncbi.nlm.nih.gov/genomes/all/GCA/000/316/115/GCA_000316115.1_ASM31611v1	RS_GCF_000316115.1	CkgaA	3	99.73	1.09	471	p__Cyanobacteria (UID2143)	368	0	7938096	84.241992544175	14	4486985	47.622097703635	9422968	RS_GCF_000316115.1	t	d__Bacteria;p__Cyanobacteria;c__Cyanobacteriia;o__Phormidesmiales;f__Phormidesmiaceae;g__PCC-7375;s__PCC-7375 sp000316115	not type material	none	f	1	1	5859380	8157108	8157108	3	2812	NZ_JH993797.1	8157108	3	109	NZ_JH993797.1	2812	5193	0	100	ALVN01000003.508204.511016	Bacteria;Cyanobacteria;Cyanobacteriia;Phormidesmiales;Phormidesmiaceae;Acrophormium PCC-7375;Leptolyngbya sp. PCC 7375	673004	1884593	t	f	f	5859380	8157108	Scaffold	ASM31611v1
GCA_000317045	https://ftp.ncbi.nlm.nih.gov/genomes/all/GCA/000/317/045/GCA_000317045.1_ASM31704v1	RS_GCF_000317045.1	CkgdA	0	99.87	0.71	544	p__Cyanobacteria (UID2182)	424	0	3914142	83.6156630338396	1	2736722	58.4630870748418	4681111	RS_GCF_000317045.1	t	d__Bacteria;p__Cyanobacteria;c__Cyanobacteriia;o__PCC-7407;f__PCC-7407;g__PCC-7407;s__PCC-7407 sp000317045	not type material	none	f	1	1	4681111	4681111	4681111	3	2881	NC_019703.1	4681111	3	111	NC_019703.1	2881	5321	0	100	CP003591.422123.425005	Bacteria;Cyanobacteria;Cyanobacteriia;Geitlerinematales;Geitlerinemataceae;Geitlerinema;Geitlerinema sp. PCC 7407	4681111	4681111	t	f	f	4681111	4681111	Complete Genome	ASM31704v1
GCA_000317085	https://ftp.ncbi.nlm.nih.gov/genomes/all/GCA/000/317/085/GCA_000317085.1_ASM31708v1	RS_GCF_000317085.1	CkgeA	0	99.76	0	544	p__Cyanobacteria (UID2182)	424	0	3143598	87.7184836490421	3	1455754	40.6211396769013	3583735	RS_GCF_000317085.1	t	d__Bacteria;p__Cyanobacteria;c__Cyanobacteriia;o__Pseudanabaenales;f__Pseudanabaenaceae;g__PCC-7502;s__PCC-7502 sp000317085	not type material	none	f	1	1	3510253	3510253	3510253	2	2815	NC_019702.1	none	0	none	none	2814	5197	0	100	CP003594.1846762.1849576	Bacteria;Cyanobacteria;Cyanobacteriia;Pseudanabaenales;Pseudanabaenaceae;Synechococcus PCC-7502;Synechococcus sp. PCC 7502	1194578	1194578	f	f	t	3510253	3510253	Complete Genome	ASM31708v1
GCA_000317495	https://ftp.ncbi.nlm.nih.gov/genomes/all/GCA/000/317/495/GCA_000317495.1_ASM31749v1	RS_GCF_000317495.1	BojwA	0	99.48	0	579	p__Cyanobacteria (UID2189)	450	0	4702211	83.663175994194	9	2257303	40.1626252333683	5620407	RS_GCF_000317495.1	t	d__Bacteria;p__Cyanobacteria;c__Cyanobacteriia;o__Cyanobacteriales;f__Chamaesiphonaceae;g__Crinalium;s__Crinalium epipsammum	not type material	none	f	1	1	5315554	5315554	5315554	4	2893	NC_019753.1-#4	none	0	none	none	2892	5341	0	100	CP003620.3227014.3229908	Bacteria;Cyanobacteria;Cyanobacteriia;Cyanobacteriales;Chroococcidiopsaceae;Crinalium SAG 22.89;Crinalium epipsammum PCC 9333	624489	624489	f	f	t	5315554	5315554	Complete Genome	ASM31749v1
GCA_000317515	https://ftp.ncbi.nlm.nih.gov/genomes/all/GCA/000/317/515/GCA_000317515.1_ASM31751v1	RS_GCF_000317515.1	CkggA	0	99.56	0.23	579	p__Cyanobacteria (UID2189)	450	0	6650848	83.4850894557341	9	3681591	46.2133481286034	7966510	RS_GCF_000317515.1	t	d__Bacteria;p__Cyanobacteria;c__Cyanobacteriia;o__Cyanobacteriales;f__Coleofasciculaceae;g__PCC7113;s__PCC7113 sp000317515	not type material	none	f	1	1	7470429	7470429	7470429	4	2888	NC_019738.1	7470429	4	110	NC_019738.1	2886	5330	0	100	CP003630.30736.33623	Bacteria;Cyanobacteria;Cyanobacteriia;Cyanobacteriales;Coleofasciculaceae;Microcoleus PCC-7113;Microcoleus sp. PCC 7113	885167	885167	t	f	f	7470429	7470429	Complete Genome	ASM31751v1
GCA_000331575	https://ftp.ncbi.nlm.nih.gov/genomes/all/GCA/000/331/575/GCA_000331575.1_ASM33157v1	RS_GCF_000331575.1	BlmnA	0	98.68	0.88	275	c__Bacilli (UID257)	151	0	3011152	84.2092546081335	19	1290775	36.1045541904667	3575797	RS_GCF_000331575.1	t	d__Bacteria;p__Firmicutes;c__Bacilli;o__Bacillales_C;f__Bacillaceae_J;g__Calidifontibacillus;s__Calidifontibacillus oryziterrae	type strain of species	LPSN; DSMZ	f	2	1	1742560	1902401	271648	3	2791	NZ_ANOK01000004.1	115083	1	111	NZ_ANOK01000007.1	2791	5155	0	100	ANOK01000004.268856.271648	Bacteria;Firmicutes;Bacilli;Bacillales;Bacillaceae;Bacillus;Bacillus oryziterrae	188163	198655	t	f	f	649313	1902401	Scaffold	ASM33157v1
GCA_000331735	https://ftp.ncbi.nlm.nih.gov/genomes/all/GCA/000/331/735/GCA_000331735.1_ASM33173v1	RS_GCF_000331735.1	ChqmA	0	99.35	0	246	c__Deltaproteobacteria (UID3216)	154	0	9418191	90.9918626829437	1	7161796	69.1921790708275	10350586	RS_GCF_000331735.1	t	d__Bacteria;p__Myxococcota;c__Myxococcia;o__Myxococcales;f__Myxococcaceae;g__Myxococcus;s__Myxococcus stipitatus	type strain of species	LPSN; DSMZ	f	1	1	10350586	10350586	10350586	3	2955	NC_020126.1	10350586	3	110	NC_020126.1	2955	5457	0	100	CP004025.10182072.10185043	Bacteria;Myxococcota;Myxococcia;Myxococcales;Myxococcaceae;Myxococcus;Myxococcus stipitatus DSM 14675	10350586	10350586	t	f	f	10350586	10350586	Complete Genome	ASM33173v1
GCA_000332075	https://ftp.ncbi.nlm.nih.gov/genomes/all/GCA/000/332/075/GCA_000332075.2_ASM33207v2	RS_GCF_000332075.2	BdpsA	4	99.67	0	579	p__Cyanobacteria (UID2189)	450	0	4245261	86.4822233426533	8	2045480	41.6728719887719	4908825	RS_GCF_000332075.2	t	d__Bacteria;p__Cyanobacteria;c__Cyanobacteriia;o__Cyanobacteriales;f__Chroococcidiopsidaceae;g__Aliterella;s__Aliterella sp000332075	not type material	none	f	1	1	4225608	4225608	4225608	2	2886	NZ_ALVU02000001.1	4225608	2	102	NZ_ALVU02000001.1	2886	5330	0	100	ALVU02000001.2053377.2056265	Bacteria;Cyanobacteria;Cyanobacteriia;Cyanobacteriales;Chroococcidiopsaceae;Aliterella;Synechocystis sp. PCC 7509	613553	1227206	t	f	f	4225608	4225608	Scaffold	ASM33207v2
GCA_000332275	https://ftp.ncbi.nlm.nih.gov/genomes/all/GCA/000/332/275/GCA_000332275.1_ASM33227v1	RS_GCF_000332275.1	CkfyA	0	100	4.39	168	k__Bacteria (UID1453)	114	33.33	4270014	84.2770855697774	8	2721163	53.7149001260774	5066637	RS_GCF_000332275.1	t	d__Bacteria;p__Cyanobacteria;c__Cyanobacteriia;o__PCC-7336;f__PCC-7336;g__PCC-7336;s__PCC-7336 sp000332275	not type material	none	f	2	1	2300158	5066637	5066637	2	2898	NZ_CM001776.1	5066637	2	110	NZ_CM001776.1	2898	5352	0	100	ALWC01000004.1677062.1679961	Bacteria;Cyanobacteria;Cyanobacteriia;Eurycoccales;Eurycoccales Incertae Sedis;Synechococcus PCC-7336;Synechococcus sp. PCC 7336	633242	5066637	t	f	f	1596630	5066637	Chromosome	ASM33227v1
GCA_000332315	https://ftp.ncbi.nlm.nih.gov/genomes/all/GCA/000/332/315/GCA_000332315.1_ASM33231v1	RS_GCF_000332315.1	CqqpA	0	99.18	0.86	472	p__Cyanobacteria (UID2143)	368	20	4348213	77.0093669477749	233	3059899	54.4045588969236	5646343	RS_GCF_000332315.1	t	d__Bacteria;p__Cyanobacteria;c__Cyanobacteriia;o__PCC-9006;f__Prochlorotrichaceae;g__Prochlorothrix;s__Prochlorothrix hollandica	type strain of species	LPSN; DSMZ	t	37	2	118094	1592168	349141	1	2794	NZ_KB235938.1	349141	2	108	NZ_KB235938.1	2794	5160	0	100	AJTX02000008.95166.97972	Bacteria;Proteobacteria;Gammaproteobacteria;Burkholderiales;Comamonadaceae;Pelomonas;Prochlorothrix hollandica PCC 9006 = CALU 1027	24138	434334	t	f	f	53145	1356602	Scaffold	ASM33231v1
GCA_000332335	https://ftp.ncbi.nlm.nih.gov/genomes/all/GCA/000/332/335/GCA_000332335.1_ASM33233v1	RS_GCF_000332335.1	CkfqA	0	100	0.58	584	p__Cyanobacteria (UID2192)	458	0	6524383	75.9142982074619	253	4636225	54.0982701762402	8594406	RS_GCF_000332335.1	t	d__Bacteria;p__Cyanobacteria;c__Cyanobacteriia;o__Cyanobacteriales;f__Oscillatoriaceae_A;g__PCC-10802;s__PCC-10802 sp000332335	not type material	none	f	33	1	308404	6929393	6929393	3	2875	NZ_KB235948.1	6929393	4	109	NZ_KB235948.1	2866	5293	0	100	ANKO01000050.36345.39212	Bacteria;Cyanobacteria;Cyanobacteriia;Cyanobacteriales;Oscillatoriaceae;Oscillatoria;Oscillatoria sp. PCC 10802	33873	954934	t	f	f	82835	6929393	Scaffold	ASM33233v1
GCA_000373385	https://ftp.ncbi.nlm.nih.gov/genomes/all/GCA/000/373/385/GCA_000373385.1_ASM37338v1	RS_GCF_000373385.1	DfalA	20	100	0	414	c__Betaproteobacteria (UID3959)	209	0	2931399	91.5627836545039	20	1994510	62.3274052023513	3201518	RS_GCF_000373385.1	t	d__Bacteria;p__Proteobacteria;c__Gammaproteobacteria;o__Burkholderiales;f__Thiobacillaceae;g__Thiobacillus;s__Thiobacillus thioparus	type strain of species	LPSN; DSMZ	t	3	3	1101984	1101984	2883	2	2340	NZ_KB891321.1	2883	3	108	NZ_KB891321.1	2340	4322	0	100	ARDU01000016.389.2878	Bacteria;Proteobacteria;Gammaproteobacteria;Burkholderiales;Hydrogenophilaceae;Thiobacillus;Thiobacillus thioparus DSM 505	160003	177862	t	f	f	286980	286980	Scaffold	ASM37338v1
GCA_000374005	https://ftp.ncbi.nlm.nih.gov/genomes/all/GCA/000/374/005/GCA_000374005.1_ASM37400v1	RS_GCF_000374005.1	CbawA	81	100	0.43	349	c__Alphaproteobacteria (UID3305)	230	0	3927519	88.4786787127749	40	2281350	51.4174942313509	4438944	RS_GCF_000374005.1	t	d__Bacteria;p__Proteobacteria;c__Alphaproteobacteria;o__Kiloniellales;f__Kiloniellaceae;g__Kiloniella;s__Kiloniella laminariae	type strain of species	LPSN; DSMZ	t	5	4	941465	941465	none	0	none	none	none	0	none	none	none	none	none	none	none	none	110924	116814	f	f	t	318346	379404	Scaffold	ASM37400v1
GCA_000374105	https://ftp.ncbi.nlm.nih.gov/genomes/all/GCA/000/374/105/GCA_000374105.1_ASM37410v1	RS_GCF_000374105.1	CazrA	14	100	0	311	c__Gammaproteobacteria (UID4442)	184	0	2424399	90.401830410362	4	1172120	43.7156921029645	2681803	RS_GCF_000374105.1	t	d__Bacteria;p__Proteobacteria;c__Gammaproteobacteria;o__Enterobacterales;f__Kangiellaceae;g__Kangiella;s__Kangiella aquimarina	type strain of species	LPSN; DSMZ	f	1	1	1700266	1943127	5692	1	2885	NZ_KB893652.1	1943127	3	110	NZ_KB893650.1	2885	5302	0	99.827	CP025120.375834.378742	Bacteria;Proteobacteria;Gammaproteobacteria;Pseudomonadales;Kangiellaceae;Kangiella;Kangiella profundi	670312	893934	t	f	f	1700266	1943127	Scaffold	ASM37410v1
GCA_000374525	https://ftp.ncbi.nlm.nih.gov/genomes/all/GCA/000/374/525/GCA_000374525.1_ASM37452v1	RS_GCF_000374525.1	BebrA	0	98.1	0.82	485	o__Rhizobiales (UID3642)	316	0	3839478	88.927341811145	13	2901099	67.1976902016557	4317545	RS_GCF_000374525.1	t	d__Bacteria;p__Proteobacteria;c__Alphaproteobacteria;o__Rhizobiales;f__Amorphaceae;g__Amorphus;s__Amorphus coralli	type strain of species	LPSN; DSMZ	t	3	3	899064	899064	5567	1	2717	NZ_KB894580.1	393796	2	107	NZ_KB894575.1	2619	4837	0	100	ARFZ01000002.428.3046	Bacteria;Proteobacteria;Alphaproteobacteria;Rhizobiales;Rhodobiaceae;Amorphus;Amorphus coralli DSM 19760	332096	359795	t	f	f	605459	605459	Scaffold	ASM37452v1
GCA_000374545	https://ftp.ncbi.nlm.nih.gov/genomes/all/GCA/000/374/545/GCA_000374545.1_ASM37454v1	RS_GCF_000374545.1	BejkA	0	100	1.58	295	p__Firmicutes (UID1022)	158	0	3071559	88.3694615507442	64	1694531	48.7935866042243	3475815	RS_GCF_000374545.1	t	d__Bacteria;p__Firmicutes_C;c__Negativicutes;o__Anaeromusales;f__Anaeromusaceae;g__Anaeromusa;s__Anaeromusa acidaminophila	type strain of species	LPSN; DSMZ	t	10	10	361412	361412	none	0	none	none	178248	4	110	NZ_KB894586.1	none	none	none	none	none	none	54263	56980	f	f	t	122115	122115	Scaffold	ASM37454v1
GCA_000374645	https://ftp.ncbi.nlm.nih.gov/genomes/all/GCA/000/374/645/GCA_000374645.1_ASM37464v1	RS_GCF_000374645.1	BezoA	0	99.3	0.89	544	c__Gammaproteobacteria (UID4267)	284	0	3567463	90.1382319180326	60	2743952	69.4135941211931	3957769	RS_GCF_000374645.1	t	d__Bacteria;p__Proteobacteria;c__Gammaproteobacteria;o__Nitrococcales;f__Nitrococcaceae;g__Arhodomonas;s__Arhodomonas aquaeolei	type strain of species	LPSN; DSMZ	t	7	7	500257	527320	2242	3	1269	NZ_KB894843.1	214008	2	110	NZ_KB894804.1	1272	1805	0	92.374	CP000453.370366.373263	Bacteria;Proteobacteria;Gammaproteobacteria;Nitrococcales;Halorhodospiraceae;Alkalilimnicola;Alkalilimnicola ehrlichii MLHE-1	65884	82453	f	f	t	161256	161256	Scaffold	ASM37464v1
GCA_000375465	https://ftp.ncbi.nlm.nih.gov/genomes/all/GCA/000/375/465/GCA_000375465.1_ASM37546v1	RS_GCF_000375465.1	BgnlA	14	100	0	267	k__Bacteria (UID2570)	178	0	2623714	91.8105123997944	18	1136673	39.7753115666778	2857749	RS_GCF_000375465.1	t	d__Bacteria;p__Bacteroidota;c__Rhodothermia;o__Balneolales;f__Balneolaceae;g__Balneola;s__Balneola vulgaris	type strain of species	LPSN; DSMZ	t	1	1	1665960	1665960	168725	4	2869	NZ_AQXH01000003.1	168725	4	104	NZ_AQXH01000003.1	2858	5278	0	100	AQXH01000005.135908.138770	Bacteria;Bacteroidota;Rhodothermia;Balneolales;Balneolaceae;Balneola;Balneola vulgaris DSM 17893	158763	158763	t	f	f	1665960	1665960	Contig	ASM37546v1
GCA_000376225	https://ftp.ncbi.nlm.nih.gov/genomes/all/GCA/000/376/225/GCA_000376225.1_ASM37622v1	RS_GCF_000376225.1	BrfwA	0	98.46	3.33	245	p__Firmicutes (UID242)	130	0	2892245	85.9885346440222	135	1843794	54.8173284923788	3363524	RS_GCF_000376225.1	t	d__Bacteria;p__Firmicutes;c__Alicyclobacillia;o__Tumebacillales;f__Effusibacillaceae;g__Effusibacillus;s__Effusibacillus pohliae	type strain of species	LPSN; DSMZ	f	16	16	193492	193492	none	0	none	none	10773	6	110	NZ_AQXL01000076.1	none	none	none	none	none	none	24914	24914	f	f	t	74762	74762	Contig	ASM37622v1
GCA_000376385	https://ftp.ncbi.nlm.nih.gov/genomes/all/GCA/000/376/385/GCA_000376385.1_ASM37638v1	RS_GCF_000376385.1	BqmbA	51	99.37	0	295	p__Firmicutes (UID1022)	158	0	2479476	87.87547681635	19	1556889	55.1789314158853	2821579	RS_GCF_000376385.1	t	d__Bacteria;p__Firmicutes_B;c__Desulfotomaculia;o__Desulfotomaculales;f__Desulfurisporaceae;g__Desulfurispora;s__Desulfurispora thermophila	type strain of species	LPSN; DSMZ	t	5	5	329257	329257	191713	1	280	NZ_AQWN01000007.1	191713	5	108	NZ_AQWN01000007.1	279	361	3.03E-98	89.964	AGTN01335432.179.3121	Bacteria;Firmicutes;Desulfotomaculia;Desulfotomaculales;Desulfotomaculaceae;Desulfotomaculum;bioreactor metagenome	148504	148504	f	f	t	277962	277962	Contig	ASM37638v1
GCA_000376845	https://ftp.ncbi.nlm.nih.gov/genomes/all/GCA/000/376/845/GCA_000376845.1_ASM37684v1	RS_GCF_000376845.1	DeyeA	0	99.99	0	1151	s__thiocyanoxidans (UID4320)	232	0	2692201	89.009796959081	31	2014437	66.6015012834704	3024612	RS_GCF_000376845.1	t	d__Bacteria;p__Proteobacteria;c__Gammaproteobacteria;o__Ectothiorhodospirales;f__Thioalkalivibrionaceae;g__Thioalkalivibrio;s__Thioalkalivibrio sp000376845	not type material	none	f	5	5	364791	364791	132915	1	2874	NZ_AQXY01000024.1	132915	1	110	NZ_AQXY01000024.1	2874	5308	0	100	AQXY01000024.17754.20630	Bacteria;Proteobacteria;Gammaproteobacteria;Ectothiorhodospirales;Ectothiorhodospiraceae;Thioalkalivibrio;Thioalkalivibrio sp. ALE14	97568	97568	t	f	f	215672	215672	Contig	ASM37684v1
GCA_000378205	https://ftp.ncbi.nlm.nih.gov/genomes/all/GCA/000/378/205/GCA_000378205.1_ASM37820v1	RS_GCF_000378205.1	CziyA	0	97.7	0	141	k__Bacteria (UID2495)	87	0	4278455	93.4853047246574	80	2249364	49.1680490438045	4576607	RS_GCF_000378205.1	t	d__Bacteria;p__Spirochaetota;c__Spirochaetia;o__DSM-16054;f__Sediminispirochaetaceae;g__Sediminispirochaeta;s__Sediminispirochaeta bajacaliforniensis	type strain of species	LPSN; DSMZ	t	10	10	375186	375186	186186	2	2979	NZ_KB899413.1	186186	2	105	NZ_KB899413.1	2978	5500	0	100	ARJU01000052.75.3056	Bacteria;Spirochaetota;Spirochaetia;Spirochaetales;Spirochaetaceae;Sediminispirochaeta;Sediminispirochaeta bajacaliforniensis DSM 16054	57185	61021	t	f	f	166221	176769	Scaffold	ASM37820v1
GCA_000379025	https://ftp.ncbi.nlm.nih.gov/genomes/all/GCA/000/379/025/GCA_000379025.1_ASM37902v1	RS_GCF_000379025.1	CjxdA	31	99.13	1.16	207	p__Firmicutes (UID241)	115	0	2896494	83.7193613672138	28	1061150	30.6882774915518	3459766	RS_GCF_000379025.1	t	d__Bacteria;p__Firmicutes_F;c__Halanaerobiia;o__Halobacteroidales;f__Halobacteroidaceae;g__Orenia;s__Orenia marismortui	type strain of species	LPSN; DSMZ	t	6	2	366287	1317364	1317364	1	2959	NZ_KB900617.1	1317364	4	111	NZ_KB900617.1	2947	5443	0	100	AQZS01000007.195803.198752	Bacteria;Firmicutes;Halanaerobiia;Halanaerobiales;Halobacteroidaceae;Orenia;Orenia marismortui DSM 5156	123495	384418	t	f	f	240800	500396	Scaffold	ASM37902v1
GCA_000379165	https://ftp.ncbi.nlm.nih.gov/genomes/all/GCA/000/379/165/GCA_000379165.1_ASM37916v1	RS_GCF_000379165.1	DejbA	167	100	0	507	c__Gammaproteobacteria (UID4444)	232	0	4701677	87.2649720656808	76	2737370	50.8487453370183	5387817	RS_GCF_000379165.1	t	d__Bacteria;p__Proteobacteria;c__Gammaproteobacteria;o__Pseudomonadales;f__Cellvibrionaceae;g__Teredinibacter;s__Teredinibacter turnerae	type strain of species	LPSN; DSMZ	t	11	11	353642	353642	2645	1	2518	NZ_KB900686.1	226728	1	110	NZ_KB900696.1	2518	4650	0	100	ARAH01000065.1.2537	Bacteria;Proteobacteria;Gammaproteobacteria;Pseudomonadales;Cellvibrionaceae;Teredinibacter;Teredinibacter turnerae T7902	70835	74830	t	f	f	176368	190094	Scaffold	ASM37916v1
GCA_000379765	https://ftp.ncbi.nlm.nih.gov/genomes/all/GCA/000/379/765/GCA_000379765.1_ASM37976v1	RS_GCF_000379765.1	BtxnA	204	99.4	0.6	454	o__Cytophagales (UID2936)	336	0	8295334	86.9821715223553	105	3465594	36.3442236851571	9536821	RS_GCF_000379765.1	t	d__Bacteria;p__Bacteroidota;c__Bacteroidia;o__Cytophagales;f__Flammeovirgaceae;g__Flexithrix;s__Flexithrix dorotheae	type strain of species	LPSN; DSMZ	t	9	9	878952	878952	64738	2	2814	NZ_KB903456.1	64738	2	106	NZ_KB903456.1	2814	5197	0	100	ARBP01000033.2368.5190	Bacteria;Bacteroidota;Bacteroidia;Cytophagales;Flammeovirgaceae;Flexithrix;Flexithrix dorotheae DSM 6795	90815	94423	t	f	f	337135	337135	Scaffold	ASM37976v1
GCA_000380505	https://ftp.ncbi.nlm.nih.gov/genomes/all/GCA/000/380/505/GCA_000380505.1_ASM38050v1	RS_GCF_000380505.1	CazjA	0	100	0	483	o__Rhizobiales (UID3642)	315	0	4224092	88.627720695318	20	3140655	65.8956041062444	4766107	RS_GCF_000380505.1	t	d__Bacteria;p__Proteobacteria;c__Alphaproteobacteria;o__Rhizobiales;f__Kaistiaceae;g__Kaistia;s__Kaistia granuli	type strain of species	LPSN; DSMZ	f	5	5	674902	674902	2257	2	1982	NZ_AQYH01000009.1	2257	1	109	NZ_AQYH01000009.1	1982	3661	0	100	AQYH01000009.1.1985	Bacteria;Proteobacteria;Alphaproteobacteria;Rhizobiales;Kaistiaceae;Kaistia;Kaistia granuli DSM 23481	238305	238305	t	f	f	396348	396348	Contig	ASM38050v1
GCA_000382285	https://ftp.ncbi.nlm.nih.gov/genomes/all/GCA/000/382/285/GCA_000382285.1_ASM38228v1	RS_GCF_000382285.1	CzzzA	0	100	0.12	480	c__Gammaproteobacteria (UID4202)	275	0	3727434	90.4837562092619	52	2845717	69.1050515813906	4119451	RS_GCF_000382285.1	t	d__Bacteria;p__Proteobacteria;c__Gammaproteobacteria;o__Nevskiales;f__Nevskiaceae;g__Solimonas;s__Solimonas variicoloris	type strain of species	LPSN; DSMZ	f	6	6	536961	536961	23801	1	2851	NZ_KB907954.1	23801	1	107	NZ_KB907954.1	2851	5265	0	100	ARNM01000019.898.3751	Bacteria;Proteobacteria;Gammaproteobacteria;Salinisphaerales;Solimonadaceae;Solimonas;Solimonas variicoloris DSM 15731	79191	85821	t	f	f	172213	174875	Scaffold	ASM38228v1
GCA_000383515	https://ftp.ncbi.nlm.nih.gov/genomes/all/GCA/000/383/515/GCA_000383515.1_ASM38351v1	RS_GCF_000383515.1	CezkA	0	100	0	258	g__Mycoplasma (UID2426)	138	0	727008	90.1428009924278	26	207894	25.8496820608722	806507	RS_GCF_000383515.1	t	d__Bacteria;p__Firmicutes;c__Bacilli;o__Mycoplasmatales;f__Metamycoplasmataceae;g__Mesomycoplasma;s__Mesomycoplasma hyorhinis	type strain of species	LPSN; DSMZ	f	6	6	122340	122340	122340	1	2871	NZ_KB911485.1	none	0	none	none	2871	5302	0	100	LS991950.20061.22951	Bacteria;Firmicutes;Bacilli;Mycoplasmatales;Mycoplasmataceae;Mycoplasma;Mesomycoplasma hyorhinis	30932	33604	f	f	t	45527	45527	Scaffold	ASM38351v1
GCA_000383875	https://ftp.ncbi.nlm.nih.gov/genomes/all/GCA/000/383/875/GCA_000383875.1_ASM38387v1	RS_GCF_000383875.1	BlkzA	43	99.42	0	523	f__Bacillaceae (UID829)	171	0	2420607	79.1172920431558	42	1578246	51.6268932225894	3059517	RS_GCF_000383875.1	t	d__Bacteria;p__Firmicutes;c__Bacilli;o__Bacillales_B;f__Caldibacillaceae;g__Caldibacillus;s__Caldibacillus debilis	type strain of species	LPSN; DSMZ	t	6	6	438389	438389	none	0	none	none	65660	5	110	NZ_KB912885.1	none	none	none	none	none	none	72787	76487	f	f	t	152056	152056	Scaffold	ASM38387v1
GCA_000384115	https://ftp.ncbi.nlm.nih.gov/genomes/all/GCA/000/384/115/GCA_000384115.1_ASM38411v1	RS_GCF_000384115.1	DbaqA	1	100	0	315	o__Actinomycetales (UID1696)	190	0	5021206	91.2921149648019	31	3925348	71.4069394479178	5500153	RS_GCF_000384115.1	t	d__Bacteria;p__Actinobacteriota;c__Actinomycetia;o__Sporichthyales;f__Sporichthyaceae;g__Sporichthya;s__Sporichthya polymorpha	type strain of species	LPSN; DSMZ	t	1	1	2983097	5500153	5500153	1	3108	NZ_KB913029.1	5500153	1	110	NZ_KB913029.1	3108	5740	0	100	AQZX01000031.986313.989424	Bacteria;Actinobacteriota;Actinobacteria;Frankiales;Sporichthyaceae;Sporichthya;Sporichthya polymorpha DSM 43042	177327	5500153	t	f	f	2983097	5500153	Scaffold	ASM38411v1
GCA_000384135	https://ftp.ncbi.nlm.nih.gov/genomes/all/GCA/000/384/135/GCA_000384135.1_ASM38413v1	RS_GCF_000384135.1	DdcuA	9	99.4	0.3	334	o__Selenomonadales (UID1024)	167	0	1859518	89.1751225156972	3	755590	36.2387375937275	2085243	RS_GCF_000384135.1	t	d__Bacteria;p__Firmicutes_C;c__Negativicutes;o__Acidaminococcales;f__Succinispiraceae;g__Succinispira;s__Succinispira mobilis	type strain of species	LPSN; DSMZ	t	1	1	1589347	2085243	2085243	4	2909	NZ_KB913028.1-#3	2085243	6	111	NZ_KB913028.1	2818	5204	0	100	AQZZ01000003.164792.167609	Bacteria;Firmicutes;Negativicutes;Acidaminococcales;Acidaminococcaceae;Succinispira;Succinispira mobilis DSM 6222	695014	2085243	t	f	f	1589347	2085243	Scaffold	ASM38413v1
GCA_000384415	https://ftp.ncbi.nlm.nih.gov/genomes/all/GCA/000/384/415/GCA_000384415.1_ASM38441v1	RS_GCF_000384415.1	BotkA	0	99.94	0	568	c__Gammaproteobacteria (UID4274)	283	0	2193318	92.0045269899544	1	1000521	41.9695007055594	2383924	RS_GCF_000384415.1	t	d__Bacteria;p__Proteobacteria;c__Gammaproteobacteria;o__Methylococcales;f__Cycloclasticaceae;g__Cycloclasticus;s__Cycloclasticus pugetii	type strain of species	LPSN; DSMZ	t	1	1	2383924	2383924	2383924	1	2885	NZ_ARVU01000001.1	2383924	1	109	NZ_ARVU01000001.1	2885	5328	0	100	CP005996.2445448.2448335	Bacteria;Proteobacteria;Gammaproteobacteria;Methylococcales;Cycloclasticaceae;Cycloclasticus;Cycloclasticus zancles 78-ME	2383924	2383924	t	f	f	2383924	2383924	Contig	ASM38441v1
GCA_000385635	https://ftp.ncbi.nlm.nih.gov/genomes/all/GCA/000/385/635/GCA_000385635.1_ASM38563v1	GB_GCA_000385635.1	DnkyA	0	85.39	0	143	k__Bacteria (UID2495)	89	0	953752	88.7467909320743	7	391056	36.3878294092524	1074689	GB_GCA_000385635.1	t	d__Bacteria;p__Dependentiae;c__Babeliae;o__Babeliales;f__Vermiphilaceae;g__Vermiphilus;s__Vermiphilus pyriformis	not type material	none	f	2	2	464047	464047	273590	1	2994	ARQD01000002.1	273590	1	110	ARQD01000002.1	2994	5529	0	100	ARQD01000002.99696.102709	Bacteria;Dependentiae;Babeliae;Babeliales;candidate division TM6 bacterium JCVI TM6SC1	153527	153527	f	f	t	273590	273590	Contig	ASM38563v1
GCA_000387765	https://ftp.ncbi.nlm.nih.gov/genomes/all/GCA/000/387/765/GCA_000387765.1_L21-THTYG	RS_GCF_000387765.1	BllzA	0	98.59	0	249	o__Clostridiales (UID1120)	142	0	2408527	86.3829254593827	289	839735	30.1174808962635	2788198	RS_GCF_000387765.1	t	d__Bacteria;p__Firmicutes_A;c__Clostridia;o__Tissierellales;f__Caldisalinibacteraceae;g__Caldisalinibacter;s__Caldisalinibacter kiritimatiensis	type strain of species	LPSN; DSMZ	t	33	33	76555	76555	1006	5	1004	NZ_ARZA01000179.1	277	1	111	NZ_ARZA01000114.1	1005	1472	0	93.134	MDJR01000019.128.3064	Bacteria;Firmicutes;Clostridia;Peptostreptococcales;Clostridiaceae 3;Caloranaerobacter;Caloranaerobacter ferrireducens	9647	9647	f	f	t	26200	26200	Contig	L21-THTYG
GCA_000392875	https://ftp.ncbi.nlm.nih.gov/genomes/all/GCA/000/392/875/GCA_000392875.1_Ente_faec_ATCC_19433_V1	RS_GCF_000392875.1	BrokA	1	99.63	0	475	o__Lactobacillales (UID544)	267	0	2500180	86.7696258763101	11	1082957	37.6492776648873	2881400	RS_GCF_000392875.1	t	d__Bacteria;p__Firmicutes;c__Bacilli;o__Lactobacillales;f__Enterococcaceae;g__Enterococcus;s__Enterococcus faecalis	type strain of species	LPSN; DSMZ	t	2	1	910217	1924212	1924212	7	2908	NZ_KB944590.1	274762	5	109	NZ_KB944588.1	2908	5371	0	100	CP018102.877844.880758	Bacteria;Firmicutes;Bacilli;Lactobacillales;Enterococcaceae;Enterococcus;Enterococcus faecalis	261494	960466	t	f	f	578583	1924212	Scaffold	Ente_faec_ATCC_19433_V1
GCA_000402295	https://ftp.ncbi.nlm.nih.gov/genomes/all/GCA/000/402/295/GCA_000402295.1_ASM40229v1	GB_GCA_000402295.1	BcyqA	154	69.2	0	104	k__Bacteria (UID203)	58	0	1986410	86.1424682745877	190	1000061	43.3714472819688	2305959	GB_GCA_000402295.1	t	d__Bacteria;p__Aerophobota;c__Aerophobia;o__Aerophobales;f__Aerophobaceae;g__Aerophobus;s__Aerophobus profundus	not type material	none	f	36	36	58784	58784	none	0	none	none	none	0	none	none	none	none	none	none	none	none	12136	12136	f	f	t	19503	19503	Contig	ASM40229v1
GCA_000402655	https://ftp.ncbi.nlm.nih.gov/genomes/all/GCA/000/402/655/GCA_000402655.1_ASM40265v1	GB_GCA_000402655.1	CehmA	10	92.31	0.06	147	k__Bacteria (UID2495)	91	0	946167	96.6289002181426	10	308426	31.4988469779384	979176	GB_GCA_000402655.1	t	d__Bacteria;p__Marinisomatota;c__Marinisomatia;o__Marinisomatales;f__Marinisomataceae;g__Marinisoma;s__Marinisoma sp000402655	not type material	none	f	2	2	407043	407043	177778	1	2964	AQSI01000003.1	177778	1	111	AQSI01000003.1	2964	5474	0	100	AQSI01000003.56197.59166	Bacteria;Marinimicrobia (SAR406 clade);Marinimicrobia bacterium SCGC AAA298-D23	97917	97917	t	f	f	236086	236086	Contig	ASM40265v1
GCA_000403035	https://ftp.ncbi.nlm.nih.gov/genomes/all/GCA/000/403/035/GCA_000403035.1_ASM40303v1	GB_GCA_000403035.1	CbyzA	41	57.63	1.1	147	k__Bacteria (UID2495)	91	0	1954033	85.3183337444903	164	964701	42.1221930938363	2290285	GB_GCA_000403035.1	t	d__Bacteria;p__Latescibacterota;c__Latescibacteria;o__Latescibacterales;f__Latescibacteraceae;g__Latescibacter;s__Latescibacter anaerobius	not type material	none	f	33	33	75516	75516	8539	1	2973	AQSL01000078.1	8539	1	110	AQSL01000078.1	2973	5491	0	100	AQSL01000078.4334.7310	Bacteria;Latescibacterota;Latescibacteria;Latescibacterales;Latescibacteraceae;Candidatus Latescibacter;Candidatus Latescibacter anaerobius SCGC AAA252-E07	13965	13965	f	f	t	24533	24533	Contig	ASM40303v1
GCA_000403355	https://ftp.ncbi.nlm.nih.gov/genomes/all/GCA/000/403/355/GCA_000403355.2_Ente_caec_B7_V1	RS_GCF_000403355.2	BctxA	0	100	0	211	p__Actinobacteria (UID2112)	124	0	2558132	86.551568268679	17	1887437	64.1266457739894	2955616	RS_GCF_000403355.2	t	d__Bacteria;p__Actinobacteriota;c__Coriobacteriia;o__Coriobacteriales;f__Eggerthellaceae;g__Adlercreutzia;s__Adlercreutzia caecimuris	type strain of species	LPSN; DSMZ	f	3	1	766477	2945518	2945518	3	2953	NZ_KE159646.1	2945518	3	90	NZ_KE159646.1	2953	5454	0	100	ASSY01000005.170186.173146	Bacteria;Actinobacteriota;Coriobacteriia;Coriobacteriales;Eggerthellaceae;Enterorhabdus;Enterorhabdus caecimuris B7	173135	492602	t	f	f	520229	2945518	Scaffold	Ente_caec_B7_V1
GCA_000405945	https://ftp.ncbi.nlm.nih.gov/genomes/all/GCA/000/405/945/GCA_000405945.1_ASM40594v1	GB_GCA_000405945.1	CjwpA	21	66.01	1.08	152	k__Bacteria (UID2565)	93	0	1906083	93.5694656758357	150	1009600	49.5616961135599	2037078	GB_GCA_000405945.1	t	d__Bacteria;p__Omnitrophota;c__Omnitrophia;o__Omnitrophales;f__Omnitrophaceae;g__Omnitrophus;s__Omnitrophus fodinae	not type material	none	f	34	34	75002	75002	6332	1	3032	ASOC01000103.1	6332	1	110	ASOC01000103.1	3020	5578	0	100	ASOC01000103.685.3706	Bacteria;Verrucomicrobiota;Omnitrophia;Omnitrophales;Omnitrophaceae;Candidatus Omnitrophus;Candidatus Omnitrophus fodinae SCGC AAA011-A17	13580	13580	f	f	t	20345	20345	Contig	ASM40594v1
GCA_000413035	https://ftp.ncbi.nlm.nih.gov/genomes/all/GCA/000/413/035/GCA_000413035.1_Trep_medi_ATCC_700293_V1	RS_GCF_000413035.1	DfieA	0	100	0	235	f__Spirochaetaceae (UID2512)	124	0	2364659	86.6966842993678	19	1201902	44.2560565227589	2727508	RS_GCF_000413035.1	t	d__Bacteria;p__Spirochaetota;c__Spirochaetia;o__Treponematales;f__Treponemataceae;g__Treponema;s__Treponema medium	type strain of species	LPSN; DSMZ	f	5	1	541429	2727508	2727508	1	2952	NZ_KE332517.1	2727508	2	106	NZ_KE332517.1	2952	5452	0	100	ATFE01000011.121160.124124	Bacteria;Spirochaetota;Spirochaetia;Spirochaetales;Spirochaetaceae;Treponema;Treponema medium ATCC 700293	142936	2727508	t	f	f	205188	2727508	Scaffold	Trep_medi_ATCC_700293_V1
GCA_000421105	https://ftp.ncbi.nlm.nih.gov/genomes/all/GCA/000/421/105/GCA_000421105.1_ASM42110v1	RS_GCF_000421105.1	BbqpA	0	99.14	0	186	k__Bacteria (UID3187)	116	0	2701321	90.9028225993705	5	1442076	48.5278202532736	2971658	RS_GCF_000421105.1	t	d__Bacteria;p__Deferribacterota;c__Deferribacteres;o__Deferribacterales;f__Denitrovibrionaceae;g__ATWF01;s__ATWF01 sp000421105	not type material	none	f	2	1	1313396	2379887	3769	1	2878	NZ_ATWF01000003.1	3769	1	112	NZ_ATWF01000003.1	2866	5293	0	100	ATWF01000003.790.3660	Bacteria;Deferribacterota;Deferribacteres;Deferribacterales;Deferribacteraceae;Geovibrio;Geovibrio sp. L21-Ace-BES	594329	742914	t	f	f	1066481	2379887	Scaffold	ASM42110v1
GCA_000421165	https://ftp.ncbi.nlm.nih.gov/genomes/all/GCA/000/421/165/GCA_000421165.1_ASM42116v1	RS_GCF_000421165.1	CeiuA	0	100	0	507	c__Gammaproteobacteria (UID4444)	232	0	3517872	91.8489809953418	20	2173924	56.7601065372749	3830061	RS_GCF_000421165.1	t	d__Bacteria;p__Proteobacteria;c__Gammaproteobacteria;o__Pseudomonadales;f__Oleiphilaceae;g__Marinobacter;s__Marinobacter daepoensis	type strain of species	LPSN; DSMZ	f	3	2	890947	1045162	1647	2	1612	NZ_ATWI01000006.1	1045162	2	108	NZ_ATWI01000008.1	1614	2828	0	98.327	CP000514.1012327.1015226	Bacteria;Proteobacteria;Gammaproteobacteria;Pseudomonadales;Marinobacteraceae;Marinobacter;Marinobacter hydrocarbonoclasticus VT8	191501	239378	f	f	t	452312	943888	Scaffold	ASM42116v1
GCA_000422285	https://ftp.ncbi.nlm.nih.gov/genomes/all/GCA/000/422/285/GCA_000422285.1_ASM42228v1	RS_GCF_000422285.1	BqciA	0	99.35	0.65	247	c__Deltaproteobacteria (UID3216)	155	0	3965448	84.9615541515689	109	2741994	58.7822528658555	4667344	RS_GCF_000422285.1	t	d__Bacteria;p__Desulfobacterota;c__Desulfobacteria;o__Desulfatiglandales;f__Desulfatiglandaceae;g__Desulfatiglans;s__Desulfatiglans anilini	type strain of species	LPSN; DSMZ	t	10	10	443514	443514	196762	1	3021	NZ_AULM01000006.1	196762	1	110	NZ_AULM01000006.1	3021	5579	0	100	AULM01000006.5214.8238	Bacteria;Desulfobacterota;Desulfobacteria;Desulfobacterales;Desulfobacteraceae;Desulfobacterium;Desulfatiglans anilini DSM 4660	42795	43620	t	f	f	108426	108426	Scaffold	ASM42228v1
GCA_000422345	https://ftp.ncbi.nlm.nih.gov/genomes/all/GCA/000/422/345/GCA_000422345.1_ASM42234v1	RS_GCF_000422345.1	DbakA	0	100	0	507	c__Gammaproteobacteria (UID4444)	232	0	3151086	91.7202001896644	23	1893644	55.1405839652834	3435542	RS_GCF_000422345.1	t	d__Bacteria;p__Proteobacteria;c__Gammaproteobacteria;o__Pseudomonadales;f__Spongiibacteraceae;g__Spongiibacter;s__Spongiibacter marinus	not type material	none	f	4	4	696201	696201	696201	3	1854	NZ_AULP01000001.1	696201	1	109	NZ_AULP01000001.1	1854	3256	0	98.382	ATUS01000006.2576.5469	Bacteria;Proteobacteria;Gammaproteobacteria;Pseudomonadales;Spongiibacteraceae;Spongiibacter;Spongiibacter tropicus DSM 19543	149313	163597	f	f	t	265760	265760	Scaffold	ASM42234v1
GCA_000422565	https://ftp.ncbi.nlm.nih.gov/genomes/all/GCA/000/422/565/GCA_000422565.1_ASM42256v1	RS_GCF_000422565.1	BeahA	0	100	0	284	c__Deltaproteobacteria (UID3218)	169	0	3100605	90.6857841795298	29	2261997	66.2492451032019	3419064	RS_GCF_000422565.1	t	d__Bacteria;p__Desulfobacterota;c__Desulfovibrionia;o__Desulfovibrionales;f__Desulfovibrionaceae;g__Aminidesulfovibrio;s__Aminidesulfovibrio aminophilus	type strain of species	LPSN; DSMZ	f	6	5	393460	407544	407544	1	2929	NZ_KE383875.1	220166	3	109	NZ_AUMA01000011.1	2918	5389	0	100	AUMA01000001.185.3106	Bacteria;Desulfobacterota;Desulfovibrionia;Desulfovibrionales;Desulfovibrionaceae;Desulfovibrio;Desulfovibrio aminophilus DSM 12254	117737	136762	t	f	f	275803	310359	Scaffold	ASM42256v1
GCA_000422845	https://ftp.ncbi.nlm.nih.gov/genomes/all/GCA/000/422/845/GCA_000422845.1_ASM42284v1	RS_GCF_000422845.1	CjqqA	0	99.48	0.37	505	c__Gammaproteobacteria (UID4444)	231	0	3959718	87.8798020521839	42	2488830	55.2539334762915	4505834	RS_GCF_000422845.1	t	d__Bacteria;p__Proteobacteria;c__Gammaproteobacteria;o__Pseudomonadales;f__Saccharospirillaceae;g__Oceanobacter;s__Oceanobacter kriegii	type strain of species	LPSN; DSMZ	t	7	5	658372	718698	none	0	none	none	96985	3	109	NZ_AUGV01000020.1	none	none	none	none	none	none	107246	125162	f	f	t	226131	244533	Scaffold	ASM42284v1
GCA_000423185	https://ftp.ncbi.nlm.nih.gov/genomes/all/GCA/000/423/185/GCA_000423185.1_ASM42318v1	RS_GCF_000423185.1	BymaA	0	99.13	1.53	348	c__Alphaproteobacteria (UID3305)	229	0	6662754	89.870664015364	74	5179908	69.9070085315057	7413714	RS_GCF_000423185.1	t	d__Bacteria;p__Proteobacteria;c__Alphaproteobacteria;o__DSM-16000;f__Inquilinaceae;g__Inquilinus;s__Inquilinus limosus	type strain of species	LPSN; DSMZ	t	11	9	806732	806732	101869	4	2731	NZ_AUHM01000032.1	101869	4	110	NZ_AUHM01000032.1	2722	5027	0	100	AUHM01000026.372.3095	Bacteria;Proteobacteria;Alphaproteobacteria;Azospirillales;Inquilinaceae;Inquilinus;Inquilinus limosus DSM 16000	100131	115839	t	f	f	195659	214304	Scaffold	ASM42318v1
GCA_000423365	https://ftp.ncbi.nlm.nih.gov/genomes/all/GCA/000/423/365/GCA_000423365.1_ASM42336v1	RS_GCF_000423365.1	CephA	0	99.82	0	408	o__Rhizobiales (UID3447)	244	0	3240186	91.5428319579153	12	1862313	52.6154406862025	3539530	RS_GCF_000423365.1	t	d__Bacteria;p__Proteobacteria;c__Alphaproteobacteria;o__Rhizobiales;f__Devosiaceae;g__Maritalea;s__Maritalea myrionectae	type strain of species	LPSN; DSMZ	t	3	2	1015795	1136393	154690	1	2709	NZ_AUHV01000006.1	154690	1	109	NZ_AUHV01000006.1	2709	5003	0	100	CP021330.628672.631393	Bacteria;Proteobacteria;Alphaproteobacteria;Rhizobiales;Devosiaceae;Maritalea;Maritalea myrionectae	294956	353953	t	f	f	546486	1015795	Scaffold	ASM42336v1
GCA_000423825	https://ftp.ncbi.nlm.nih.gov/genomes/all/GCA/000/423/825/GCA_000423825.1_ASM42382v1	RS_GCF_000423825.1	DereA	0	100	0.62	259	p__Proteobacteria (UID3882)	162	0	2650228	89.5801856212173	47	1977520	66.8445112676228	2958498	RS_GCF_000423825.1	t	d__Bacteria;p__Proteobacteria;c__Gammaproteobacteria;o__Acidithiobacillales;f__Thermithiobacillaceae;g__Thermithiobacillus;s__Thermithiobacillus tepidarius	type strain of species	LPSN; DSMZ	t	7	7	314279	357423	57296	2	2892	NZ_AUIS01000016.1	198954	4	110	NZ_AUIS01000006.1	2880	5319	0	100	AUIS01000036.203.3084	Bacteria;Proteobacteria;Gammaproteobacteria;Acidithiobacillales;Acidithiobacillaceae;Thermithiobacillus;Thermithiobacillus tepidarius DSM 3134	62944	68802	t	f	f	105138	148434	Scaffold	ASM42382v1
GCA_000424685	https://ftp.ncbi.nlm.nih.gov/genomes/all/GCA/000/424/685/GCA_000424685.1_ASM42468v1	RS_GCF_000424685.1	CfmqA	0	99.89	0.35	575	c__Gammaproteobacteria (UID4274)	289	0	2959273	90.6011855138426	24	2074438	63.5587076959655	3266263	RS_GCF_000424685.1	t	d__Bacteria;p__Proteobacteria;c__Gammaproteobacteria;o__Methylococcales;f__Methylococcaceae;g__Methylococcus;s__Methylococcus capsulatus	type strain of species	LPSN; DSMZ	t	4	4	606275	787148	78814	4	2890	NZ_AUKJ01000004.1	78814	4	107	NZ_AUKJ01000004.1	2889	5336	0	100	AUKJ01000017.2329.5221	Bacteria;Proteobacteria;Gammaproteobacteria;Methylococcales;Methylococcaceae;Methylococcus;Methylococcus capsulatus str. Texas = ATCC 19069	135992	163313	t	f	f	214802	301813	Scaffold	ASM42468v1
GCA_000425045	https://ftp.ncbi.nlm.nih.gov/genomes/all/GCA/000/425/045/GCA_000425045.1_ASM42504v1	RS_GCF_000425045.1	BbzmA	0	100	0	334	o__Selenomonadales (UID1024)	167	0	1987210	87.0641284189432	57	1139209	49.995852729321	2282467	RS_GCF_000425045.1	t	d__Bacteria;p__Firmicutes_C;c__Negativicutes;o__Acidaminococcales;f__Acidaminococcaceae;g__Acidaminococcus;s__Acidaminococcus intestini	type strain of species	LPSN; DSMZ	f	11	11	205385	205385	3090	1	2901	NZ_AULA01000054.1	106981	3	111	NZ_AULA01000005.1	2900	5356	0	100	ACGB01000069.107.3010	Bacteria;Firmicutes;Negativicutes;Acidaminococcales;Acidaminococcaceae;Acidaminococcus;Acidaminococcus sp. D21	39975	41499	t	f	f	54955	54955	Scaffold	ASM42504v1
GCA_000426225	https://ftp.ncbi.nlm.nih.gov/genomes/all/GCA/000/426/225/GCA_000426225.1_ASM42622v1	RS_GCF_000426225.1	BqhrA	0	99.35	0.65	247	c__Deltaproteobacteria (UID3216)	155	0	3779961	84.5810131119824	184	1892599	42.3920308494807	4469042	RS_GCF_000426225.1	t	d__Bacteria;p__Desulfobacterota;c__Desulfobacteria;o__Desulfobacterales;f__Desulforegulaceae;g__Desulforegula;s__Desulforegula conservatrix	type strain of species	LPSN; DSMZ	t	24	24	208090	208090	5112	1	2938	NZ_AUEY01000125.1	89944	3	110	NZ_AUEY01000009.1	2927	5406	0	100	AUEY01000125.152.3082	Bacteria;Desulfobacterota;Desulfobacteria;Desulfobacterales;Desulforegulaceae;Desulforegula;Desulforegula conservatrix Mb1Pa	24263	25106	t	f	f	50838	50838	Scaffold	ASM42622v1
GCA_000426505	https://ftp.ncbi.nlm.nih.gov/genomes/all/GCA/000/426/505/GCA_000426505.1_ASM42650v1	RS_GCF_000426505.1	CihlA	0	100	0.87	349	c__Alphaproteobacteria (UID3305)	230	0	4209644	90.9855322930855	22	2799159	60.5354585933085	4626718	RS_GCF_000426505.1	t	d__Bacteria;p__Proteobacteria;c__Alphaproteobacteria;o__Thalassobaculales;f__Nisaeaceae;g__Nisaea;s__Nisaea denitrificans	type strain of species	LPSN; DSMZ	t	2	2	2011020	2011020	2857	1	2729	NZ_AUFM01000006.1	2011020	3	109	NZ_AUFM01000011.1	2670	4931	0	100	AUFM01000006.137.2806	Bacteria;Proteobacteria;Alphaproteobacteria;Thalassobaculales;Nisaeaceae;Nisaea;Nisaea denitrificans DSM 18348	210181	231335	t	f	f	550725	612160	Scaffold	ASM42650v1
GCA_000426825	https://ftp.ncbi.nlm.nih.gov/genomes/all/GCA/000/426/825/GCA_000426825.1_ASM42682v1	RS_GCF_000426825.1	DevoA	0	99.18	0.55	274	k__Bacteria (UID2570)	183	0	2718494	91.9974402421415	26	1440834	48.7781543483405	2954967	RS_GCF_000426825.1	t	d__Bacteria;p__Bacteroidota;c__Bacteroidia;o__Cytophagales;f__Thermonemataceae;g__Thermonema;s__Thermonema rossianum	type strain of species	LPSN; DSMZ	f	5	5	488043	488043	none	0	none	none	148405	3	98	NZ_AUGC01000009.1	none	none	none	none	none	none	113609	123123	f	f	t	202966	202966	Scaffold	ASM42682v1
GCA_000427095	https://ftp.ncbi.nlm.nih.gov/genomes/all/GCA/000/427/095/GCA_000427095.1_T49	RS_GCF_000427095.1	BmxxA	53	95.65	0	161	k__Bacteria (UID1452)	108	0	3100322	90.1817147348308	7	1870527	54.5763848284217	3437861	RS_GCF_000427095.1	t	d__Bacteria;p__Armatimonadota;c__Chthonomonadetes;o__Chthonomonadales;f__Chthonomonadaceae;g__Chthonomonas;s__Chthonomonas calidirosea	type strain of species	LPSN; DSMZ	t	2	1	1246537	3437861	3437861	1	2836	NC_021487.1	3437861	1	111	NC_021487.1	2836	5238	0	100	HF951689.2847346.2850185	Bacteria;Armatimonadota;Chthonomonas calidirosea T49	489629	3437861	t	f	f	929747	3437861	Chromosome	T49
GCA_000427425	https://ftp.ncbi.nlm.nih.gov/genomes/all/GCA/000/427/425/GCA_000427425.1_ASM42742v1	RS_GCF_000427425.1	BlksA	0	99.52	0	488	o__Thermoanaerobacterales (UID1420)	209	0	2277877	91.1201098300626	16	1047885	41.9395236139828	2499862	RS_GCF_000427425.1	t	d__Bacteria;p__Firmicutes_A;c__Thermoanaerobacteria;o__Caldanaerobiales;f__Caldanaerobiaceae;g__Caldanaerobius;s__Caldanaerobius polysaccharolyticus	type strain of species	LPSN; DSMZ	f	4	2	555248	1226319	1226319	3	2933	NZ_KE386495.1	none	0	none	none	2829	5225	0	100	ATXZ01000014.198253.201081	Bacteria;Firmicutes;Thermoanaerobacteria;Thermoanaerobacterales;Thermoanaerobacteraceae;Caldanaerobius;Caldanaerobius polysaccharolyticus DSM 13641	156160	833287	f	f	t	193104	1071729	Scaffold	ASM42742v1
GCA_000427665	https://ftp.ncbi.nlm.nih.gov/genomes/all/GCA/000/427/665/GCA_000427665.1_ASM42766v1	RS_GCF_000427665.1	BvwaA	3	99.25	0.29	336	o__Rhodospirillales (UID3754)	201	0	5090142	89.3262810242227	6	3905996	68.5470863334414	5698370	RS_GCF_000427665.1	t	d__Bacteria;p__Proteobacteria;c__Alphaproteobacteria;o__Geminicoccales;f__Geminicoccaceae;g__Geminicoccus;s__Geminicoccus roseus	type strain of species	LPSN; DSMZ	t	1	1	3847300	5421495	5421495	4	2752	NZ_KE386572.1	5421495	4	107	NZ_KE386572.1	2752	5083	0	100	ATYL01000002.80435.83196	Bacteria;Proteobacteria;Alphaproteobacteria;Tistrellales;Geminicoccaceae;Geminicoccus;Geminicoccus roseus DSM 18922	949711	1139674	t	f	f	3847300	5421495	Scaffold	ASM42766v1
GCA_000428725	https://ftp.ncbi.nlm.nih.gov/genomes/all/GCA/000/428/725/GCA_000428725.1_ASM42872v1	RS_GCF_000428725.1	CswwA	0	100	0	312	c__Gammaproteobacteria (UID4442)	185	0	4735337	85.5583300057998	145	2348841	42.4583743288945	5534630	RS_GCF_000428725.1	t	d__Bacteria;p__Proteobacteria;c__Gammaproteobacteria;o__Enterobacterales;f__Psychromonadaceae;g__Psychromonas;s__Psychromonas aquimarina	type strain of species	LPSN; DSMZ	f	14	12	381677	495609	none	0	none	none	34055	3	110	NZ_AUAM01000045.1	none	none	none	none	none	none	38152	39252	f	f	t	132944	132944	Scaffold	ASM42872v1
GCA_000428885	https://ftp.ncbi.nlm.nih.gov/genomes/all/GCA/000/428/885/GCA_000428885.1_ASM42888v1	RS_GCF_000428885.1	BwcdA	0	99.12	0	185	k__Bacteria (UID3187)	114	0	2994914	91.0359950550381	42	2265042	68.8904853206679	3289813	RS_GCF_000428885.1	t	d__Bacteria;p__Acidobacteriota;c__Holophagae;o__Holophagales;f__Holophagaceae;g__Geothrix;s__Geothrix fermentans	type strain of species	LPSN; DSMZ	t	8	6	371210	766188	118136	3	2931	NZ_AUAU01000012.1	118136	3	106	NZ_AUAU01000012.1	2931	5413	0	100	AUAU01000033.2380.5313	Bacteria;Acidobacteriota;Holophagae;Holophagales;Holophagaceae;Geothrix;Geothrix fermentans DSM 14018	78283	91383	t	f	f	148216	164722	Scaffold	ASM42888v1
GCA_000429485	https://ftp.ncbi.nlm.nih.gov/genomes/all/GCA/000/429/485/GCA_000429485.1_ASM42948v1	RS_GCF_000429485.1	BdkaA	0	100	0.22	309	c__Gammaproteobacteria (UID4442)	185	0	4344010	89.0467976332137	49	2600226	53.322054648305	4878345	RS_GCF_000429485.1	t	d__Bacteria;p__Proteobacteria;c__Gammaproteobacteria;o__Enterobacterales;f__Celerinatantimonadaceae;g__Aliagarivorans;s__Aliagarivorans marinus	type strain of species	LPSN; DSMZ	t	9	6	503018	698113	1335	2	1306	NZ_AUBY01000046.1	384734	7	110	NZ_AUBY01000008.1	1308	2139	0	96.254	CP013021.2766252.2769132	Bacteria;Proteobacteria;Gammaproteobacteria;Enterobacterales;Psychromonadaceae;Agarivorans;Agarivorans gilvus	99519	116151	f	f	t	186735	246970	Scaffold	ASM42948v1
GCA_000429905	https://ftp.ncbi.nlm.nih.gov/genomes/all/GCA/000/429/905/GCA_000429905.1_ASM42990v1	RS_GCF_000429905.1	BqcgA	0	98.7	0.65	246	c__Deltaproteobacteria (UID3216)	154	0	5652440	87.3643731955066	69	3519433	54.4265586249142	6469960	RS_GCF_000429905.1	t	d__Bacteria;p__Desulfobacterota;c__Desulfobacteria;o__Desulfobacterales;f__Desulfatibacillaceae;g__Desulfatibacillum;s__Desulfatibacillum aliphaticivorans	type strain of species	LPSN; DSMZ	t	12	11	483046	487707	47589	1	3016	NZ_AUCT01000040.1	47589	1	111	NZ_AUCT01000040.1	3016	5570	0	100	CP001322.4576690.4579710	Bacteria;Desulfobacterota;Desulfobacteria;Desulfobacterales;Desulfosarcinaceae;Desulfatibacillum;Desulfatibacillum alkenivorans AK-01	93715	101093	t	f	f	189732	203700	Scaffold	ASM42990v1
GCA_000429925	https://ftp.ncbi.nlm.nih.gov/genomes/all/GCA/000/429/925/GCA_000429925.1_ASM42992v1	RS_GCF_000429925.1	BqckA	0	99.33	0	247	c__Deltaproteobacteria (UID3216)	155	0	3900557	87.027638485266	85	2458234	54.9233492278619	4481975	RS_GCF_000429925.1	t	d__Bacteria;p__Desulfobacterota;c__Desulfobacteria;o__Desulfobacterales;f__Desulfatirhabdiaceae;g__Desulfatirhabdium;s__Desulfatirhabdium butyrativorans	type strain of species	LPSN; DSMZ	t	13	11	308223	446128	124205	1	3007	NZ_AUCU01000017.1	124205	1	110	NZ_AUCU01000017.1	3007	5553	0	100	AUCU01000017.83.3094	Bacteria;Desulfobacterota;Desulfobacteria;Desulfobacterales;Desulfobacteraceae;Desulfatirhabdium;Desulfatirhabdium butyrativorans DSM 18734	52655	61396	t	f	f	124205	137974	Scaffold	ASM42992v1
GCA_000429945	https://ftp.ncbi.nlm.nih.gov/genomes/all/GCA/000/429/945/GCA_000429945.1_ASM42994v1	RS_GCF_000429945.1	BqekA	0	100	0	280	c__Deltaproteobacteria (UID3217)	168	0	4869445	83.9476837711322	136	2653881	45.797028271183	5800571	RS_GCF_000429945.1	t	d__Bacteria;p__Desulfobacterota;c__Desulfobulbia;o__Desulfobulbales;f__Desulfobulbaceae;g__Desulfobulbus_A;s__Desulfobulbus_A japonicus	type strain of species	LPSN; DSMZ	f	16	15	452846	452846	2797	1	2608	NZ_AUCV01000107.1	69736	4	111	NZ_AUCV01000034.1	2608	4817	0	100	AUCV01000107.1.2624	Bacteria;Desulfobacterota;Desulfobulbia;Desulfobulbales;Desulfobulbaceae;Desulfobulbus;Desulfobulbus japonicus DSM 18378	42609	46778	f	f	t	109709	118543	Scaffold	ASM42994v1
GCA_000430505	https://ftp.ncbi.nlm.nih.gov/genomes/all/GCA/000/430/505/GCA_000430505.1_ASM43050v1	RS_GCF_000430505.1	BrhfA	0	99.09	0.3	474	o__Cytophagales (UID2937)	330	0	3460851	85.8620050596507	22	1929694	47.9445305622798	4030713	RS_GCF_000430505.1	t	d__Bacteria;p__Bacteroidota;c__Bacteroidia;o__Cytophagales;f__Microscillaceae;g__Eisenibacter;s__Eisenibacter elegans	type strain of species	LPSN; DSMZ	t	4	4	662019	754742	1600	1	1513	NZ_AUMD01000007.1	none	0	none	none	1518	1640	0	86.298	FOIR01000005.228178.231056	Bacteria;Bacteroidota;Bacteroidia;Cytophagales;Cyclobacteriaceae;Fabibacter;Fabibacter pacificus	182947	268714	f	f	t	430419	513199	Scaffold	ASM43050v1
GCA_000430765	https://ftp.ncbi.nlm.nih.gov/genomes/all/GCA/000/430/765/GCA_000430765.1_ASM43076v1	RS_GCF_000430765.1	BgepA	0	99.32	0.82	561	f__Bacillaceae (UID829)	183	0	4110954	81.3685347067107	57	2168686	43.0012261783526	5052265	RS_GCF_000430765.1	t	d__Bacteria;p__Firmicutes;c__Bacilli;o__Bacillales_B;f__DSM-1321;g__Bacillus_AI;s__Bacillus_AI kribbensis	type strain of species	LPSN	f	12	7	379736	437955	81526	1	210	NZ_AUMQ01000035.1	53869	8	111	NZ_AUMQ01000040.1	210	372	1.02E-101	98.571	AFEU01000002.351442.354379	Bacteria;Firmicutes;Bacilli;Bacillales;Bacillaceae;Bacillus;Bacillus methanolicus PB1	88479	132954	f	f	t	159628	324735	Scaffold	ASM43076v1
GCA_000431235	https://ftp.ncbi.nlm.nih.gov/genomes/all/GCA/000/431/235/GCA_000431235.1_MGS698	GB_GCA_000431235.1	BjruA	5	100	0	126	k__Bacteria (UID2328)	75	0	1706116	91.4800639566244	61	525282	28.1764195034923	1865014	GB_GCA_000431235.1	t	d__Bacteria;p__Firmicutes;c__Bacilli;o__ML615J-28;f__CAG-698;g__CAG-698;s__CAG-698 sp000431235	not type material	none	f	7	6	350512	350512	none	0	none	none	none	0	none	none	none	none	none	none	none	none	30561	45488	f	f	t	72035	87001	Scaffold	MGS698
GCA_000431815	https://ftp.ncbi.nlm.nih.gov/genomes/all/GCA/000/431/815/GCA_000431815.1_MGS318	GB_GCA_000431815.1	BilsA	42	100	0	263	o__Clostridiales (UID1212)	149	0	2130551	92.1363576803038	87	968220	41.892523364486	2312389	GB_GCA_000431815.1	t	d__Bacteria;p__Firmicutes_A;c__Clostridia;o__Lachnospirales;f__Lachnospiraceae;g__Butyrivibrio_A;s__Butyrivibrio_A sp000431815	not type material	none	f	17	11	112004	193400	702	1	508	FR889218.1	none	0	none	none	504	483	1.17E-134	84.127	FMGB01000021.750.3637	Bacteria;Firmicutes;Clostridia;Lachnospirales;Lachnospiraceae;uncultured Clostridium sp.	26566	44469	f	f	t	46423	84178	Scaffold	MGS318
GCA_000432155	https://ftp.ncbi.nlm.nih.gov/genomes/all/GCA/000/432/155/GCA_000432155.1_MGS274	GB_GCA_000432155.1	BjhkA	0	98.66	0.67	263	o__Clostridiales (UID1212)	149	0	1949624	89.1458002401457	112	728186	33.3261175699567	2187006	GB_GCA_000432155.1	t	d__Bacteria;p__Firmicutes_A;c__Clostridia;o__Lachnospirales;f__CAG-274;g__CAG-274;s__CAG-274 sp000432155	not type material	none	f	9	6	328853	387212	818	3	816	FR888440.1	none	0	none	none	820	1038	0	89.756	DQ352812.1725.4325	Bacteria;Firmicutes;Clostridia;Lachnospirales;Lachnospiraceae;Tyzzerella;[Clostridium] colinum	19509	30375	f	f	t	67262	118631	Scaffold	MGS274
GCA_000432275	https://ftp.ncbi.nlm.nih.gov/genomes/all/GCA/000/432/275/GCA_000432275.1_MGS495	GB_GCA_000432275.1	BjojA	28	98.92	0	152	k__Bacteria (UID2565)	93	0	1527007	89.3446334956001	120	786641	46.0794932340015	1709120	GB_GCA_000432275.1	t	d__Bacteria;p__Proteobacteria;c__Alphaproteobacteria;o__RF32;f__CAG-239;g__CAG-495;s__CAG-495 sp000432275	not type material	none	f	19	9	103864	245675	898	1	882	HF995315.1	none	0	none	none	884	1430	0	95.928	CDZN01004290.2144.4889	Bacteria;Proteobacteria;Alphaproteobacteria;Rickettsiales;RF32;gut metagenome	14226	24072	f	f	t	24480	66587	Scaffold	MGS495
GCA_000433755	https://ftp.ncbi.nlm.nih.gov/genomes/all/GCA/000/433/755/GCA_000433755.1_MGS465	GB_GCA_000433755.1	BjloA	0	76.67	1.4	250	o__Clostridiales (UID1120)	143	0	1031379	87.5924329603601	79	314718	26.7453599836835	1177475	GB_GCA_000433755.1	t	d__Bacteria;p__Firmicutes_A;c__Clostridia;o__TANB77;f__CAG-465;g__CAG-465;s__CAG-465 sp000433755	not type material	none	f	11	10	93554	104563	2362	2	2359	FR891248.1	93554	1	95	FR891275.1	2342	4325	0	100	CBFY010000011.20.2361	Bacteria;Firmicutes;Clostridia;Oscillospirales;CAG-465;Clostridium sp. CAG:465	14895	18398	f	f	t	38978	38978	Scaffold	MGS465
GCA_000435495	https://ftp.ncbi.nlm.nih.gov/genomes/all/GCA/000/435/495/GCA_000435495.1_MGS552	GB_GCA_000435495.1	BjpsA	13	95.56	0.81	223	c__Clostridia (UID1118)	124	0	1187867	87.5405786431607	95	582423	42.9770940544306	1356933	GB_GCA_000435495.1	t	d__Bacteria;p__Firmicutes_A;c__Clostridia_A;o__Christensenellales;f__CAG-552;g__CAG-552;s__CAG-552 sp000435495	not type material	none	f	15	7	97569	213478	1356	1	937	FR884018.1	none	0	none	none	962	614	7.56E-174	79.002	CDZG01048860.39239.42125	Bacteria;Firmicutes;Clostridia;Christensenellales;Christensenellaceae;Christensenellaceae R-7 group;gut metagenome	14265	26094	f	f	t	33596	54627	Scaffold	MGS552
GCA_000437395	https://ftp.ncbi.nlm.nih.gov/genomes/all/GCA/000/437/395/GCA_000437395.1_MGS288	GB_GCA_000437395.1	BjhvA	0	98.5	0	149	k__Bacteria (UID2329)	89	0	1487011	90.6867196471599	47	498049	30.3869439294018	1639723	GB_GCA_000437395.1	t	d__Bacteria;p__Firmicutes;c__Bacilli;o__RFN20;f__CAG-288;g__CAG-288;s__CAG-288 sp000437395	not type material	none	f	8	7	223315	223315	17815	1	2434	FR898171.1	none	0	none	none	2434	4495	0	100	CBIJ010000005.15380.17815	Bacteria;Firmicutes;Bacilli;RFN20;Clostridium sp. CAG:288	34872	49688	f	f	t	60623	82563	Scaffold	MGS288
GCA_000437915	https://ftp.ncbi.nlm.nih.gov/genomes/all/GCA/000/437/915/GCA_000437915.1_MGS314	GB_GCA_000437915.1	BjiyA	19	93.95	0.81	223	c__Clostridia (UID1118)	124	0	1365913	90.5253188801716	46	736610	48.8431569782901	1508874	GB_GCA_000437915.1	t	d__Bacteria;p__Firmicutes_A;c__Clostridia_A;o__Christensenellales;f__CAG-314;g__CAG-314;s__CAG-314 sp000437915	not type material	none	f	7	2	172511	387872	28652	2	562	FR900982.1	34372	1	109	FR900997.1	562	512	1.67E-143	83.63	CEBV01039051.5740.8554	Bacteria;Firmicutes;Clostridia;DTU072;gut metagenome	32785	62869	f	f	t	77917	371953	Scaffold	MGS314
GCA_000447245	https://ftp.ncbi.nlm.nih.gov/genomes/all/GCA/000/447/245/GCA_000447245.1_RBG_1	GB_GCA_000447245.1	CtllA	0	98.9	1.1	147	k__Bacteria (UID2495)	91	0	1928589	90.8525994609865	1	889306	41.8937170212275	2122767	GB_GCA_000447245.1	t	d__Bacteria;p__Zixibacteria;c__MSB-5A5;o__MSB-5A5;f__RBG-1;g__RBG-1;s__RBG-1 sp000447245	not type material	none	f	1	1	2122767	2122767	2122767	1	3339	AUYT01000001.1	2122767	1	109	AUYT01000001.1	3339	6167	0	100	AUYT01000001.1041519.1044860	Bacteria;Zixibacteria;candidate division Zixibacteria bacterium RBG-1	2122767	2122767	t	f	f	2122767	2122767	Contig	RBG_1
GCA_000472805	https://ftp.ncbi.nlm.nih.gov/genomes/all/GCA/000/472/805/GCA_000472805.1_ASM47280v1	RS_GCF_000472805.1	BiddA	212	99.19	1.29	247	c__Deltaproteobacteria (UID3216)	155	0	3078133	85.4901347591812	222	1484600	41.2771275612269	3600571	RS_GCF_000472805.1	t	d__Bacteria;p__Desulfobacterota;c__Desulfobacteria;o__Desulfobacterales;f__BuS5;g__BuS5;s__BuS5 sp000472805	not type material	none	f	30	28	123689	123689	68569	1	3050	NZ_AXAM01000010.1	68569	1	110	NZ_AXAM01000010.1	3050	5633	0	100	AXAM01000010.52038.55090	Bacteria;Desulfobacterota;Desulfobacteria;Desulfobacterales;Desulfosarcinaceae;BuS5;Desulfosarcina sp. BuS5	16202	16592	t	f	f	36824	37056	Scaffold	ASM47280v1
GCA_000473895	https://ftp.ncbi.nlm.nih.gov/genomes/all/GCA/000/473/895/GCA_000473895.1_KS51_v1	RS_GCF_000473895.1	CwjyA	0	99.7	0.22	578	p__Cyanobacteria (UID2189)	449	0	3271117	78.752680167698	99	2335216	56.2207095528809	4153658	RS_GCF_000473895.1	t	d__Bacteria;p__Cyanobacteria;c__Cyanobacteriia;o__Cyanobacteriales;f__Rubidibacteraceae;g__Rubidibacter;s__Rubidibacter lacunae	type strain of species	LPSN; DSMZ	t	12	12	238979	238979	5471	1	2804	NZ_ASSJ01000063.1	none	0	none	none	2802	5175	0	100	ASSJ01000063.456.3259	Bacteria;Cyanobacteria;Cyanobacteriia;Cyanobacteriales;Rubidibacteraceae;Rubidibacter;Rubidibacter lacunae KORDI 51-2	41956	41956	f	f	t	123481	123481	Contig	KS51_v1
GCA_000473955	https://ftp.ncbi.nlm.nih.gov/genomes/all/GCA/000/473/955/GCA_000473955.1__oprFasNSB1	RS_GCF_000473955.1	BoazA	40	99.53	0	406	o__Bacteroidales (UID2617)	265	0	3046589	89.2404080714441	89	1308304	38.3396236146509	3413912	RS_GCF_000473955.1	t	d__Bacteria;p__Bacteroidota;c__Bacteroidia;o__Bacteroidales;f__Coprobacteraceae;g__Coprobacter;s__Coprobacter fastidiosus	type strain of species	LPSN; DSMZ	t	10	7	304043	352305	5343	1	2865	NZ_KI440788.1	5343	1	104	NZ_KI440788.1	2865	5291	0	100	AWWG01000020.2230.5104	Bacteria;Bacteroidota;Bacteroidia;Bacteroidales;Barnesiellaceae;Coprobacter;Coprobacter fastidiosus NSB1	38342	58860	t	f	f	83643	166846	Scaffold	##oprFasNSB1
GCA_000474745	https://ftp.ncbi.nlm.nih.gov/genomes/all/GCA/000/474/745/GCA_000474745.1_Acht1_1	RS_GCF_000474745.1	BmjbA	0	97.67	0	147	k__Bacteria (UID2495)	91	0	2405242	92.8188944047222	99	1196255	46.1637816594426	2591328	RS_GCF_000474745.1	t	d__Bacteria;p__Fibrobacterota;c__Chitinivibrionia;o__Chitinivibrionales;f__Chitinivibrionaceae;g__Chitinivibrio;s__Chitinivibrio alkaliphilus	type strain of species	LPSN; DSMZ	t	9	9	231728	231728	5236	1	2898	NZ_ASJR01000046.1	5236	1	110	NZ_ASJR01000046.1	2898	5352	0	100	ASJR01000046.243.3148	Bacteria;Fibrobacterota;Chitinivibrionia;Chitinivibrionales;Chitinivibrionaceae;Chitinivibrio;Chitinivibrio alkaliphilus ACht1	26175	26175	t	f	f	112621	112621	Contig	Acht1_1
GCA_000478585	https://ftp.ncbi.nlm.nih.gov/genomes/all/GCA/000/478/585/GCA_000478585.1_ASM47858v1	RS_GCF_000478585.1	DfehA	0	100	0	261	p__Proteobacteria (UID3880)	164	0	2408236	88.352742372068	1	1086979	39.8788057112543	2725706	RS_GCF_000478585.1	t	d__Bacteria;p__Proteobacteria;c__Gammaproteobacteria;o__Thiomicrospirales;f__Thiomicrospiraceae;g__Thiomicrorhabdus;s__Thiomicrorhabdus sp000478585	not type material	none	f	1	1	2725706	2725706	2725706	3	2861	NZ_ARWI01000001.1	2725706	3	109	NZ_ARWI01000001.1	2861	5284	0	100	ARWI01000001.2268765.2271629	Bacteria;Proteobacteria;Gammaproteobacteria;Thiomicrospirales;Thiomicrospiraceae;Thiomicrospira;Thiomicrospira sp. Kp2	2725706	2725706	t	f	f	2725706	2725706	Contig	ASM47858v1
GCA_000487995	https://ftp.ncbi.nlm.nih.gov/genomes/all/GCA/000/487/995/GCA_000487995.2_ASM48799v2	RS_GCF_000487995.1	CgvbA	0	98.28	2.59	186	k__Bacteria (UID3187)	116	0	2037205	87.3494156710607	39	722417	31.149673591528	2332248	RS_GCF_000487995.1	t	d__Bacteria;p__Deferribacterota;c__Deferribacteres;o__Deferribacterales;f__Mucispirillaceae;g__Mucispirillum;s__Mucispirillum schaedleri	not type material	none	f	6	2	425204	918717	530101	2	2907	NZ_KI530584.1	530101	2	111	NZ_KI530584.1	2907	5369	0	100	AYGZ01000017.66932.69840	Bacteria;Deferribacterota;Deferribacteres;Deferribacterales;Deferribacteraceae;Mucispirillum;Mucispirillum schaedleri ASF457	59466	106011	t	f	f	150631	530101	Scaffold	Muci_scha_ASF457_V1
GCA_000503875	https://ftp.ncbi.nlm.nih.gov/genomes/all/GCA/000/503/875/GCA_000503875.1_ASM50387v1	GB_GCA_000503875.1	DjsvA	0	84.33	1.72	104	k__Bacteria (UID203)	58	0	1069816	90.8348050536612	1	365802	31.0591291944029	1177760	GB_GCA_000503875.1	t	d__Bacteria;p__Patescibacteria;c__Gracilibacteria;o__Absconditabacterales;f__X112;g__UBA5124;s__UBA5124 sp000503875	not type material	none	f	1	1	1177760	1177760	1177760	1	2918	CP006913.1	none	0	none	none	2918	5389	0	100	CP006913.124874.127807	Bacteria;Patescibacteria;Gracilibacteria;Absconditabacteriales (SR1);candidate division SR1 bacterium RAAC1_SR1_1	1177760	1177760	f	f	t	1177760	1177760	Complete Genome	ASM50387v1
GCA_000509225	https://ftp.ncbi.nlm.nih.gov/genomes/all/GCA/000/509/225/GCA_000509225.1_ASM50922v1	RS_GCF_000509225.1	CfulA	6	100	0	349	c__Alphaproteobacteria (UID3305)	230	0	3459212	90.4552189122714	2	2119054	55.4114041556187	3824226	RS_GCF_000509225.1	t	d__Bacteria;p__Proteobacteria;c__Alphaproteobacteria;o__Parvibaculales;f__Parvibaculaceae;g__Mf105b01;s__Mf105b01 sp000509225	not type material	none	f	1	1	2837007	2837007	987219	1	2734	NZ_BAOK01000002.1	987219	1	109	NZ_BAOK01000002.1	2734	5049	0	100	BAOK01000002.852910.855654	Bacteria;Proteobacteria;Alphaproteobacteria;Parvibaculales;Parvibaculaceae;Tepidicaulis;alpha proteobacterium Mf 1.05b.01	1912113	1912113	t	f	f	2837007	2837007	Contig	ASM50922v1
GCA_000510645	https://ftp.ncbi.nlm.nih.gov/genomes/all/GCA/000/510/645/GCA_000510645.1_ASM51064v1	RS_GCF_000510645.1	DercA	14	97.69	1.54	245	p__Firmicutes (UID242)	130	0	3179599	86.9307470999608	11	1762960	48.2129754644262	3657623	RS_GCF_000510645.1	t	d__Bacteria;p__Firmicutes;c__Bacilli;o__Thermicanales;f__Thermicanaceae;g__Thermicanus;s__Thermicanus aegyptius	type strain of species	LPSN; DSMZ	t	2	1	1287079	3657623	3657623	1	3335	NZ_KI783301.1	3657623	4	111	NZ_KI783301.1	2967	5480	0	100	AZNU01000011.131.3098	Bacteria;Firmicutes;Bacilli;Thermicanales;Thermicanaceae;Thermicanus;Thermicanus aegyptius DSM 12793	332420	3657623	t	f	f	613447	3657623	Scaffold	ASM51064v1
GCA_000511955	https://ftp.ncbi.nlm.nih.gov/genomes/all/GCA/000/511/955/GCA_000511955.1_clostridium_ultunense	RS_GCF_000511955.1	BngsA	27	99.3	0.35	250	o__Clostridiales (UID1120)	143	100	2687237	83.5403886974569	129	1013084	32.3915827235769	3216692	RS_GCF_000511955.1	t	d__Bacteria;p__Firmicutes_A;c__Clostridia;o__Tissierellales;f__Tepidimicrobiaceae;g__Clostridium_V;s__Clostridium_V ultunense	type strain of species	LPSN; DSMZ	f	17	2	195401	876342	100253	4	2264	NZ_AZSU01000004.1	100253	4	111	NZ_AZSU01000004.1	2264	4181	0	100	AZSU01000004.1.2267	Bacteria;Firmicutes;Clostridia;Tissierellales;Family XI;Tepidimicrobium;[Clostridium ultunense] DSM 10521	24245	268057	t	f	f	59465	843642	Scaffold	clostridium ultunense
GCA_000517085	https://ftp.ncbi.nlm.nih.gov/genomes/all/GCA/000/517/085/GCA_000517085.1_ASM51708v1	RS_GCF_000517085.1	CythA	0	100	0.54	275	k__Bacteria (UID2569)	184	0	5172567	86.4679748334228	22	2246366	37.5630093736712	5982061	RS_GCF_000517085.1	t	d__Bacteria;p__Bacteroidota;c__Bacteroidia;o__Bacteroidales;f__Marinilabiliaceae;g__Saccharicrinis;s__Saccharicrinis fermentans	type strain of species	LPSN; DSMZ	t	1	1	3510732	5926711	5926711	5	2792	NZ_KI912107.1-#5	5926711	5	103	NZ_KI912107.1	2786	5145	0	100	AZYH01000014.1111582.1114373	Bacteria;Bacteroidota;Bacteroidia;Bacteroidales;Marinilabiliaceae;Saccharicrinis;Saccharicrinis fermentans DSM 9555 = JCM 21142	271830	1495515	t	f	f	3510732	5926711	Scaffold	ASM51708v1
GCA_000517565	https://ftp.ncbi.nlm.nih.gov/genomes/all/GCA/000/517/565/GCA_000517565.1_ASM51756v1	RS_GCF_000517565.1	BqlvA	12	98.77	1.23	336	k__Bacteria (UID3060)	244	0	1712150	94.0745893388542	2	583807	32.0776601940681	1819992	RS_GCF_000517565.1	t	d__Bacteria;p__Campylobacterota;c__Desulfurellia;o__Desulfurellales;f__Desulfurellaceae;g__Desulfurella;s__Desulfurella acetivorans	type strain of species	LPSN; DSMZ	t	1	1	1816487	1816487	1816487	2	3022	NZ_CP007051.1-#2	1816487	2	109	NZ_CP007051.1	3022	5581	0	100	CP007051.1533898.1536925	Bacteria;Campylobacterota;Desulfurellia;Desulfurellales;Desulfurellaceae;Desulfurella;Desulfurella acetivorans A63	909996	909996	t	f	f	1816487	1816487	Complete Genome	ASM51756v1
GCA_000522425	https://ftp.ncbi.nlm.nih.gov/genomes/all/GCA/000/522/425/GCA_000522425.1_v3	GB_GCA_000522425.1	BrscA	0	91.07	8.55	188	k__Bacteria (UID3187)	117	0	7878297	81.2600359271753	1820	5092446	55.7880694756983	9695168	GB_GCA_000522425.1	t	d__Bacteria;p__Tectomicrobia;c__Entotheonellia;o__Entotheonellales;f__Entotheonellaceae;g__Entotheonella;s__Entotheonella factor	not type material	none	f	331	134	48845	106923	9779	5	3157	KI932687.1	507	1	110	KI932670.1	3153	5823	0	100	AZHW01000037.1.3155	Eukaryota;Amorphea;Obazoa;Opisthokonta;Holozoa;Choanozoa;Metazoa;Porifera;Demospongiae;Tetractinellida;Candidatus Entotheonella sp. TSY1	5015	10078	f	f	t	8370	21890	Scaffold	v3
GCA_000526155	https://ftp.ncbi.nlm.nih.gov/genomes/all/GCA/000/526/155/GCA_000526155.1_ASM52615v1	RS_GCF_000526155.1	BpvyA	0	98.32	1.68	190	k__Bacteria (UID3187)	119	0	3741594	88.316982375522	1	2968945	70.0792932741751	4236551	RS_GCF_000526155.1	t	d__Bacteria;p__Desulfobacterota_C;c__Deferrisomatia;o__Deferrisomatales;f__Deferrisomataceae;g__Deferrisoma;s__Deferrisoma camini	type strain of species	LPSN; DSMZ	t	1	1	4236551	4236551	4236551	4	1759	NZ_JAFN01000001.1	4236551	2	110	NZ_JAFN01000001.1	1759	3249	0	100	JAFN01000001.556475.559938	Bacteria;Deferrisomatota;Defferrisomatia;Defferrisomatales;Defferrisomataceae;Deferrisoma;Deferrisoma camini S3R1	4236551	4236551	f	f	t	4236551	4236551	Contig	ASM52615v1
GCA_000526195	https://ftp.ncbi.nlm.nih.gov/genomes/all/GCA/000/526/195/GCA_000526195.1_ASM52619v1	RS_GCF_000526195.1	BxwdA	0	100	0.82	336	k__Bacteria (UID3060)	244	0	1653408	94.8974092455365	1	746548	42.8481482353036	1742311	RS_GCF_000526195.1	t	d__Bacteria;p__Campylobacterota;c__Desulfurellia;o__Desulfurellales;f__Hippeaceae;g__Hippea;s__Hippea sp000526195	not type material	none	f	1	1	1742311	1742311	1742311	2	3298	NZ_JAFP01000001.1	1742311	2	105	NZ_JAFP01000001.1	3010	5553	0	99.967	JAFP01000001.1557851.1560862	Bacteria;Campylobacterota;Desulfurellia;Desulfurellales;Hippeaceae;Hippea;Hippea sp. KM1	1742311	1742311	t	f	f	1742311	1742311	Contig	ASM52619v1
GCA_000526375	https://ftp.ncbi.nlm.nih.gov/genomes/all/GCA/000/526/375/GCA_000526375.1_ASM52637v1	RS_GCF_000526375.1	BeajA	0	98.31	3.39	105	k__Bacteria (UID209)	59	0	2777026	86.157100432736	7	1947245	60.4131841157206	3223212	RS_GCF_000526375.1	t	d__Bacteria;p__Synergistota;c__Synergistia;o__Synergistales;f__Aminiphilaceae;g__Aminiphilus;s__Aminiphilus circumscriptus	type strain of species	LPSN; DSMZ	t	2	2	1358858	1358858	4448	5	4443	NZ_JAFY01000004.1	678472	3	110	NZ_JAFY01000005.1	2532	4676	0	100	JAFY01000004.1916.4448	Bacteria;Synergistota;Synergistia;Synergistales;Synergistaceae;Aminiphilus;Aminiphilus circumscriptus DSM 16581	460458	460458	t	f	f	1023183	1023183	Contig	ASM52637v1
GCA_000526435	https://ftp.ncbi.nlm.nih.gov/genomes/all/GCA/000/526/435/GCA_000526435.1_ASM52643v1	RS_GCF_000526435.1	BllkA	0	96.75	1.21	223	c__Clostridia (UID1118)	124	0	2338477	85.8142840996329	6	1220349	44.7827264440501	2725044	RS_GCF_000526435.1	t	d__Bacteria;p__Firmicutes_A;c__Mahellia_A;o__Caldicoprobacterales;f__Caldicoprobacteraceae;g__Caldicoprobacter;s__Caldicoprobacter oshimai	type strain of species	LPSN; DSMZ	t	2	2	1063376	1063376	162422	1	2920	NZ_JAGB01000004.1	162422	2	111	NZ_JAGB01000004.1	2908	5371	0	100	JAGB01000004.158463.161373	Bacteria;Firmicutes;Clostridia;Caldicoprobacterales;Caldicoprobacteraceae;Caldicoprobacter;Caldicoprobacter oshimai DSM 21659	454174	454174	f	f	t	1052887	1052887	Contig	ASM52643v1
GCA_000585335	https://ftp.ncbi.nlm.nih.gov/genomes/all/GCA/000/585/335/GCA_000585335.1_ASM58533v1	RS_GCF_000585335.1	BmzpA	1	100	0	104	k__Bacteria (UID209)	58	0	3057538	87.6471134573841	2	1951857	55.9533798518101	3488464	RS_GCF_000585335.1	t	d__Bacteria;p__Synergistota;c__Synergistia;o__Synergistales;f__Synergistaceae;g__Cloacibacillus;s__Cloacibacillus evryensis	type strain of species	LPSN; DSMZ	t	1	1	2195182	3488464	3488464	5	2958	NZ_KK073872.1	3488464	5	109	NZ_KK073872.1-#2	2958	5463	0	100	JFBR01000002.2150764.2153723	Bacteria;Synergistota;Synergistia;Synergistales;Synergistaceae;Cloacibacillus;Cloacibacillus evryensis DSM 19522	1744182	3488464	t	f	f	2195182	3488464	Scaffold	ASM58533v1
GCA_000585375	https://ftp.ncbi.nlm.nih.gov/genomes/all/GCA/000/585/375/GCA_000585375.1_ASM58537v1	RS_GCF_000585375.1	BonuA	0	100	0.7	315	o__Actinomycetales (UID1696)	190	0	8363570	90.9479813653621	5	6592911	71.6964202308649	9195993	RS_GCF_000585375.1	t	d__Bacteria;p__Actinobacteriota;c__Actinomycetia;o__Mycobacteriales;f__Cryptosporangiaceae;g__Cryptosporangium;s__Cryptosporangium arvum	type strain of species	LPSN; DSMZ	t	1	1	4619150	9195993	9195993	3	3115	NZ_KK073874.1	9195993	3	109	NZ_KK073874.1	3115	5753	0	100	JFBT01000001.61966.65081	Bacteria;Actinobacteriota;Actinobacteria;Frankiales;Cryptosporangiaceae;Cryptosporangium;Cryptosporangium arvum DSM 44712	1839118	9195993	t	f	f	4619150	9195993	Scaffold	ASM58537v1
GCA_000586315	https://ftp.ncbi.nlm.nih.gov/genomes/all/GCA/000/586/315/GCA_000586315.1_ATCC_33156	GB_GCA_000586315.1	CcbxA	1	100	0.19	444	c__Gammaproteobacteria (UID4388)	262	0	3062983	88.2867632244246	64	1323856	38.1775999423236	3469357	GB_GCA_000586315.1	t	d__Bacteria;p__Proteobacteria;c__Gammaproteobacteria;o__Legionellales;f__Legionellaceae;g__Legionella;s__Legionella fraseri	type strain of subspecies	LPSN; DSMZ	f	8	7	557196	557196	5300	1	2888	JFIM01000050.1	5300	1	110	JFIM01000050.1	2888	5334	0	100	JFIM01000050.2164.5054	Bacteria;Proteobacteria;Gammaproteobacteria;Legionellales;Legionellaceae;Legionella;Legionella pneumophila subsp. fraseri	54181	65459	t	f	f	117099	131587	Scaffold	ATCC_33156
GCA_000620065	https://ftp.ncbi.nlm.nih.gov/genomes/all/GCA/000/620/065/GCA_000620065.1_ASM62006v1	RS_GCF_000620065.1	CexjA	0	100	0	314	k__Bacteria (UID2142)	234	0	2698847	88.9294807561708	58	1859587	61.3811785955244	3034817	RS_GCF_000620065.1	t	d__Bacteria;p__Deinococcota;c__Deinococci;o__Deinococcales;f__Thermaceae;g__Meiothermus;s__Meiothermus cerbereus	type strain of species	LPSN; DSMZ	f	11	11	244208	244208	159548	2	2919	NZ_JHVI01000007.1	24146	3	102	NZ_JHVI01000035.1	2907	5369	0	100	JHVI01000036.187.3094	Bacteria;Deinococcota;Deinococci;Thermales;Thermaceae;Meiothermus;Meiothermus cerbereus DSM 11376	52234	56200	t	f	f	101318	101318	Scaffold	ASM62006v1
GCA_000620105	https://ftp.ncbi.nlm.nih.gov/genomes/all/GCA/000/620/105/GCA_000620105.1_ASM62010v1	RS_GCF_000620105.1	CgmkA	0	100	0	386	c__Betaproteobacteria (UID3888)	234	0	3611249	89.4026871441067	63	2592488	64.2253727690096	4039307	RS_GCF_000620105.1	t	d__Bacteria;p__Proteobacteria;c__Gammaproteobacteria;o__Burkholderiales;f__Aquaspirillaceae;g__Microvirgula;s__Microvirgula aerodenitrificans	type strain of species	LPSN; DSMZ	t	8	7	386778	386778	3268	1	2883	NZ_JHVK01000048.1	122166	6	110	NZ_JHVK01000011.1	2883	5319	0	99.965	CP028519.532549.535449	Bacteria;Proteobacteria;Gammaproteobacteria;Burkholderiales;Aquaspirillaceae;Microvirgula;Microvirgula aerodenitrificans	64072	69643	t	f	f	137644	170037	Scaffold	ASM62010v1
GCA_000620125	https://ftp.ncbi.nlm.nih.gov/genomes/all/GCA/000/620/125/GCA_000620125.1_ASM62012v1	RS_GCF_000620125.1	BmzzA	0	99.3	0	249	o__Clostridiales (UID1120)	142	0	2862606	88.0631951928043	95	1017951	31.407781174109	3250627	RS_GCF_000620125.1	t	d__Bacteria;p__Firmicutes_A;c__Clostridia;o__Tissierellales;f__Clostridiisalibacteraceae;g__Clostridiisalibacter;s__Clostridiisalibacter paucivorans	type strain of species	LPSN; DSMZ	t	17	16	188381	188381	none	0	none	none	27418	1	109	NZ_JHVL01000050.1	none	none	none	none	none	none	34116	38242	f	f	t	55299	58468	Scaffold	ASM62012v1
GCA_000620305	https://ftp.ncbi.nlm.nih.gov/genomes/all/GCA/000/620/305/GCA_000620305.1_ASM62030v1	RS_GCF_000620305.1	BqcrA	0	98.81	1.19	420	c__Clostridia (UID1085)	196	0	3817551	87.5313864901036	39	1701627	39.1954329844974	4361351	RS_GCF_000620305.1	t	d__Bacteria;p__Firmicutes_B;c__Moorellia;o__Desulfitibacterales;f__Desulfitibacteraceae;g__Desulfitibacter;s__Desulfitibacter alkalitolerans	type strain of species	LPSN; DSMZ	t	6	4	687892	1244626	247701	3	2751	NZ_KK211105.1	27733	3	105	NZ_JHVU01000033.1	2751	5081	0	100	JHVU01000019.1.2757	Bacteria;Firmicutes;Moorellia;Desulfitibacterales;Desulfitibacteraceae;Desulfitibacter;Desulfitibacter alkalitolerans DSM 16504	111317	181722	t	f	f	193505	299192	Scaffold	ASM62030v1
GCA_000620985	https://ftp.ncbi.nlm.nih.gov/genomes/all/GCA/000/620/985/GCA_000620985.1_ASM62098v1	RS_GCF_000620985.1	BiciA	0	99.45	0	325	c__Bacilli (UID285)	181	0	2136805	85.3657318592252	33	908671	36.3306074845759	2503118	RS_GCF_000620985.1	t	d__Bacteria;p__Firmicutes;c__Bacilli;o__Lactobacillales;f__Listeriaceae;g__Brochothrix;s__Brochothrix thermosphacta	type strain of species	LPSN; DSMZ	t	5	5	488889	494728	1413	2	1400	NZ_JHZM01000032.1	142449	4	110	NZ_JHZM01000007.1	1400	2586	0	100	CP023643.1250689.1253619	Bacteria;Firmicutes;Bacilli;Lactobacillales;Listeriaceae;Brochothrix;Brochothrix thermosphacta	75791	86314	f	f	t	142284	142284	Scaffold	ASM62098v1
GCA_000621445	https://ftp.ncbi.nlm.nih.gov/genomes/all/GCA/000/621/445/GCA_000621445.1_ASM62144v1	RS_GCF_000621445.1	BgerA	0	99.34	0.88	273	c__Bacilli (UID257)	151	0	4268192	85.3228338460536	61	1834323	36.6893951516121	5002403	RS_GCF_000621445.1	t	d__Bacteria;p__Firmicutes;c__Bacilli;o__Bacillales_H;f__Bacillaceae_F;g__Bacillus_AO;s__Bacillus_AO bogoriensis	type strain of species	LPSN	f	9	7	455713	529031	4802	3	2900	NZ_JHYI01000050.1	529031	8	110	NZ_KK211277.1	2791	5155	0	100	JHYI01000050.239.3029	Bacteria;Fusobacteriota;Fusobacteriia;Fusobacteriales;Fusobacteriaceae;uncultured;Bacillus bogoriensis ATCC BAA-922	81960	98086	t	f	f	188088	192662	Scaffold	ASM62144v1
GCA_000621485	https://ftp.ncbi.nlm.nih.gov/genomes/all/GCA/000/621/485/GCA_000621485.1_ASM62148v1	RS_GCF_000621485.1	BdroA	0	100	0.35	248	o__Clostridiales (UID1120)	141	0	3409698	84.7164034925132	47	1366246	33.9571019576	4024838	RS_GCF_000621485.1	t	d__Bacteria;p__Firmicutes_A;c__Clostridia;o__Peptostreptococcales;f__Natronincolaceae;g__Alkaliphilus;s__Alkaliphilus transvaalensis	type strain of species	LPSN; DSMZ	t	6	6	481068	481068	45001	1	332	NZ_JHYF01000020.1	56377	3	108	NZ_JHYF01000019.1	334	549	7.26E-155	96.407	CP000724.4430876.4433810	Bacteria;Firmicutes;Clostridia;Peptostreptococcales;Natronincolaceae;Alkaliphilus;Alkaliphilus metalliredigens QYMF	85605	91473	f	f	t	262265	279476	Scaffold	ASM62148v1
GCA_000686045	https://ftp.ncbi.nlm.nih.gov/genomes/all/GCA/000/686/045/GCA_000686045.1_ASM68604v1	RS_GCF_000686045.1	BtyqA	0	100	0	349	c__Alphaproteobacteria (UID3305)	230	0	3409016	90.4307043826456	37	2298253	60.9655799912726	3769755	RS_GCF_000686045.1	t	d__Bacteria;p__Proteobacteria;c__Alphaproteobacteria;o__Kiloniellales;f__Rhodovibrionaceae;g__Fodinicurvata;s__Fodinicurvata fenggangensis	type strain of species	LPSN; DSMZ	f	5	5	646309	646309	171526	3	2748	NZ_JMLV01000008.1	171526	3	92	NZ_JMLV01000008.1	2748	5075	0	100	JMLV01000015.2440.5196	Bacteria;Proteobacteria;Alphaproteobacteria;Kiloniellales;Fodinicurvataceae;Fodinicurvata;Fodinicurvata fenggangensis DSM 21160	101885	101885	t	f	f	211209	211209	Contig	ASM68604v1
GCA_000687995	https://ftp.ncbi.nlm.nih.gov/genomes/all/GCA/000/687/995/GCA_000687995.1_ASM68799v1	RS_GCF_000687995.1	CzjsA	0	100	0	423	f__Veillonellaceae (UID1032)	214	0	2514934	88.8131671535922	1	1413156	49.9046336969884	2831713	RS_GCF_000687995.1	t	d__Bacteria;p__Firmicutes_C;c__Negativicutes;o__Selenomonadales;f__Selenomonadaceae;g__Selenomonas_A;s__Selenomonas_A ruminantium_B	not type material	none	f	1	1	2831713	2831713	2831713	7	2914	NZ_JIAC01000001.1	2831713	5	111	NZ_JIAC01000001.1	2822	5212	0	100	JIAC01000001.37582.40403	Bacteria;Firmicutes;Negativicutes;Veillonellales-Selenomonadales;Selenomonadaceae;Selenomonas;Selenomonas ruminantium AC2024	2831713	2831713	t	f	f	2831713	2831713	Contig	ASM68799v1
GCA_000688095	ftp://ftp.ncbi.nlm.nih.gov/genomes/all/GCA/000/688/095/GCA_000688095.1_ASM68809v1
GCA_000688515	https://ftp.ncbi.nlm.nih.gov/genomes/all/GCA/000/688/515/GCA_000688515.1_ASM68851v1	RS_GCF_000688515.1	BczlA	0	99.4	0.63	416	o__Rhizobiales (UID3447)	249	0	3483662	89.9569951448464	61	2579335	66.6051486142557	3872586	RS_GCF_000688515.1	t	d__Bacteria;p__Proteobacteria;c__Alphaproteobacteria;o__Rhizobiales;f__Afifellaceae;g__Afifella;s__Afifella pfennigii	type strain of species	LPSN; DSMZ	f	10	10	411161	411161	9304	1	2745	NZ_JHZK01000050.1	9304	1	108	NZ_JHZK01000050.1	2735	5051	0	100	JHZK01000050.743.3480	Bacteria;Proteobacteria;Alphaproteobacteria;Rhizobiales;Rhodobiaceae;Afifella;Afifella pfennigii DSM 17143	63484	64543	t	f	f	102055	102055	Scaffold	ASM68851v1
GCA_000701365	https://ftp.ncbi.nlm.nih.gov/genomes/all/GCA/000/701/365/GCA_000701365.1_ASM70136v1	RS_GCF_000701365.1	BwafA	0	100	0	383	o__Actinomycetales (UID1802)	212	0	4757853	91.8934103938173	21	3831432	74.0019696867565	5177578	RS_GCF_000701365.1	t	d__Bacteria;p__Actinobacteriota;c__Actinomycetia;o__Mycobacteriales;f__Geodermatophilaceae;g__Geodermatophilus;s__Geodermatophilus sp000701365	not type material	none	f	6	6	529094	529094	1861	1	1820	NZ_JNIK01000009.1	220350	2	108	NZ_JNIK01000004.1	1822	3068	0	97.091	FNIQ01000011.284.3429	Bacteria;Actinobacteriota;Actinobacteria;Frankiales;Geodermatophilaceae;Geodermatophilus;Geodermatophilus sp. DSM 45219	246546	258878	f	f	t	407267	407267	Scaffold	ASM70136v1
GCA_000702725	https://ftp.ncbi.nlm.nih.gov/genomes/all/GCA/000/702/725/GCA_000702725.1_ASM70272v1	RS_GCF_000702725.1	DfphA	0	100	0	225	c__Mollicutes (UID2395)	132	0	726712	93.2918766672743	10	218995	28.1135505272374	778966	RS_GCF_000702725.1	t	d__Bacteria;p__Firmicutes;c__Bacilli;o__Mycoplasmatales;f__Mycoplasmataceae;g__Tullyiplasma;s__Tullyiplasma photuris	type strain of species	LPSN; DSMZ	f	2	2	373475	373475	2182	4	2178	NZ_JNJI01000009.1	84802	2	82	NZ_JNJI01000005.1	2178	4023	0	100	JNJI01000009.1.2182	Bacteria;Firmicutes;Bacilli;Entomoplasmatales;Entomoplasmataceae;Mesoplasma;Mesoplasma photuris ATCC 49581	77896	77896	f	f	t	115941	115941	Contig	ASM70272v1
GCA_000717475	https://ftp.ncbi.nlm.nih.gov/genomes/all/GCA/000/717/475/GCA_000717475.2_ASM71747v2	RS_GCF_000717475.1	BqhbA	32	99.98	0	280	c__Deltaproteobacteria (UID3217)	168	0	3466080	88.3380644674581	34	2304726	58.7397562762162	3923654	RS_GCF_000717475.1	t	d__Bacteria;p__Desulfobacterota;c__Desulfovibrionia;o__Desulfovibrionales;f__Desulfonatronaceae;g__Desulfonatronum;s__Desulfonatronum thiodismutans	type strain of species	LPSN; DSMZ	f	5	5	570720	570720	5034	1	2951	NZ_JPIK01000029.1	28979	1	109	NZ_JPIK01000015.1	2951	5450	0	100	JPIK01000029.2071.5024	Bacteria;Desulfobacterota;Desulfovibrionia;Desulfovibrionales;Desulfonatronaceae;Desulfonatronum;Desulfonatronum thiodismutans	115401	115401	t	f	f	269151	269151	Contig	ASM71747v2
GCA_000722635	https://ftp.ncbi.nlm.nih.gov/genomes/all/GCA/000/722/635/GCA_000722635.1_ASM72263v1	RS_GCF_000722635.1	BrkoA	41	99.14	1.66	507	c__Gammaproteobacteria (UID4444)	232	12.5	5090445	80.2627373633899	131	2846397	47.0179094088281	6342227	RS_GCF_000722635.1	t	d__Bacteria;p__Proteobacteria;c__Gammaproteobacteria;o__Pseudomonadales;f__Endozoicomonadaceae;g__Endozoicomonas;s__Endozoicomonas numazuensis	type strain of species	LPSN; DSMZ	f	13	3	466965	1695894	1695894	3	2960	NZ_JOKH01000001.1	1695894	2	306	NZ_JOKH01000001.1	2960	5467	0	100	JOKH01000001.682885.685870	Bacteria;Proteobacteria;Gammaproteobacteria;Pseudomonadales;Endozoicomonadaceae;Endozoicomonas;Endozoicomonas numazuensis	46212	204587	t	f	f	124905	917146	Scaffold	ASM72263v1
GCA_000733415	https://ftp.ncbi.nlm.nih.gov/genomes/all/GCA/000/733/415/GCA_000733415.1_ASM73341v1	RS_GCF_000733415.1	BrhlA	4	99.53	1.3	544	p__Cyanobacteria (UID2182)	424	0	6295354	80.0240859589588	122	3843669	50.7217452316596	7866824	RS_GCF_000733415.1	t	d__Bacteria;p__Cyanobacteria;c__Cyanobacteriia;o__Elainellales;f__Elainellaceae;g__Elainella;s__Elainella sp000733415	not type material	none	f	25	1	374598	6335039	none	0	none	none	none	0	none	none	none	none	none	none	none	none	62114	3933412	f	f	t	89671	6335039	Scaffold	ASM73341v1
GCA_000733765	https://ftp.ncbi.nlm.nih.gov/genomes/all/GCA/000/733/765/GCA_000733765.1_ASM73376v1	RS_GCF_000733765.1	BdigA	0	98.82	1.36	481	c__Gammaproteobacteria (UID4202)	276	0	3475734	91.3301456427903	2	2526221	66.380261509044	3805681	RS_GCF_000733765.1	t	d__Bacteria;p__Proteobacteria;c__Gammaproteobacteria;o__Nevskiales;f__Algiphilaceae;g__Algiphilus;s__Algiphilus aromaticivorans	type strain of species	LPSN; DSMZ	t	1	1	3800396	3800396	3800396	1	2878	NZ_JPOG01000001.1	3800396	1	111	NZ_JPOG01000001.1	2866	5293	0	100	JPOG01000001.3165852.3168719	Bacteria;Proteobacteria;Gammaproteobacteria;Salinisphaerales;Algiphilaceae;Algiphilus;Algiphilus aromaticivorans DG1253	1902840	1902840	t	f	f	3800396	3800396	Contig	ASM73376v1
GCA_000734015	https://ftp.ncbi.nlm.nih.gov/genomes/all/GCA/000/734/015/GCA_000734015.1_ASM73401v1	RS_GCF_000734015.1	DethA	0	99.17	0	331	k__Bacteria (UID3060)	240	0	1643646	93.1748339753238	1	652275	36.9760975485319	1764045	RS_GCF_000734015.1	t	d__Bacteria;p__Desulfobacterota;c__Thermodesulfobacteria;o__Thermodesulfobacteriales;f__Thermodesulfobacteriaceae;g__Thermodesulfobacterium;s__Thermodesulfobacterium commune	type strain of species	LPSN; DSMZ	t	1	1	1764045	1764045	1764045	1	3018	NZ_CP008796.1	1764045	1	107	NZ_CP008796.1	3018	5574	0	100	CP008796.1295836.1298866	Bacteria;Desulfobacterota;Thermodesulfobacteria;Thermodesulfobacteriales;Thermodesulfobacteriaceae;Thermodesulfobacterium;Thermodesulfobacterium commune DSM 2178	1764045	1764045	t	f	f	1764045	1764045	Complete Genome	ASM73401v1
GCA_000734895	https://ftp.ncbi.nlm.nih.gov/genomes/all/GCA/000/734/895/GCA_000734895.2_ASM73489v2	RS_GCF_000734895.2	BlniA	0	100	0	520	p__Cyanobacteria (UID2193)	415	0	5214729	81.2247142813085	4	2638475	41.0969348576648	6420126	RS_GCF_000734895.2	t	d__Bacteria;p__Cyanobacteria;c__Cyanobacteriia;o__Cyanobacteriales;f__Nostocaceae;g__Calothrix;s__Calothrix sp000734895	not type material	none	f	1	1	6283267	6283267	6283267	1	2878	NZ_CP011382.1	6283267	1	109	NZ_CP011382.1	2878	5315	0	100	CP011382.2528454.2531337	Bacteria;Cyanobacteria;Cyanobacteriia;Cyanobacteriales;Nostocaceae;Calothrix;Calothrix sp. 336/3	1605031	1605031	t	f	f	6283267	6283267	Complete Genome	ASM73489v2
GCA_000737325	https://ftp.ncbi.nlm.nih.gov/genomes/all/GCA/000/737/325/GCA_000737325.2_ASM73732v2	RS_GCF_000737325.1	CzbzA	0	96.56	4.19	247	c__Deltaproteobacteria (UID3216)	155	14.29	9513792	92.122430423725	1	7439391	72.0359221425469	10327335	RS_GCF_000737325.1	t	d__Bacteria;p__Myxococcota;c__Polyangia;o__Polyangiales;f__Sandaracinaceae;g__Sandaracinus;s__Sandaracinus amylolyticus	type strain of species	LPSN; DSMZ	t	1	1	10327335	10327335	10327335	2	2955	NZ_CP011125.1	10327335	2	107	NZ_CP011125.1	2952	5452	0	100	CP011125.8614693.8617652	Bacteria;Myxococcota;Polyangia;Polyangiales;Sandaracinaceae;Sandaracinus;Sandaracinus amylolyticus	10327335	10327335	t	f	f	10327335	10327335	Complete Genome	ASM73732v2
GCA_000742475	https://ftp.ncbi.nlm.nih.gov/genomes/all/GCA/000/742/475/GCA_000742475.1_ASM74247v1	RS_GCF_000742475.1	BxsyA	106	91.94	0	152	k__Bacteria (UID2565)	93	0	994663	89.1587464783809	15	554598	49.7537423094934	1115609	RS_GCF_000742475.1	t	d__Bacteria;p__Proteobacteria;c__Alphaproteobacteria;o__Holosporales;f__Hepatobacteraceae;g__Hepatobacter;s__Hepatobacter penaei	not type material	none	f	3	2	241151	376171	376171	1	2746	NZ_JQAJ01000002.1	376171	1	99	NZ_JQAJ01000002.1	2746	5072	0	100	JQAJ01000002.328601.331350	Bacteria;Proteobacteria;Alphaproteobacteria;Holosporales;Candidatus Hepatobacter;Candidatus Hepatobacter penaei	74319	223121	t	f	f	133248	334235	Scaffold	ASM74247v1
GCA_000743035	https://ftp.ncbi.nlm.nih.gov/genomes/all/GCA/000/743/035/GCA_000743035.1_ASM74303v1	GB_GCA_000743035.1	ClwoA	0	80.92	2.83	349	c__Alphaproteobacteria (UID3305)	230	26.67	1862655	85.6088847503853	5	824724	37.9048733484605	2175773	GB_GCA_000743035.1	t	d__Bacteria;p__Proteobacteria;c__Alphaproteobacteria;o__Caedimonadales;f__Caedimonadaceae;g__Paracaedimonas;s__Paracaedimonas acanthamoebae	not type material	none	f	1	1	1722347	1722347	1722347	1	2739	CP008936.1	1722347	1	108	CP008936.1	2739	5059	0	100	CP008936.311809.314566	Bacteria;Proteobacteria;Alphaproteobacteria;Caedibacterales;Caedibacteraceae;Caedibacter;Candidatus Paracaedimonas acanthamoebae	435154	435154	f	f	t	1722347	1722347	Complete Genome	ASM74303v1
GCA_000744255	https://ftp.ncbi.nlm.nih.gov/genomes/all/GCA/000/744/255/GCA_000744255.1_ASM74425v1	RS_GCF_000744255.1	BlunA	0	99.45	0.55	334	o__Lactobacillales (UID355)	183	0	2294501	87.6023872737782	1	919361	35.1005374878495	2619222	RS_GCF_000744255.1	t	d__Bacteria;p__Firmicutes;c__Bacilli;o__Lactobacillales;f__Carnobacteriaceae;g__Carnobacterium;s__Carnobacterium divergens	type strain of species	LPSN; DSMZ	t	1	1	2619222	2619222	2619222	6	2917	NZ_JQLO01000001.1	2619222	7	109	NZ_JQLO01000001.1	2917	5387	0	100	CP016843.2204417.2207340	Bacteria;Firmicutes;Bacilli;Lactobacillales;Carnobacteriaceae;Carnobacterium;Carnobacterium divergens	2619222	2619222	t	f	f	2619222	2619222	Contig	ASM74425v1
GCA_000744415	https://ftp.ncbi.nlm.nih.gov/genomes/all/GCA/000/744/415/GCA_000744415.1_ASM74441v1	RS_GCF_000744415.1	BwdaA	0	99.58	0.84	190	p__Proteobacteria (UID3214)	119	0	2002730	92.5667605862951	14	923387	42.6794118163641	2163552	RS_GCF_000744415.1	t	d__Bacteria;p__Proteobacteria;c__Zetaproteobacteria;o__Mariprofundales;f__Mariprofundaceae;g__Ghiorsea;s__Ghiorsea bivora	type strain of species	LPSN	t	4	4	387523	426172	358935	3	2592	NZ_JQLW01000006.1	358935	1	109	NZ_JQLW01000006.1	2590	4783	0	100	JQLW01000006.356342.358933	Bacteria;Proteobacteria;Zetaproteobacteria;Mariprofundales;Mariprofundaceae;Mariprofundus;Zetaproteobacteria bacterium TAG-1	154538	166427	t	f	f	262889	262889	Scaffold	ASM74441v1
GCA_000744815	https://ftp.ncbi.nlm.nih.gov/genomes/all/GCA/000/744/815/GCA_000744815.1_ASM74481v1	RS_GCF_000744815.1	DbldA	0	100	0	315	o__Actinomycetales (UID1696)	190	0	6842526	87.651166463824	6	5726831	73.3593730284967	7806543	RS_GCF_000744815.1	t	d__Bacteria;p__Actinobacteriota;c__Actinomycetia;o__Streptomycetales;f__Streptomycetaceae;g__Streptacidiphilus_A;s__Streptacidiphilus_A oryzae	type strain of species	LPSN; DSMZ	f	1	1	6858095	6858095	6858095	8	3113	NZ_JQMQ01000005.1	6858095	7	110	NZ_JQMQ01000005.1	3105	5734	0	100	JQMQ01000005.1641087.1644193	Bacteria;Actinobacteriota;Actinobacteria;Streptomycetales;Streptomycetaceae;Streptacidiphilus;Streptacidiphilus oryzae TH49	1301090	1301090	t	f	f	6858095	6858095	Contig	ASM74481v1
GCA_000746025	https://ftp.ncbi.nlm.nih.gov/genomes/all/GCA/000/746/025/GCA_000746025.2_ASM74602v2	RS_GCF_000746025.2	DerxA	0	98.72	1.91	420	c__Clostridia (UID1085)	196	20	3291773	86.5024303550917	1	1719833	45.1944086985611	3805411	RS_GCF_000746025.2	t	d__Bacteria;p__Firmicutes_B;c__Peptococcia;o__DRI-13;f__DRI-13;g__Thermoanaerosceptrum;s__Thermoanaerosceptrum fracticalcis	type strain of species	LPSN	t	1	1	3805411	3805411	3805411	5	3463	NZ_CP045798.1	3805411	5	109	NZ_CP045798.1	1047	1517	0	92.837	AQZF01000006.1.2219	Bacteria;Firmicutes;Desulfitobacteriia;Desulfitobacteriales;Desulfitobacteriaceae;Desulfitobacterium;Desulfitobacterium sp. PCE1	3805411	3805411	t	f	f	3805411	3805411	Complete Genome	ASM74602v2
GCA_000746275	https://ftp.ncbi.nlm.nih.gov/genomes/all/GCA/000/746/275/GCA_000746275.1_ASM74627v1	RS_GCF_000746275.1	DevpA	0	100	0.43	349	c__Alphaproteobacteria (UID3305)	230	0	2171874	83.2479149442126	28	1616868	62.022584661794	2608923	RS_GCF_000746275.1	t	d__Bacteria;p__Proteobacteria;c__Alphaproteobacteria;o__Rhizobiales;f__Thermopetrobacteraceae;g__Thermopetrobacter;s__Thermopetrobacter sp000746275	not type material	none	f	3	2	965280	1068663	1068663	1	3454	NZ_KN050828.1	1068663	1	110	NZ_KN050828.1	1812	1875	0	85.706	AWXZ01000027.274.3029	Bacteria;Proteobacteria;Alphaproteobacteria;Rhizobiales;Lutibaculaceae;Lutibaculum;Lutibaculum baratangense AMV1	93103	137311	t	f	f	167698	258231	Scaffold	ASM74627v1
GCA_000746585	https://ftp.ncbi.nlm.nih.gov/genomes/all/GCA/000/746/585/GCA_000746585.2_ASM74658v2	RS_GCF_000746585.1	BbsxA	0	99.05	3.08	324	o__Rickettsiales (UID3809)	211	0	1642983	85.6807386872094	3	590001	30.768255974768	1917564	RS_GCF_000746585.1	t	d__Bacteria;p__Proteobacteria;c__Alphaproteobacteria;o__Rickettsiales;f__Arcanobacteraceae;g__Ac37b;s__Ac37b sp000746585	not type material	none	f	1	1	1851238	1851238	1851238	1	2758	NZ_CP009217.1	1851238	1	110	NZ_CP009217.1	2758	5094	0	100	CP009217.1262984.1265753	Bacteria;Proteobacteria;Alphaproteobacteria;Rickettsiales;Rickettsiales bacterium Ac37b	639188	639188	t	f	f	1851238	1851238	Complete Genome	ASM74658v2
GCA_000750955	https://ftp.ncbi.nlm.nih.gov/genomes/all/GCA/000/750/955/GCA_000750955.1_CS_CRIB18-1	RS_GCF_000750955.1	BojsA	7	96.96	1.35	230	k__Bacteria (UID2982)	148	0	2671109	89.9483230760734	23	1135555	38.2393637924607	2969604	RS_GCF_000750955.1	t	d__Bacteria;p__Chlamydiota;c__Chlamydiia;o__Chlamydiales;f__Criblamydiaceae;g__Criblamydia;s__Criblamydia sequanensis	type strain of species	LPSN	t	4	4	671279	671279	5380	1	2937	NZ_CCEJ010000017.1	5380	1	110	NZ_CCEJ010000017.1	2937	5424	0	100	JN201882.1.2944	Bacteria;Verrucomicrobiota;Chlamydiae;Chlamydiales;Criblamydiaceae;Criblamydia;Criblamydia sequanensis	129113	129113	t	f	f	290572	290572	Contig	CS_CRIB18-1
GCA_000754095	https://ftp.ncbi.nlm.nih.gov/genomes/all/GCA/000/754/095/GCA_000754095.2_ASM75409v2	RS_GCF_000754095.2	BcahA	27	99.2	1.97	581	c__Gammaproteobacteria (UID4274)	290	0	3058716	91.0420204335241	8	2164440	64.4246063873358	3359675	RS_GCF_000754095.2	t	d__Bacteria;p__Proteobacteria;c__Gammaproteobacteria;o__Ectothiorhodospirales;f__Acidihalobacteraceae;g__Acidihalobacter;s__Acidihalobacter prosperus	type strain of species	LPSN; DSMZ	t	2	2	1111128	1111128	1111128	1	2884	NZ_JQSG02000006.1	1111128	1	110	NZ_JQSG02000006.1	2884	5326	0	100	JQSG02000006.745833.748741	Bacteria;Proteobacteria;Gammaproteobacteria;Ectothiorhodospirales;Acidihalobacteraceae;Acidihalobacter;Acidihalobacter prosperus	419959	419959	t	f	f	807228	807228	Contig	ASM75409v2
GCA_000758165	https://ftp.ncbi.nlm.nih.gov/genomes/all/GCA/000/758/165/GCA_000758165.1_Spiroch1.0	RS_GCF_000758165.1	DaxuA	12	99.97	0	215	c__Spirochaetia (UID2496)	125	0	3188789	90.2595849482678	94	1898452	53.7565859499922	3532909	RS_GCF_000758165.1	t	d__Bacteria;p__Spirochaetota;c__Spirochaetia;o__Spirochaetales_C;f__Salinispiraceae;g__Spirochaeta_D;s__Spirochaeta_D lutea	type strain of species	LPSN; DSMZ	f	8	7	348628	360151	110280	9	2746	NZ_JNUP01000031.1	110280	2	110	NZ_JNUP01000031.1	2746	5072	0	100	JNUP01000052.1.2755	Bacteria;Spirochaetota;Spirochaetia;Spirochaetales;Spirochaetaceae;Spirochaeta;Spirochaeta lutea	37570	49068	t	f	f	140619	221765	Scaffold	Spiroch1.0
GCA_000775285	https://ftp.ncbi.nlm.nih.gov/genomes/all/GCA/000/775/285/GCA_000775285.1_ASM77528v1	RS_GCF_000775285.1	CiemA	45	96.7	0.84	544	p__Cyanobacteria (UID2182)	424	0	3687593	85.1369128644807	118	2234560	51.5907033486073	4331368	RS_GCF_000775285.1	t	d__Bacteria;p__Cyanobacteria;c__Cyanobacteriia;o__Neosynechococcales;f__Neosynechococcaceae;g__Neosynechococcus;s__Neosynechococcus sphagnicola	type strain of species	LPSN	t	14	14	235975	235975	2131	3	1966	NZ_JJML01000106.1	169182	1	110	NZ_JJML01000003.1	1966	3631	0	100	JJML01000106.1.1974	Bacteria;Cyanobacteria;Cyanobacteriia;Neosynechococcales;Neosynechococcaceae;Neosynechococcus;Neosynechococcus sphagnicola sy1	36706	36706	t	f	f	88830	88830	Contig	ASM77528v1
GCA_000783395	https://ftp.ncbi.nlm.nih.gov/genomes/all/GCA/000/783/395/GCA_000783395.1_ASM78339v1	RS_GCF_000783395.1	CrumA	44	99.93	0.05	1044	g__Pseudomonas (UID4550)	368	0	5850650	88.705604555535	86	3904659	59.2071971912867	6595581	RS_GCF_000783395.1	t	d__Bacteria;p__Proteobacteria;c__Gammaproteobacteria;o__Pseudomonadales;f__Pseudomonadaceae;g__Pseudomonas_E;s__Pseudomonas_E helmanticensis	not type material	none	f	9	8	829175	829175	3047	1	2889	NZ_JSFK01000035.1	22866	1	109	NZ_JSFK01000046.1	2889	5336	0	100	JSFK01000035.61.2978	Bacteria;Proteobacteria;Gammaproteobacteria;Pseudomonadales;Pseudomonadaceae;Pseudomonas;Pseudomonas chlororaphis	76685	89129	t	f	f	171595	235530	Scaffold	ASM78339v1
GCA_000798955	https://ftp.ncbi.nlm.nih.gov/genomes/all/GCA/000/798/955/GCA_000798955.1_ZOR0006.1	RS_GCF_000798955.1	DphkA	0	90.43	2.24	325	c__Bacilli (UID285)	181	0	1725937	87.7377673532423	109	753042	38.2854173742041	1967154	RS_GCF_000798955.1	t	d__Bacteria;p__Firmicutes;c__Bacilli;o__ZOR0006;f__ZOR0006;g__ZOR0006;s__ZOR0006 sp000798955	not type material	none	f	18	15	115552	115699	none	0	none	none	16910	1	89	NZ_JTLC01000053.1	none	none	none	none	none	none	18045	21152	f	f	t	37246	41932	Scaffold	ZOR0006.1
GCA_000815465	https://ftp.ncbi.nlm.nih.gov/genomes/all/GCA/000/815/465/GCA_000815465.1_UWC36	RS_GCF_000815465.1	CavvA	72	100	0	147	k__Bacteria (UID2495)	91	0	2077465	87.6326428341233	249	797818	33.6549705135452	2370652	RS_GCF_000815465.1	t	d__Bacteria;p__Proteobacteria;c__Alphaproteobacteria;o__Rickettsiales;f__Midichloriaceae;g__Jidaibacter;s__Jidaibacter acanthamoeba	not type material	none	f	7	7	260737	260737	46003	1	2751	NZ_JSWE01000146.1	46003	1	108	NZ_JSWE01000146.1	2751	5081	0	100	JSWE01000146.14425.17188	Bacteria;Proteobacteria;Alphaproteobacteria;Rickettsiales;Midichloriaceae;Candidatus Jidaibacter acanthamoeba	9520	9520	t	f	f	77406	77406	Contig	UWC36
GCA_000819685	https://ftp.ncbi.nlm.nih.gov/genomes/all/GCA/000/819/685/GCA_000819685.1_PRJEB7019	RS_GCF_000819685.1	BcxhA	5	100	0	304	c__Gammaproteobacteria (UID4754)	171	0	4037694	86.5744351061711	123	2723196	58.3919587430358	4663841	RS_GCF_000819685.1	t	d__Bacteria;p__Proteobacteria;c__Gammaproteobacteria;o__Enterobacterales;f__Aeromonadaceae;g__Aeromonas;s__Aeromonas allosaccharophila	type strain of species	LPSN; DSMZ	f	16	16	227262	227262	3095	1	2696	NZ_CDBR01000048.1	3095	2	108	NZ_CDBR01000048.1	2696	4935	0	100	CDBR01000048.139.2837	Bacteria;Proteobacteria;Gammaproteobacteria;Enterobacterales;Aeromonadaceae;Aeromonas;Aeromonas allosaccharophila	37915	38865	t	f	f	114541	114541	Scaffold	PRJEB7019
GCA_000820505	https://ftp.ncbi.nlm.nih.gov/genomes/all/GCA/000/820/505/GCA_000820505.1_ASM82050v1	RS_GCF_000820505.1	BvynA	121	99.35	0.65	247	c__Deltaproteobacteria (UID3216)	155	0	3434656	89.4513414096756	24	2224833	57.9449989061247	3839692	RS_GCF_000820505.1	t	d__Bacteria;p__Desulfobacterota_F;c__Desulfuromonadia;o__Desulfuromonadales;f__Geoalkalibacteraceae;g__Geoalkalibacter;s__Geoalkalibacter ferrihydriticus	type strain of species	LPSN; DSMZ	t	2	2	1394064	1394064	602663	1	2951	NZ_JWJD01000002.1	602663	1	110	NZ_JWJD01000002.1	2951	5450	0	100	FNGU01000001.491754.494713	Bacteria;Desulfobacterota;Desulfuromonadia;Desulfuromonadales;Geoalkalibacteraceae;Geoalkalibacter;Geoalkalibacter ferrihydriticus	159986	166943	t	f	f	602663	602663	Scaffold	ASM82050v1
GCA_000829905	https://ftp.ncbi.nlm.nih.gov/genomes/all/GCA/000/829/905/GCA_000829905.1_Beduini_massiliensis_GM1	RS_GCF_000829905.1	BgqwA	0	100	0	177	k__Bacteria (UID2372)	106	0	2549020	89.420912051066	6	1022794	35.880131313351	2850586	RS_GCF_000829905.1	t	d__Bacteria;p__Firmicutes;c__Bacilli;o__Erysipelotrichales;f__Erysipelatoclostridiaceae;g__Beduini;s__Beduini massiliensis	type strain of species	LPSN	t	2	2	829176	829176	339278	6	2902	NZ_CDPP01000002.1	none	0	none	none	2902	5360	0	100	CDPP01000003.1696.4601	Bacteria;Firmicutes;Bacilli;Erysipelotrichales;Erysipelatoclostridiaceae;Clostridiaceae bacterium GM1	475097	475097	f	f	t	666513	666513	Contig	Beduini massiliensis GM1
GCA_000875975	https://ftp.ncbi.nlm.nih.gov/genomes/all/GCA/000/875/975/GCA_000875975.1_ASM87597v1	RS_GCF_000875975.1	ClwsA	0	100	0	229	k__Bacteria (UID2982)	148	0	2667748	88.9438783794282	72	1168093	38.9447285605167	2999361	RS_GCF_000875975.1	t	d__Bacteria;p__Chlamydiota;c__Chlamydiia;o__Chlamydiales;f__Parachlamydiaceae;g__Parachlamydia;s__Parachlamydia acanthamoebae	type strain of species	LPSN; DSMZ	t	4	4	747613	747613	3420	1	2944	NZ_BAWW01000015.1	3420	2	106	NZ_BAWW01000015.1	2944	5437	0	100	FR872580.2408509.2411542	Bacteria;Verrucomicrobiota;Chlamydiae;Chlamydiales;Parachlamydiaceae;Parachlamydia;Parachlamydia acanthamoebae UV-7	41657	41657	t	f	f	258648	258648	Contig	ASM87597v1
GCA_000942395	https://ftp.ncbi.nlm.nih.gov/genomes/all/GCA/000/942/395/GCA_000942395.1_Pytheasella_massiliensis	RS_GCF_000942395.1	CvvjA	25	100	0.19	245	p__Firmicutes (UID242)	130	0	2857985	83.5375502967089	9	1376987	40.2521615644061	3421198	RS_GCF_000942395.1	t	d__Bacteria;p__Firmicutes;c__Bacilli;o__Thermoactinomycetales;f__Thermoactinomycetaceae;g__Risungbinella;s__Risungbinella massiliensis	type strain of species	LPSN; DSMZ	f	2	1	1239221	2122970	2122970	12	2435	NZ_LN812102.1	2122970	9	111	NZ_LN812102.1	2423	4475	0	100	CECI01000006.371086.373858	Bacteria;Firmicutes;Bacilli;Thermoactinomycetales;Thermoactinomycetaceae;Risungbinella;Risungbinella massiliensis	380103	488742	t	f	f	1152718	2122970	Scaffold	Pytheasella massiliensis
GCA_000948395	https://ftp.ncbi.nlm.nih.gov/genomes/all/GCA/000/948/395/GCA_000948395.1_CpI1-S	RS_GCF_000948395.1	BubgA	1083	99.38	0	307	o__Actinomycetales (UID1663)	183	0	6505906	85.3260654305356	164	5514486	72.4319368581574	7624758	RS_GCF_000948395.1	t	d__Bacteria;p__Actinobacteriota;c__Actinomycetia;o__Mycobacteriales;f__Frankiaceae;g__Frankia;s__Frankia torreyi	type strain of species	LPSN; DSMZ	f	24	23	279404	282213	5477	1	3103	NZ_JYFN01000122.1	5477	1	108	NZ_JYFN01000122.1	3102	5722	0	100	JYFN01000122.242.3346	Bacteria;Actinobacteriota;Actinobacteria;Frankiales;Frankiaceae;Frankia;Frankia torreyi	46429	49835	t	f	f	99379	107928	Scaffold	CpI1-S
GCA_000949635	https://ftp.ncbi.nlm.nih.gov/genomes/all/GCA/000/949/635/GCA_000949635.1_ASM94963v1	RS_GCF_000949635.1	BicdA	2	97.8	1.65	149	k__Bacteria (UID2565)	91	0	3486450	85.5150426710607	3	1729065	42.4102281089036	4077002	RS_GCF_000949635.1	t	d__Bacteria;p__Planctomycetota;c__Brocadiae;o__Brocadiales;f__Brocadiaceae;g__Brocadia;s__Brocadia sinica	not type material	none	f	1	1	4034580	4034580	4034580	1	3000	NZ_BAFN01000001.1	4034580	1	102	NZ_BAFN01000001.1	3000	5541	0	100	BAFN01000001.3303633.3306635	Bacteria;Planctomycetota;Brocadiae;Brocadiales;Brocadiaceae;Candidatus Brocadia;Candidatus Brocadia sinica JPN1	1359000	1359000	t	f	f	4034580	4034580	Contig	ASM94963v1
GCA_000953215	https://ftp.ncbi.nlm.nih.gov/genomes/all/GCA/000/953/215/GCA_000953215.1_DG5	RS_GCF_000953215.1	CwpsA	0	98.32	0.67	263	o__Clostridiales (UID1212)	149	0	1924571	86.3199672763187	1	984317	44.1481302739801	2229578	RS_GCF_000953215.1	t	d__Bacteria;p__Firmicutes_A;c__Clostridia;o__Oscillospirales;f__Ethanoligenenaceae;g__Ruminiclostridium_D;s__Ruminiclostridium_D cellulosi	not type material	none	f	1	1	2229578	2229578	2229578	4	2832	NZ_LM995447.1	2229578	4	110	NZ_LM995447.1	2832	5230	0	100	LM995447.2200541.2203374	Bacteria;Firmicutes;Clostridia;Oscillospirales;Ruminococcaceae;[Clostridium] cellulosi group;[Clostridium] cellulosi	2229578	2229578	t	f	f	2229578	2229578	Complete Genome	DG5
GCA_000953435	https://ftp.ncbi.nlm.nih.gov/genomes/all/GCA/000/953/435/GCA_000953435.1_CEM1.1	RS_GCF_000953435.1	BsggA	0	27.08	0	502	c__Gammaproteobacteria (UID4444)	229	0	333781	93.3658370116756	1	90288	25.25552590504	357498	RS_GCF_000953435.1	t	d__Bacteria;p__Proteobacteria;c__Gammaproteobacteria;o__Evansiales;f__Evansiaceae;g__Evansia;s__Evansia muelleri	not type material	none	f	1	1	357498	357498	357498	1	2960	NZ_LM655252.1	357498	1	100	NZ_LM655252.1	2881	5321	0	100	LM655252.6114.9016	Bacteria;Proteobacteria;Gammaproteobacteria;Pseudomonadales;Halomonadaceae;Candidatus Evansia;Candidatus Evansia muelleri	357498	357498	f	t	f	357498	357498	Complete Genome	CEM1.1
GCA_000953475	https://ftp.ncbi.nlm.nih.gov/genomes/all/GCA/000/953/475/GCA_000953475.1_MfumSolVChr1	RS_GCF_000953475.1	CfhzA	0	99.32	1.01	230	k__Bacteria (UID2982)	148	50	2095559	84.6119246359327	1	1027239	41.4766030692006	2476671	RS_GCF_000953475.1	t	d__Bacteria;p__Verrucomicrobiota;c__Verrucomicrobiae;o__Methylacidiphilales;f__Methylacidiphilaceae;g__Methylacidiphilum;s__Methylacidiphilum fumariolicum	not type material	none	f	1	1	2476671	2476671	2476671	1	2841	NZ_LM997411.1	2476671	1	109	NZ_LM997411.1	2841	5247	0	100	CAHT01000023.10303.13149	Bacteria;Verrucomicrobiota;Verrucomicrobiae;Methylacidiphilales;Methylacidiphilaceae;Candidatus Methylacidiphilum;Methylacidiphilum fumariolicum SolV	2476671	2476671	t	f	f	2476671	2476671	Complete Genome	MfumSolVChr1
GCA_000953715	https://ftp.ncbi.nlm.nih.gov/genomes/all/GCA/000/953/715/GCA_000953715.1_DTL3	RS_GCF_000953715.1	BpwfA	0	100	0	103	k__Bacteria (UID209)	58	0	1809460	88.1331958499769	1	644167	31.3753807053442	2053097	RS_GCF_000953715.1	t	d__Bacteria;p__Thermotogota;c__Thermotogae;o__Petrotogales;f__Petrotogaceae;g__Defluviitoga;s__Defluviitoga tunisiensis	not type material	none	f	1	1	2053097	2053097	2053097	3	2917	NZ_LN824141.1	none	0	none	none	2917	5387	0	100	LN824141.1335722.1338645	Bacteria;Thermotogota;Thermotogae;Petrotogales;Petrotogaceae;Defluviitoga;Defluviitoga tunisiensis	2053097	2053097	f	f	t	2053097	2053097	Complete Genome	DTL3
GCA_000961585	https://ftp.ncbi.nlm.nih.gov/genomes/all/GCA/000/961/585/GCA_000961585.1_41k	GB_GCA_000961585.1	BgarA	0	98.42	0.79	295	p__Firmicutes (UID1022)	158	0	3030520	86.7395172672181	98	1742420	49.8715301917645	3493817	GB_GCA_000961585.1	t	d__Bacteria;p__Firmicutes_B;c__Desulfotomaculia;o__Desulfotomaculales;f__Desulfocucumaceae;g__BRHc4a;s__BRHc4a sp000961585	not type material	none	f	18	18	171957	171957	none	0	none	none	49353	1	105	LADN01000078.1	none	none	none	none	none	none	35651	35651	f	f	t	56918	56918	Contig	41k
GCA_000961655	https://ftp.ncbi.nlm.nih.gov/genomes/all/GCA/000/961/655/GCA_000961655.1_41k	GB_GCA_000961655.1	BqcmA	0	98.39	2.58	247	c__Deltaproteobacteria (UID3216)	155	0	5139808	85.6976743216667	91	3301925	55.0540590785822	5997605	GB_GCA_000961655.1	t	d__Bacteria;p__Desulfobacterota;c__Desulfobacteria;o__Desulfobacterales;f__Desulfosarcinaceae;g__Desulfatitalea;s__Desulfatitalea sp000961655	not type material	none	f	12	12	558043	558043	558043	1	3013	LADR01000008.1	558043	1	109	LADR01000008.1	3013	5565	0	100	LADR01000008.426013.429039	Bacteria;Desulfobacterota;Desulfobacteria;Desulfobacterales;Desulfosarcinaceae;Desulfatitalea;Desulfatitalea sp. BRH_c12	65907	65907	t	f	f	148581	148581	Contig	41k
GCA_000961765	https://ftp.ncbi.nlm.nih.gov/genomes/all/GCA/000/961/765/GCA_000961765.1_41k	GB_GCA_000961765.1	BfuuA	0	98.47	4.95	420	c__Clostridia (UID1085)	196	16.67	3833405	84.9438383999539	92	1671607	37.040885290292	4512870	GB_GCA_000961765.1	t	d__Bacteria;p__Firmicutes_B;c__Peptococcia;o__Peptococcales;f__BICA1-8;g__BICA1-8;s__BICA1-8 sp000961765	not type material	none	f	16	16	279222	279222	5381	1	2985	LADT01000007.1	136136	3	111	LADT01000013.1	2985	5513	0	100	LADT01000007.2207.5199	Bacteria;Firmicutes;Clostridiaceae bacterium BRH_c20a	49052	49052	t	f	f	80578	80578	Contig	41k
GCA_000963905	https://ftp.ncbi.nlm.nih.gov/genomes/all/GCA/000/963/905/GCA_000963905.1_ASM96390v1	RS_GCF_000963905.1	BbvbA	0	100	0	336	o__Rhodospirillales (UID3754)	201	0	3117218	87.7302476510511	209	2027621	57.0648868550329	3553185	RS_GCF_000963905.1	t	d__Bacteria;p__Proteobacteria;c__Alphaproteobacteria;o__Acetobacterales;f__Acetobacteraceae;g__Acetobacter;s__Acetobacter aceti	type strain of species	LPSN; DSMZ	t	9	9	339437	339437	5719	1	2714	NZ_BAMU01000028.1	5719	1	110	NZ_BAMU01000028.1	2714	5012	0	100	BABW01000060.918.3655	Bacteria;Proteobacteria;Alphaproteobacteria;Acetobacterales;Acetobacteraceae;Acetobacter;Acetobacter aceti NBRC 14818	17000	17000	t	f	f	135114	135114	Contig	ASM96390v1
GCA_000968055	https://ftp.ncbi.nlm.nih.gov/genomes/all/GCA/000/968/055/GCA_000968055.1_ASM96805v1	RS_GCF_000968055.1	BbxrA	0	100	0	126	k__Bacteria (UID2328)	75	0	1408647	90.6331692433998	1	450455	28.9825373223637	1554229	RS_GCF_000968055.1	t	d__Bacteria;p__Firmicutes;c__Bacilli;o__Acholeplasmatales;f__Acholeplasmataceae;g__Acholeplasma_D;s__Acholeplasma_D palmae	type strain of species	LPSN; DSMZ	f	1	1	1554229	1554229	1554229	2	2831	NC_022538.1	1554229	2	86	NC_022538.1	2830	5227	0	100	FO681347.1459720.1462553	Bacteria;Firmicutes;Bacilli;Acholeplasmatales;Acholeplasmataceae;Acholeplasma;Acholeplasma palmae	1554229	1554229	t	f	f	1554229	1554229	Complete Genome	ASM96805v1
GCA_000968135	https://ftp.ncbi.nlm.nih.gov/genomes/all/GCA/000/968/135/GCA_000968135.1_ASM96813v1	RS_GCF_000968135.1	CeaiA	0	99.5	1	336	o__Rhodospirillales (UID3754)	201	0	3664054	90.4175581203098	2	2408632	59.4376130511281	4052370	RS_GCF_000968135.1	t	d__Bacteria;p__Proteobacteria;c__Alphaproteobacteria;o__Rhodospirillales;f__Magnetospiraceae;g__Magnetospira;s__Magnetospira sp000968135	not type material	none	f	1	1	4021307	4021307	4021307	2	2730	NZ_FO538765.1	4021307	2	107	NZ_FO538765.1	2730	5042	0	100	FO538765.3666301.3669043	Bacteria;Proteobacteria;Alphaproteobacteria;Rhodospirillales;Magnetospiraceae;Magnetospira;Magnetospira sp. QH-2	2026185	2026185	t	f	f	4021307	4021307	Complete Genome	ASM96813v1
GCA_000987045	https://ftp.ncbi.nlm.nih.gov/genomes/all/GCA/000/987/045/GCA_000987045.1_ASM98704v1	GB_GCA_000987045.1	CkhrA	132	99.36	5.61	420	c__Clostridia (UID1085)	196	6.67	4269882	85.7086251755871	156	2716262	54.5806337012147	4981858	GB_GCA_000987045.1	t	d__Bacteria;p__Firmicutes_B;c__Moorellia;o__PH28-bin88;f__PH28-bin88;g__PH28-bin88;s__PH28-bin88 sp000987045	not type material	none	f	14	14	281592	281592	3737	5	1993	LAKY01000078.1	6645	4	108	LAKY01000021.1	1993	3681	0	100	LAKY01000078.1740.3737	Bacteria;Chloroflexi;Chloroflexia;Clostridiales bacterium PH28_bin88	31902	50321	f	f	t	102848	108626	Scaffold	ASM98704v1
GCA_000989185	https://ftp.ncbi.nlm.nih.gov/genomes/all/GCA/000/989/185/GCA_000989185.1_ASM98918v1	GB_GCA_000989185.1	DfqmA	0	88.76	0.27	143	k__Bacteria (UID2495)	89	33.33	984339	92.6593681753144	7	292996	27.5826620362307	1062320	GB_GCA_000989185.1	t	d__Bacteria;p__Dependentiae;c__Babeliae;o__Babeliales;f__UASB340;g__UASB340;s__UASB340 sp000989185	not type material	none	f	2	2	435687	435687	102231	1	401	LBNX01000005.1	102231	1	109	LBNX01000005.1	399	464	3.32E-129	88.221	LBPE01000008.121768.124762	Bacteria;Dependentiae;Babeliae;Babeliales;candidate division TM6 bacterium GW2011_GWF2_33_332	151749	177053	f	f	t	247366	247771	Scaffold	ASM98918v1
GCA_000989525	https://ftp.ncbi.nlm.nih.gov/genomes/all/GCA/000/989/525/GCA_000989525.1_ASM98952v1	GB_GCA_000989525.1	BvqkA	0	85.33	0	143	k__Bacteria (UID2495)	89	0	876194	88.7543911540783	11	322768	32.69556479388	987212	GB_GCA_000989525.1	t	d__Bacteria;p__Dependentiae;c__Babeliae;o__Babeliales;f__GWF2-32-72;g__GWF2-32-72;s__GWF2-32-72 sp000989525	not type material	none	f	2	2	263698	263698	250976	1	3012	LBON01000002.1	250976	1	109	LBON01000002.1	2616	2863	0	86.697	LBOA01000001.66625.69674	Bacteria;Dependentiae;Babeliae;Babeliales;candidate division TM6 bacterium GW2011_GWF2_30_66	89744	98721	f	f	t	250530	250976	Scaffold	ASM98952v1
GCA_000989565	https://ftp.ncbi.nlm.nih.gov/genomes/all/GCA/000/989/565/GCA_000989565.1_ASM98956v1	GB_GCA_000989565.1	BvojA	0	75.49	1.12	149	k__Bacteria (UID2329)	89	0	1141418	90.592540797351	31	412585	32.7477521811463	1259947	GB_GCA_000989565.1	t	d__Bacteria;p__Patescibacteria;c__Gracilibacteria;o__UBA1369;f__GWC2-33-13;g__GWC2-33-13;s__GWC2-33-13 sp000989565	not type material	none	f	8	8	114653	114653	51535	1	2799	LBOO01000013.1	none	0	none	none	1970	3639	0	100	LBOR01000012.52841.55857	Bacteria;Patescibacteria;Gracilibacteria;Candidatus Peregrinibacteria;Candidatus Peregrinibacteria bacterium GW2011_GWC2_33_13	40641	41998	f	f	t	51203	51203	Scaffold	ASM98956v1
GCA_000989955	https://ftp.ncbi.nlm.nih.gov/genomes/all/GCA/000/989/955/GCA_000989955.1_ASM98995v1	GB_GCA_000989955.1	BvqsA	8	88.14	2.25	143	k__Bacteria (UID2495)	89	50	1296123	87.1638524918695	27	550641	37.0382502781361	1486996	GB_GCA_000989955.1	t	d__Bacteria;p__Dependentiae;c__Babeliae;o__Babeliales;f__RVW-14;g__GWF2-37-49;s__GWF2-37-49 sp000989955	not type material	none	f	4	3	247943	390020	37052	2	2518	LBTE01000009.1	30922	1	109	LBTE01000008.1	2516	4647	0	100	LBTE01000009.1.2518	Bacteria;Dependentiae;Babeliae;Babeliales;candidate division TM6 bacterium GW2011_GWF2_37_49	55062	64652	f	f	t	157077	208562	Scaffold	ASM98995v1
GCA_000990585	https://ftp.ncbi.nlm.nih.gov/genomes/all/GCA/000/990/585/GCA_000990585.1_ASM99058v1	GB_GCA_000990585.1	DgtjA	6	66.05	0.93	161	k__Bacteria (UID1452)	108	0	818563	88.678323420759	7	336257	36.4303250004875	923070	GB_GCA_000990585.1	t	d__Bacteria;p__Patescibacteria;c__Paceibacteria;o__Moranbacterales;f__UBA9337-A;g__UBA12151;s__UBA12151 sp000990585	not type material	none	f	2	2	324157	324157	324157	2	1945	LBQD01000002.1	304101	1	105	LBQD01000001.1	1171	2163	0	100	LBTC01000002.322285.325061	Bacteria;Patescibacteria;Parcubacteria;Candidatus Moranbacteria;Candidatus Moranbacteria bacterium GW2011_GWE1_37_24	131860	153845	f	f	t	304101	304101	Scaffold	ASM99058v1
GCA_000990945	https://ftp.ncbi.nlm.nih.gov/genomes/all/GCA/000/990/945/GCA_000990945.1_ASM99094v1	GB_GCA_000990945.1	DltbA	0	68.26	1.12	149	k__Bacteria (UID2329)	89	0	1008113	82.4639056352199	80	429967	35.179441193051	1222490	GB_GCA_000990945.1	t	d__Bacteria;p__Patescibacteria;c__Paceibacteria;o__Moranbacterales;f__UBA9337;g__UBA9337;s__UBA9337 sp000990945	not type material	none	f	19	19	77269	77269	5428	1	1001	LBQR01000063.1	16659	1	103	LBQR01000026.1	262	228	1.23E-57	82.824	LCKP01000006.30961.34935	Bacteria;Patescibacteria;Parcubacteria;Candidatus Moranbacteria;Candidatus Moranbacteria bacterium GW2011_GWC1_45_18	15277	16085	f	f	t	19477	19477	Scaffold	ASM99094v1
GCA_000992345	https://ftp.ncbi.nlm.nih.gov/genomes/all/GCA/000/992/345/GCA_000992345.1_ASM99234v1	GB_GCA_000992345.1	BvokA	8	68.07	0	149	k__Bacteria (UID2329)	89	0	589215	87.3736954336098	24	251916	37.3575823364282	674362	GB_GCA_000992345.1	t	d__Bacteria;p__Patescibacteria;c__Paceibacteria;o__GWC2-36-17;f__GWC2-36-17;g__GWC2-36-17;s__GWC2-36-17 sp000992345	not type material	none	f	5	5	154523	154523	24909	2	3945	LBUA01000010.1	24909	1	113	LBUA01000010.1	671	1227	0	99.702	LBUI01000010.7314.13226	Bacteria;Patescibacteria;Parcubacteria;Candidatus Azambacteria;Parcubacteria group bacterium GW2011_GWC1_38_17	28097	29320	f	f	t	37797	37797	Scaffold	ASM99234v1
GCA_000992445	https://ftp.ncbi.nlm.nih.gov/genomes/all/GCA/000/992/445/GCA_000992445.2_ASM99244v2	GB_GCA_000992445.2	BvlxA	4	74.01	0	105	k__Bacteria (UID209)	59	0	777363	88.8463595717251	31	330703	37.8278305987427	874952	GB_GCA_000992445.2	t	d__Bacteria;p__Patescibacteria;c__Paceibacteria;o__GWA2-38-13b;f__GWA2-38-13b;g__GWA2-38-13b;s__GWA2-38-13b sp000992445	not type material	none	f	5	5	180918	180918	117917	2	1362	LBUF02000011.1	none	0	none	none	651	708	0	86.329	LCMR01000001.21829.24949	Bacteria;Patescibacteria;Parcubacteria;Candidatus Azambacteria;Candidatus Azambacteria bacterium GW2011_GWD2_46_48	28201	41664	f	f	t	51524	56985	Scaffold	ASM99244v2
GCA_000993595	https://ftp.ncbi.nlm.nih.gov/genomes/all/GCA/000/993/595/GCA_000993595.1_ASM99359v1	GB_GCA_000993595.1	DgxnA	0	82.48	0	151	k__Bacteria (UID1452)	101	0	1223552	92.3949396758801	24	509372	38.4676729932123	1324263	GB_GCA_000993595.1	t	d__Bacteria;p__Patescibacteria;c__Gracilibacteria;o__UBA1369;f__UBA12463;g__UBA12463;s__UBA12463 sp000993595	not type material	none	f	5	5	182648	210861	210861	1	2968	LBWJ01000011.1	210861	1	105	LBWJ01000011.1	2965	5476	0	100	LBWJ01000011.7628.10592	Bacteria;Patescibacteria;Gracilibacteria;Candidatus Peregrinibacteria;Candidatus Peregrinibacteria bacterium GW2011_GWC2_39_14	55173	63060	f	f	t	98277	98277	Scaffold	ASM99359v1
GCA_000993615	https://ftp.ncbi.nlm.nih.gov/genomes/all/GCA/000/993/615/GCA_000993615.1_ASM99361v1	GB_GCA_000993615.1	DgxvA	0	86.63	1.98	151	k__Bacteria (UID1452)	101	0	1200025	91.6978496538096	16	507773	38.8036855526915	1308673	GB_GCA_000993615.1	t	d__Bacteria;p__Patescibacteria;c__Gracilibacteria;o__UBA1369;f__UBA12473;g__UBA12473;s__UBA12473 sp000993615	not type material	none	f	4	4	240281	240281	171808	1	3293	LBWM01000003.1	171808	1	108	LBWM01000003.1	3034	5603	0	100	LBWM01000003.138432.141713	Bacteria;Patescibacteria;Gracilibacteria;Candidatus Peregrinibacteria;Candidatus Peregrinibacteria bacterium GW2011_GWF2_39_17	81785	87244	f	f	t	120894	120894	Scaffold	ASM99361v1
GCA_000995065	https://ftp.ncbi.nlm.nih.gov/genomes/all/GCA/000/995/065/GCA_000995065.1_ASM99506v1	GB_GCA_000995065.1	DmgrA	1	75	0.46	161	k__Bacteria (UID1452)	108	0	966839	86.0203066640806	14	439774	39.1392766014633	1123966	GB_GCA_000995065.1	t	d__Bacteria;p__Patescibacteria;c__CPR2;o__CPR2;f__CPR2;g__UBA9978;s__UBA9978 sp000995065	not type material	none	f	2	2	307984	307984	289630	1	2986	LBWX01000001.1	289630	1	109	LBWX01000001.1	1022	595	8.9E-168	78.082	CP016852.162505.165311	Bacteria;Firmicutes;Bacilli;Bacillales;Bacillaceae;Bacillus;Bacillus subtilis	80258	124885	f	f	t	289630	289630	Scaffold	ASM99506v1
GCA_000995415	https://ftp.ncbi.nlm.nih.gov/genomes/all/GCA/000/995/415/GCA_000995415.1_ASM99541v1	GB_GCA_000995415.1	DfslA	0	67.88	0.25	151	k__Bacteria (UID1452)	101	100	1274019	89.9544162440849	60	600978	42.4379631009234	1416294	GB_GCA_000995415.1	t	d__Bacteria;p__Patescibacteria;c__Microgenomatia;o__UBA10105;f__UBA10105;g__UBA10105;s__UBA10105 sp000995415	not type material	none	f	12	11	99583	99583	43943	1	3202	LCEX01000015.1	none	0	none	none	584	508	1.28E-141	81.849	MFKB01000044.45359.48287	Bacteria;Patescibacteria;Microgenomatia;Candidatus Gottesmanbacteria;Candidatus Gottesmanbacteria bacterium RIFCSPLOWO2_02_FULL_40_10	23602	25290	f	f	t	43580	43799	Scaffold	ASM99541v1
GCA_000995965	https://ftp.ncbi.nlm.nih.gov/genomes/all/GCA/000/995/965/GCA_000995965.1_ASM99596v1	GB_GCA_000995965.1	DgkqA	8	89.5	0	104	k__Bacteria (UID203)	58	0	1006563	88.1826831088824	10	500087	43.8117857731084	1141452	GB_GCA_000995965.1	t	d__Bacteria;p__Patescibacteria;c__Paceibacteria;o__Moranbacterales;f__UBA11712;g__UBA11712;s__UBA11712 sp000995965	not type material	none	f	2	2	438665	438665	438665	3	1578	LBYD01000001.1	none	0	none	none	377	697	0	100	LCKP01000006.30961.34935	Bacteria;Patescibacteria;Parcubacteria;Candidatus Moranbacteria;Candidatus Moranbacteria bacterium GW2011_GWC1_45_18	114145	114145	f	f	t	392696	392696	Contig	ASM99596v1
GCA_000997945	https://ftp.ncbi.nlm.nih.gov/genomes/all/GCA/000/997/945/GCA_000997945.1_ASM99794v1	GB_GCA_000997945.1	BvpcA	3	65.59	0	151	k__Bacteria (UID1452)	101	0	893586	86.5365563605269	48	430929	41.732099693204	1032611	GB_GCA_000997945.1	t	d__Bacteria;p__Patescibacteria;c__ABY1;o__BM507;f__GWC2-42-12;g__GWC2-42-12;s__GWC2-42-12 sp000997945	not type material	none	f	12	12	88929	88929	42690	2	4338	LCCP01000016.1	42690	1	106	LCCP01000016.1	1245	2300	0	100	LCCP01000016.4638.12058	Bacteria;Patescibacteria;ABY1;Candidatus Falkowbacteria;Parcubacteria group bacterium GW2011_GWC2_42_12	21512	21512	f	f	t	28087	28087	Contig	ASM99794v1
GCA_000999025	https://ftp.ncbi.nlm.nih.gov/genomes/all/GCA/000/999/025/GCA_000999025.1_ASM99902v1	GB_GCA_000999025.1	BvmcA	6	70.18	0.46	160	k__Bacteria (UID1452)	109	0	877046	90.3005605136463	30	421991	43.4572302736525	971252	GB_GCA_000999025.1	t	d__Bacteria;p__Patescibacteria;c__ABY1;o__GWA2-43-13;f__GWA2-43-13;g__GWA2-43-13;s__GWA2-43-13 sp000999025	not type material	none	f	6	5	141600	141600	none	0	none	none	none	0	none	none	none	none	none	none	none	none	32368	35972	f	f	t	56441	73752	Scaffold	ASM99902v1
GCA_000999095	https://ftp.ncbi.nlm.nih.gov/genomes/all/GCA/000/999/095/GCA_000999095.1_ASM99909v1	GB_GCA_000999095.1	BvmdA	0	71.95	0	151	k__Bacteria (UID1452)	101	0	1549921	93.8988106958014	25	713567	43.2309217166668	1650629	GB_GCA_000999095.1	t	d__Bacteria;p__Patescibacteria;c__Microgenomatia;o__2-02-FULL-39-11;f__2-02-FULL-39-11;g__GWA2-43-14;s__GWA2-43-14 sp000999095	not type material	none	f	5	5	290858	290858	161061	1	469	LCFP01000004.1	none	0	none	none	475	630	3.64E-179	90.947	MFJH01000029.7387.11463	Bacteria;Patescibacteria;Microgenomatia;Candidatus Gottesmanbacteria;Candidatus Gottesmanbacteria bacterium RIFCSPHIGHO2_01_FULL_42_27	66023	68776	f	f	t	140268	140268	Scaffold	ASM99909v1
GCA_000999315	https://ftp.ncbi.nlm.nih.gov/genomes/all/GCA/000/999/315/GCA_000999315.1_ASM99931v1	GB_GCA_000999315.1	DgxsA	0	83.8	0	161	k__Bacteria (UID1452)	108	0	1107582	91.9331423700311	17	519152	43.0923799452497	1204769	GB_GCA_000999315.1	t	d__Bacteria;p__Patescibacteria;c__Gracilibacteria;o__UBA1369;f__UBA12470;g__UBA12470;s__UBA12470 sp000999315	not type material	none	f	3	3	373258	373258	32267	1	3016	LCFW01000011.1	32267	1	108	LCFW01000011.1	3001	5542	0	100	LCFW01000011.24721.27721	Bacteria;Patescibacteria;Gracilibacteria;Candidatus Peregrinibacteria;Candidatus Peregrinibacteria bacterium GW2011_GWF2_43_17	70867	75298	f	f	t	115998	115998	Scaffold	ASM99931v1
GCA_000999595	https://ftp.ncbi.nlm.nih.gov/genomes/all/GCA/000/999/595/GCA_000999595.1_ASM99959v1	GB_GCA_000999595.1	BvmgA	8	52.64	0	151	k__Bacteria (UID1452)	101	0	1070810	89.4744802080922	107	520264	43.481393138942	1196777	GB_GCA_000999595.1	t	d__Bacteria;p__Patescibacteria;c__Microgenomatia;o__GWA2-44-7;f__GWA2-44-7;g__GWA2-44-7;s__GWA2-44-7 sp000999595	not type material	none	f	30	29	55896	55896	21406	2	3052	LCJH01000015.1	none	0	none	none	923	484	2.05E-134	76.923	LCNU01000004.31979.35386	Bacteria;Patescibacteria;Microgenomatia;Candidatus Amesbacteria;Candidatus Amesbacteria bacterium GW2011_GWC1_47_15	11182	11967	f	f	t	12302	12828	Scaffold	ASM99959v1
GCA_001001205	https://ftp.ncbi.nlm.nih.gov/genomes/all/GCA/001/001/205/GCA_001001205.1_ASM100120v1	GB_GCA_001001205.1	DfqvA	6	72.66	0	151	k__Bacteria (UID1452)	101	0	994239	87.5455453199047	77	514106	45.2771730323462	1135682	GB_GCA_001001205.1	t	d__Bacteria;p__Patescibacteria;c__ABY1;o__UBA1558;f__UBA10009;g__UBA10009;s__UBA10009 sp001001205	not type material	none	f	19	18	72884	72884	none	0	none	none	none	0	none	none	none	none	none	none	none	none	14746	16459	f	f	t	20810	21949	Scaffold	ASM100120v1
GCA_001001925	https://ftp.ncbi.nlm.nih.gov/genomes/all/GCA/001/001/925/GCA_001001925.1_ASM100192v1	GB_GCA_001001925.1	DftdA	10	58.42	0	151	k__Bacteria (UID1452)	101	0	660142	91.1858797268327	60	325325	44.9614063698493	723952	GB_GCA_001001925.1	t	d__Bacteria;p__Patescibacteria;c__ABY1;o__Magasanikbacterales;f__UBA10146;g__UBA10146;s__UBA10146 sp001001925	not type material	none	f	16	15	34123	50023	none	0	none	none	none	0	none	none	none	none	none	none	none	none	12059	14479	f	f	t	15311	17667	Scaffold	ASM100192v1
GCA_001003705	https://ftp.ncbi.nlm.nih.gov/genomes/all/GCA/001/003/705/GCA_001003705.1_ASM100370v1	GB_GCA_001003705.1	DfrbA	4	67.43	0	160	k__Bacteria (UID1452)	109	0	1141735	90.6319433474446	45	605925	48.0996691349244	1259749	GB_GCA_001003705.1	t	d__Bacteria;p__Patescibacteria;c__ABY1;o__UBA10025;f__UBA10025;g__UBA10025;s__UBA10025 sp001003705	not type material	none	f	10	9	148973	148973	39683	1	3236	LCPQ01000009.1	39683	1	103	LCPQ01000009.1	2882	5317	0	99.965	MHKE01000014.31883.35258	Bacteria;Patescibacteria;ABY1;Candidatus Kerfeldbacteria bacterium RIFCSPLOWO2_01_FULL_48_11	27994	28630	f	f	t	39250	39683	Scaffold	ASM100370v1
GCA_001006325	https://ftp.ncbi.nlm.nih.gov/genomes/all/GCA/001/006/325/GCA_001006325.2_ASM100632v2	RS_GCF_001006325.2	BczsA	0	100	0	484	o__Rhizobiales (UID3642)	316	0	3931956	87.4701403586672	1	2757898	61.3520917209876	4495198	RS_GCF_001006325.2	t	d__Bacteria;p__Proteobacteria;c__Alphaproteobacteria;o__Rhizobiales;f__Xanthobacteraceae;g__Afipia;s__Afipia massiliensis_A	not type material	none	f	1	1	4495198	4495198	4495198	1	2806	NZ_LBIA02000001.1	4495198	1	109	NZ_LBIA02000001.1	2806	5182	0	100	LBIA01000001.3152414.3155243	Bacteria;Proteobacteria;Alphaproteobacteria;Rhizobiales;Xanthobacteraceae;Afipia;Afipia massiliensis	4495198	4495198	t	f	f	4495198	4495198	Contig	ASM100632v2
GCA_001007875	https://ftp.ncbi.nlm.nih.gov/genomes/all/GCA/001/007/875/GCA_001007875.1_ASM100787v1	RS_GCF_001007875.1	CzfuA	0	99.77	0.55	577	c__Gammaproteobacteria (UID4274)	287	0	3506775	88.503878066287	2	2282876	57.6151532802798	3962284	RS_GCF_001007875.1	t	d__Bacteria;p__Proteobacteria;c__Gammaproteobacteria;o__Chromatiales;f__Sedimenticolaceae;g__Sedimenticola;s__Sedimenticola thiotaurini	type strain of species	LPSN; DSMZ	f	1	1	3928944	3928944	3928944	2	2883	NZ_CP011412.1	3928944	2	110	NZ_CP011412.1	2883	5325	0	100	CP011412.3180738.3183644	Bacteria;Proteobacteria;Gammaproteobacteria;Chromatiales;Sedimenticolaceae;Sedimenticola;Sedimenticola thiotaurini	1981142	1981142	t	f	f	3928944	3928944	Complete Genome	ASM100787v1
GCA_001017655	https://ftp.ncbi.nlm.nih.gov/genomes/all/GCA/001/017/655/GCA_001017655.1_ASM101765v1	RS_GCF_001017655.1	CbceA	0	92.74	3.21	230	k__Bacteria (UID2982)	148	0	2635176	89.3363885354659	1	1867445	63.3091649622693	2949723	RS_GCF_001017655.1	t	d__Bacteria;p__Verrucomicrobiota;c__Kiritimatiellae;o__Kiritimatiellales;f__Kiritimatiellaceae;g__Kiritimatiella;s__Kiritimatiella glycovorans	type strain of species	LPSN; DSMZ	t	1	1	2949723	2949723	2949723	1	2961	NZ_CP010904.1	2949723	1	108	NZ_CP010904.1	2961	5469	0	100	CP010904.587272.590238	Bacteria;Verrucomicrobiota;Kiritimatiellae;Kiritimatiellales;Kiritimatiellaceae;Kiritimatiella;Kiritimatiella glycovorans	2949723	2949723	t	f	f	2949723	2949723	Complete Genome	ASM101765v1
GCA_001023575	https://ftp.ncbi.nlm.nih.gov/genomes/all/GCA/001/023/575/GCA_001023575.1_ASM102357v1	RS_GCF_001023575.1	ByinA	0	99.15	1.28	171	k__Bacteria (UID1453)	117	0	2280156	92.6193143552553	1	1365084	55.4493394826184	2461858	RS_GCF_001023575.1	t	d__Bacteria;p__Actinobacteriota;c__Acidimicrobiia;o__IMCC26256;f__IMCC26256;g__IMCC26256;s__IMCC26256 sp001023575	not type material	none	f	1	1	2461858	2461858	2461858	1	3045	NZ_CP011489.1	2461858	1	109	NZ_CP011489.1	3045	5624	0	100	CP011489.1113803.1116858	Bacteria;Actinobacteriota;Acidimicrobiia;IMCC26256;Actinobacteria bacterium IMCC26256	2461858	2461858	t	f	f	2461858	2461858	Complete Genome	ASM102357v1
GCA_001029675	https://ftp.ncbi.nlm.nih.gov/genomes/all/GCA/001/029/675/GCA_001029675.1_ASM102967v1	GB_GCA_001029675.1	BvoiA	0	66.5	0	151	k__Bacteria (UID1452)	101	0	1000852	95.3294065652717	1	513630	48.922361242342	1049888	GB_GCA_001029675.1	t	d__Bacteria;p__Patescibacteria;c__Microgenomatia;o__UBA1400;f__CG1-02-47-37;g__GWC1-49-16;s__GWC1-49-16 sp001029675	not type material	none	f	1	1	1049888	1049888	1049888	1	3589	CP011210.1	none	0	none	none	2492	4586	0	99.88	MEZM01000005.335.2826	Bacteria;Patescibacteria;Microgenomatia;Candidatus Beckwithbacteria;Candidatus Beckwithbacteria bacterium RIFCSPHIGHO2_02_FULL_49_13	1049888	1049888	f	f	t	1049888	1049888	Complete Genome	ASM102967v1
GCA_001029735	https://ftp.ncbi.nlm.nih.gov/genomes/all/GCA/001/029/735/GCA_001029735.1_ASM102973v1	GB_GCA_001029735.1	BvpqA	0	69.8	0	151	k__Bacteria (UID1452)	101	0	814125	88.9696729937632	1	356972	39.0108178816885	915059	GB_GCA_001029735.1	t	d__Bacteria;p__Patescibacteria;c__UBA1384;o__UBA12157;f__UBA12157;g__GWE1-39-12;s__GWE1-39-12 sp001029735	not type material	none	f	1	1	915059	915059	915059	1	2948	CP011213.1	915059	1	102	CP011213.1	1233	763	0	78.264	MNZI01000032.1880.4922	Bacteria;Patescibacteria;ABY1;Parcubacteria group bacterium CG2_30_48_51	915059	915059	f	f	t	915059	915059	Complete Genome	ASM102973v1
GCA_001029795	https://ftp.ncbi.nlm.nih.gov/genomes/all/GCA/001/029/795/GCA_001029795.1_ASM102979v1	GB_GCA_001029795.1	CbacA	0	73.43	0	151	k__Bacteria (UID1452)	101	0	539750	89.563358920494	1	312346	51.8291003341929	602646	GB_GCA_001029795.1	t	d__Bacteria;p__Patescibacteria;c__Kazan-3B-28;o__Kazan-3B-28;f__Kazan-3B-28;g__Kazan-3B-28;s__Kazan-3B-28 sp001029795	not type material	none	f	1	1	602646	602646	602646	2	1671	CP011216.1	602646	1	107	CP011216.1	720	808	0	87.361	LCIJ01000007.4676.10773	Bacteria;Patescibacteria;candidate division Kazan bacterium GW2011_GWA1_44_22	602646	602646	f	f	t	602646	602646	Complete Genome	ASM102979v1
GCA_001049895	https://ftp.ncbi.nlm.nih.gov/genomes/all/GCA/001/049/895/GCA_001049895.1_Rubeoparvulum_massiliensis	RS_GCF_001049895.1	CwjxA	2	98.46	2.05	245	p__Firmicutes (UID242)	130	0	2493864	87.6948979462662	6	1244365	43.7572130752087	2843796	RS_GCF_001049895.1	t	d__Bacteria;p__Firmicutes;c__Bacilli;o__Rubeoparvulales;f__Rubeoparvulaceae;g__Rubeoparvulum;s__Rubeoparvulum massiliense	type strain of species	LPSN	t	2	2	1233124	1233124	535116	1	2935	NZ_CVPE01000004.1	13242	7	111	NZ_CVPE01000002.1	2923	5398	0	100	CVPE01000004.474174.477099	Bacteria;Firmicutes;Bacilli;Bacillales;Bacillaceae;Vulcanibacillus;Bacillaceae bacterium mt6	473966	473966	t	f	f	556160	556160	Contig	Rubeoparvulum massiliensis
GCA_001050115	https://ftp.ncbi.nlm.nih.gov/genomes/all/GCA/001/050/115/GCA_001050115.1_ASM105011v1	RS_GCF_001050115.1	BghjA	0	99.04	0	561	f__Bacillaceae (UID829)	183	0	2665039	78.8171799418684	2	1378026	40.7544216825994	3381292	RS_GCF_001050115.1	t	d__Bacteria;p__Firmicutes;c__Bacilli;o__Bacillales_B;f__Domibacillaceae;g__Bacillus_O;s__Bacillus_O smithii	type strain of species	LPSN; DSMZ	f	1	1	3368778	3368778	3368778	11	2928	NZ_CP012024.1	3368778	11	110	NZ_CP012024.1	2928	5408	0	100	CP012024.165701.168663	Bacteria;Firmicutes;Bacilli;Bacillales;Bacillaceae;Bacillus;Bacillus smithii	1690646	1690646	t	f	f	3368778	3368778	Complete Genome	ASM105011v1
GCA_001179805	https://ftp.ncbi.nlm.nih.gov/genomes/all/GCA/001/179/805/GCA_001179805.1_Cand._Hepatoplasma_crinochetorum_Ps	GB_GCA_001179805.1	BxszA	0	92.36	0	228	c__Mollicutes (UID2395)	133	0	577386	92.9519645312203	3	145014	23.3492092627837	621166	GB_GCA_001179805.1	t	d__Bacteria;p__Firmicutes;c__Bacilli;o__Mycoplasmatales;f__Hepatoplasmataceae;g__Hepatoplasma;s__Hepatoplasma crinochetorum_A	not type material	none	f	1	1	601754	614035	614035	1	2929	CWGI01000001.1	none	0	none	none	2928	5408	0	100	CWGI01000001.480453.483382	Bacteria;Firmicutes;Bacilli;Entomoplasmatales;Entomoplasmatales Incertae Sedis;Candidatus Hepatoplasma;Candidatus Hepatoplasma crinochetorum	207022	310583	f	f	t	601754	614035	Scaffold	Cand. Hepatoplasma crinochetorum Ps
GCA_001187785	https://ftp.ncbi.nlm.nih.gov/genomes/all/GCA/001/187/785/GCA_001187785.1_ASM118778v1	RS_GCF_001187785.1	DoqrA	0	99.64	1.14	481	c__Gammaproteobacteria (UID4202)	276	0	3345364	91.0253096292394	1	2398279	65.2557056727766	3675202	RS_GCF_001187785.1	t	d__Bacteria;p__Proteobacteria;c__Gammaproteobacteria;o__Xanthomonadales;f__Wenzhouxiangellaceae;g__Wenzhouxiangella;s__Wenzhouxiangella marina	type strain of species	LPSN; DSMZ	t	1	1	3675202	3675202	3675202	1	2876	NZ_CP012154.1	3675202	1	109	NZ_CP012154.1	2876	5312	0	100	CP012154.242765.245645	Bacteria;Proteobacteria;Gammaproteobacteria;Gammaproteobacteria Incertae Sedis;Unknown Family;Wenzhouxiangella;Wenzhouxiangella marina	3675202	3675202	t	f	f	3675202	3675202	Complete Genome	ASM118778v1
GCA_001189155	https://ftp.ncbi.nlm.nih.gov/genomes/all/GCA/001/189/155/GCA_001189155.1_ASM118915v1	GB_GCA_001189155.1	BiodA	0	84.77	0	104	k__Bacteria (UID203)	58	0	600296	89.083192354495	8	245543	36.438280948565	673860	GB_GCA_001189155.1	t	d__Bacteria;p__Patescibacteria;c__Paceibacteria;o__UBA9983_A;f__Zambryskibacteraceae;g__C7867-006;s__C7867-006 sp001189155	not type material	none	f	2	2	255141	255141	58438	2	2277	LFCP01000007.1	none	0	none	none	1394	1659	0	88.307	LBZJ01000011.12279.18041	Bacteria;Patescibacteria;Parcubacteria;GW2011_GWC2_40_10;Parcubacteria group bacterium GW2011_GWF2_40_69	84232	84232	f	f	t	199522	199522	Contig	ASM118915v1
GCA_001189535	https://ftp.ncbi.nlm.nih.gov/genomes/all/GCA/001/189/535/GCA_001189535.1_ASM118953v1	RS_GCF_001189535.1	BfahA	0	100	0	308	o__Actinomycetales (UID1663)	183	0	3202902	90.8554831671097	1	2563878	72.7285363309658	3525271	RS_GCF_001189535.1	t	d__Bacteria;p__Actinobacteriota;c__Actinomycetia;o__Actinomycetales;f__Dermatophilaceae;g__Arsenicicoccus;s__Arsenicicoccus sp001189535	not type material	none	f	1	1	3525271	3525271	3525271	2	3099	NZ_CP012070.1	3525271	2	109	NZ_CP012070.1	3099	5723	0	100	CP012070.2358520.2361646	Bacteria;Actinobacteriota;Actinobacteria;Micrococcales;Intrasporangiaceae;Arsenicicoccus;Arsenicicoccus sp. oral taxon 190	3525271	3525271	t	f	f	3525271	3525271	Complete Genome	ASM118953v1
GCA_001192835	https://ftp.ncbi.nlm.nih.gov/genomes/all/GCA/001/192/835/GCA_001192835.1_ASM119283v1	RS_GCF_001192835.1	CchhA	12	97.67	1.61	278	k__Bacteria (UID2569)	186	0	3933383	87.129560981099	15	2107396	46.738469665957	4514407	RS_GCF_001192835.1	t	d__Bacteria;p__Bacteroidota;c__Bacteroidia;o__Bacteroidales;f__Lentimicrobiaceae;g__Lentimicrobium;s__Lentimicrobium saccharophilum	type strain of species	LPSN; DSMZ	t	3	1	1376621	3114282	3114282	1	2905	NZ_DF968182.1	3114282	1	106	NZ_DF968182.1	2905	5365	0	100	BBYI01000004.161.3072	Bacteria;Bacteroidota;Bacteroidia;Sphingobacteriales;Lentimicrobiaceae;Lentimicrobium;Lentimicrobium saccharophilum	300594	2257203	t	f	f	675007	3114282	Scaffold	ASM119283v1
GCA_001263175	https://ftp.ncbi.nlm.nih.gov/genomes/all/GCA/001/263/175/GCA_001263175.1_ASM126317v1	RS_GCF_001263175.1	DnukA	0	92.26	3.87	247	c__Deltaproteobacteria (UID3216)	155	40	3914956	89.987548709325	1	2999239	68.9392589861565	4350553	RS_GCF_001263175.1	t	d__Bacteria;p__Myxococcota;c__Myxococcia;o__Myxococcales;f__Vulgatibacteraceae;g__Vulgatibacter;s__Vulgatibacter incomptus	type strain of species	LPSN; DSMZ	t	1	1	4350553	4350553	4350553	3	2953	NZ_CP012332.1	4350553	3	346	NZ_CP012332.1	2953	5454	0	100	CP012332.1234737.1237706	Bacteria;Myxococcota;Myxococcia;Myxococcales;Vulgatibacteraceae;Vulgatibacter;Vulgatibacter incomptus	4350553	4350553	t	f	f	4350553	4350553	Complete Genome	ASM126317v1
GCA_001263415	https://ftp.ncbi.nlm.nih.gov/genomes/all/GCA/001/263/415/GCA_001263415.1_ASM126341v1	RS_GCF_001263415.1	DerdA	0	99.49	1.32	420	c__Clostridia (UID1085)	196	0	2770024	87.1425573822477	79	1452095	45.6910524081731	3178727	RS_GCF_001263415.1	t	d__Bacteria;p__Firmicutes_B;c__Thermincolia;o__Thermincolales;f__Thermincolaceae;g__Thermincola;s__Thermincola ferriacetica	type strain of species	LPSN; DSMZ	f	10	10	317748	317748	6719	2	3457	NZ_LGTE01000045.1	85661	1	110	NZ_LGTE01000015.1	3456	6383	0	100	LGTE01000045.3155.6612	Bacteria;Firmicutes;Clostridia;Thermincolales;Thermincolaceae;Thermincola;Thermincola ferriacetica	40228	40752	t	f	f	97917	97917	Scaffold	ASM126341v1
GCA_001274775	https://ftp.ncbi.nlm.nih.gov/genomes/all/GCA/001/274/775/GCA_001274775.1_ASM127477v1	RS_GCF_001274775.1	CwglA	19	99.34	1.1	276	c__Bacilli (UID259)	152	0	3747635	86.909984211825	12	2094151	48.5657103034674	4312088	RS_GCF_001274775.1	t	d__Bacteria;p__Firmicutes;c__Bacilli;o__Bacillales_B;f__Bacillaceae_B;g__Rossellomorea;s__Rossellomorea marisflavi	type strain of species	LPSN; DSMZ	f	2	2	1337630	1799863	511172	1	2338	NZ_LGUE01000005.1	511172	1	110	NZ_LGUE01000005.1	2338	4318	0	100	LGUE01000005.1.2344	Bacteria;Firmicutes;Bacilli;Bacillales;Bacillaceae;Bacillus;Bacillus marisflavi	359334	392008	t	f	f	1039146	1039146	Scaffold	ASM127477v1
GCA_001276715	https://ftp.ncbi.nlm.nih.gov/genomes/all/GCA/001/276/715/GCA_001276715.1_ASM127671v1	RS_GCF_001276715.1	CozxA	37	100	0.44	584	p__Cyanobacteria (UID2192)	458	0	5470141	77.4072357626362	265	3066802	43.4591770536602	7066705	RS_GCF_001276715.1	t	d__Bacteria;p__Cyanobacteria;c__Cyanobacteriia;o__Cyanobacteriales;f__Oscillatoriaceae;g__Planktothricoides;s__Planktothricoides sp001276715	not type material	none	f	37	22	240606	297434	5157	2	2881	NZ_LIUQ01000113.1	3758	1	109	NZ_LIUQ01000119.1	2881	5321	0	100	LIUQ01000113.222.3111	Bacteria;Cyanobacteria;Cyanobacteriia;Cyanobacteriales;Oscillatoriaceae;Planktothricoides;Planktothricoides sp. SR001	26629	42828	t	f	f	59636	108940	Scaffold	ASM127671v1
GCA_001293165	https://ftp.ncbi.nlm.nih.gov/genomes/all/GCA/001/293/165/GCA_001293165.1_ASM129316v1	RS_GCF_001293165.1	DfcwA	0	99.17	0	242	p__Proteobacteria (UID3880)	151	0	1412876	93.4164391658826	1	592030	39.1437992289327	1512449	RS_GCF_001293165.1	t	d__Bacteria;p__Proteobacteria;c__Gammaproteobacteria;o__PS1;f__Thioglobaceae;g__Thioglobus_A;s__Thioglobus_A autotrophicus	not type material	none	f	1	1	1512449	1512449	1512449	1	2887	NZ_CP010552.1	1512449	1	109	NZ_CP010552.1	2887	5332	0	100	CP010552.648605.651514	Bacteria;Proteobacteria;Gammaproteobacteria;Pseudomonadales;Thioglobaceae;Candidatus Thioglobus;Candidatus Thioglobus autotrophicus	1512449	1512449	t	f	f	1512449	1512449	Complete Genome	ASM129316v1
GCA_001293645	https://ftp.ncbi.nlm.nih.gov/genomes/all/GCA/001/293/645/GCA_001293645.1_ASM129364v1	RS_GCF_001293645.1	DdlmA	0	98.56	0.83	508	o__Bacillales (UID828)	174	0	3324664	83.8339672578252	56	1584063	39.9433704206898	3965772	RS_GCF_001293645.1	t	d__Bacteria;p__Firmicutes;c__Bacilli;o__Bacillales;f__Bacillaceae_I;g__Sutcliffiella;s__Sutcliffiella sp001293645	not type material	none	f	7	7	512208	512208	3069	1	2927	NZ_LBMD01000047.1	55069	4	110	NZ_LBMD01000029.1	2927	5406	0	100	LBMD01000047.5.2938	Bacteria;Firmicutes;Bacilli;Bacillales;Bacillaceae;Bacillus;Bacillus sp. CHD6a	70817	70817	t	f	f	186221	186221	Contig	ASM129364v1
GCA_001302725	https://ftp.ncbi.nlm.nih.gov/genomes/all/GCA/001/302/725/GCA_001302725.1_ASM130272v1	GB_GCA_001302725.1	BoxmA	10	56.35	0	147	k__Bacteria (UID2495)	91	0	980079	88.938890295462	133	590819	53.6153341458258	1101969	GB_GCA_001302725.1	t	d__Bacteria;p__Zixibacteria;c__MSB-5A5;o__DG-27;f__DG-27;g__DG-27;s__DG-27 sp001302725	not type material	none	f	47	47	25637	25637	none	0	none	none	none	0	none	none	none	none	none	none	none	none	8285	8285	f	f	t	8218	8218	Contig	ASM130272v1
GCA_001302825	https://ftp.ncbi.nlm.nih.gov/genomes/all/GCA/001/302/825/GCA_001302825.1_ASM130282v1	GB_GCA_001302825.1	BoxlA	6	82.95	2.34	143	k__Bacteria (UID2565)	88	33.33	1839223	91.0432519340014	174	1058309	52.3878000776182	2020164	GB_GCA_001302825.1	t	d__Bacteria;p__Planctomycetota;c__DG-23;o__DG-23;f__DG-23;g__DG-23;s__DG-23 sp001302825	not type material	none	f	50	50	41302	41302	none	0	none	none	none	0	none	none	none	none	none	none	none	none	11610	11677	f	f	t	13057	13057	Scaffold	ASM130282v1
GCA_001302985	https://ftp.ncbi.nlm.nih.gov/genomes/all/GCA/001/302/985/GCA_001302985.1_ASM130298v1	GB_GCA_001302985.1	BoxpA	16	62.58	0.99	151	k__Bacteria (UID1452)	101	0	493424	90.7396373533414	21	200414	36.8567981697942	543780	GB_GCA_001302985.1	t	d__Bacteria;p__Patescibacteria;c__Paceibacteria;o__Paceibacterales;f__DG-74-3;g__DG-74-3;s__DG-74-3 sp001302985	not type material	none	f	4	4	114447	114447	55526	2	2629	LJNG01000004.1	none	0	none	none	2629	4855	0	100	LJNG01000004.52896.55526	Bacteria;Patescibacteria;Parcubacteria;Parcubacteria bacterium DG_74_3	25894	25894	f	f	t	48242	48242	Contig	ASM130298v1
GCA_001303025	https://ftp.ncbi.nlm.nih.gov/genomes/all/GCA/001/303/025/GCA_001303025.1_ASM130302v1	GB_GCA_001303025.1	CxipA	7	84.19	1.94	247	c__Deltaproteobacteria (UID3216)	155	20	3354659	88.2676547334033	127	2164826	56.9616852541577	3800553	GB_GCA_001303025.1	t	d__Bacteria;p__Desulfobacterota;c__Desulfobacteria;o__Desulfobacterales;f__SG8-13;g__SG8-13;s__SG8-13 sp001303025	not type material	none	f	24	24	155941	155941	15087	1	380	LJNK01000073.1	15087	1	110	LJNK01000073.1	381	475	1.45E-132	89.239	FR695868.576173.579211	Bacteria;Desulfobacterota;Desulfobacteria;Desulfobacterales;Desulfosarcinaceae;BuS5;uncultured Desulfobacterium sp.	29925	30404	f	f	t	54525	54525	Scaffold	ASM130302v1
GCA_001303125	https://ftp.ncbi.nlm.nih.gov/genomes/all/GCA/001/303/125/GCA_001303125.1_ASM130312v1	GB_GCA_001303125.1	BoxoA	4	53.52	0	161	k__Bacteria (UID1452)	108	0	542375	92.7818738559967	13	224750	38.4473267347057	584570	GB_GCA_001303125.1	t	d__Bacteria;p__Patescibacteria;c__Paceibacteria;o__Paceibacterales;f__DG-74-1;g__DG-74-1;s__DG-74-1 sp001303125	not type material	none	f	3	3	146628	146628	none	0	none	none	none	0	none	none	none	none	none	none	none	none	44966	44966	f	f	t	76432	76432	Contig	ASM130312v1
GCA_001303545	https://ftp.ncbi.nlm.nih.gov/genomes/all/GCA/001/303/545/GCA_001303545.1_ASM130354v1	GB_GCA_001303545.1	CxyxA	3	70.96	0	151	k__Bacteria (UID1452)	101	0	1325201	90.8730651258761	107	929699	63.752857807042	1458299	GB_GCA_001303545.1	t	d__Bacteria;p__Chloroflexota;c__Dehalococcoidia;o__SM23-28-2;f__SM23-28-2;g__SM23-28-2;s__SM23-28-2 sp001303545	not type material	none	f	32	31	53467	53467	none	0	none	none	none	0	none	none	none	none	none	none	none	none	13628	13757	f	f	t	15101	15221	Scaffold	ASM130354v1
GCA_001303695	https://ftp.ncbi.nlm.nih.gov/genomes/all/GCA/001/303/695/GCA_001303695.1_ASM130369v1	GB_GCA_001303695.1	CxyyA	7	70.82	0	143	k__Bacteria (UID2565)	88	0	3510708	87.5392008011089	297	2045863	51.0139514796408	4010441	GB_GCA_001303695.1	t	d__Bacteria;p__Planctomycetota;c__Phycisphaerae;o__Sedimentisphaerales;f__SM23-30;g__SM23-30;s__SM23-30 sp001303695	not type material	none	f	83	82	50768	50768	none	0	none	none	none	0	none	none	none	none	none	none	none	none	13503	13594	f	f	t	16651	16737	Scaffold	ASM130369v1
GCA_001303705	https://ftp.ncbi.nlm.nih.gov/genomes/all/GCA/001/303/705/GCA_001303705.1_ASM130370v1	GB_GCA_001303705.1	CxysA	0	91.21	0	147	k__Bacteria (UID2495)	91	0	2526061	87.6165070230253	194	1739347	60.3331571221241	2883088	GB_GCA_001303705.1	t	d__Bacteria;p__TA06;c__DG-26;o__SM1-40;f__SM1-40;g__SM1-40;s__SM1-40 sp001303705	not type material	none	f	42	42	79299	79299	11256	1	3041	LJUI01000079.1	45400	1	109	LJUI01000005.1	3041	5616	0	100	LJUI01000079.7584.10636	Bacteria;TA06;candidate division TA06 bacterium SM23_40	14860	15254	t	f	f	18774	18774	Scaffold	ASM130370v1
GCA_001304015	https://ftp.ncbi.nlm.nih.gov/genomes/all/GCA/001/304/015/GCA_001304015.1_ASM130401v1	GB_GCA_001304015.1	CxzlA	0	94.44	4.4	147	k__Bacteria (UID2495)	91	0	2731454	88.8302856048285	99	1624405	52.8276734984047	3074913	GB_GCA_001304015.1	t	d__Bacteria;p__TA06_A;c__DG-26_A;o__SM23-81;f__SM23-81;g__SM23-81;s__SM23-81 sp001304015	not type material	none	f	17	17	205519	205519	17765	1	243	LJUY01000057.1	17765	1	111	LJUY01000057.1	242	252	1.62E-65	85.537	JHZB01000022.556.3478	Bacteria;Desulfobacterota;Desulfobulbia;Desulfobulbales;Desulfobulbaceae;Desulfobulbus;Desulfobulbus elongatus DSM 2908	31059	31059	f	f	t	49221	49221	Contig	ASM130401v1
GCA_001304035	https://ftp.ncbi.nlm.nih.gov/genomes/all/GCA/001/304/035/GCA_001304035.1_ASM130403v1	GB_GCA_001304035.1	CxyzA	3	57.46	1.1	147	k__Bacteria (UID2495)	91	100	2357759	83.5691502615613	301	1137916	40.3334525467422	2821327	GB_GCA_001304035.1	t	d__Bacteria;p__SM23-31;c__SM23-31;o__SM23-31;f__SM23-31;g__SM23-31;s__SM23-31 sp001304035	not type material	none	f	97	97	34851	34851	15547	1	376	LJUD01000019.1	15547	1	109	LJUD01000019.1	376	425	1.46E-117	87.234	LJVA01000165.9110.12113	Bacteria;TA06;candidate division TA06 bacterium SM1_40	9373	9404	f	f	t	10019	10019	Scaffold	ASM130403v1
GCA_001304315	https://ftp.ncbi.nlm.nih.gov/genomes/all/GCA/001/304/315/GCA_001304315.1_ASM130431v1	GB_GCA_001304315.1	CxzjA	2	86.05	3.3	147	k__Bacteria (UID2495)	91	33.33	1976559	87.6498739280783	124	958361	42.4984745335798	2255062	GB_GCA_001304315.1	t	d__Bacteria;p__Zixibacteria;c__MSB-5A5;o__MSB-5A5;f__SM23-73-2;g__SM23-73-2;s__SM23-73-2 sp001304315	not type material	none	f	30	30	70866	70866	11888	1	475	LJUW01000067.1	11888	1	109	LJUW01000067.1	438	545	1.38E-153	89.269	MTPG01000106.28111.31135	Bacteria;Desulfobacterota;Desulfarculaceae bacterium JdFR-97	18185	18333	f	f	t	25720	25720	Scaffold	ASM130431v1
GCA_001304365	https://ftp.ncbi.nlm.nih.gov/genomes/all/GCA/001/304/365/GCA_001304365.1_ASM130436v1	GB_GCA_001304365.1	BoxnA	0	61.93	0.33	280	c__Deltaproteobacteria (UID3217)	168	0	1207250	88.9347426362254	128	530981	39.1158903124669	1357456	GB_GCA_001304365.1	t	d__Bacteria;p__Desulfobacterota;c__Desulfofervidia;o__Desulfofervidales;f__DG-60;g__DG-60;s__DG-60 sp001304365	not type material	none	f	39	39	44074	44074	18391	1	3029	LJNA01000088.1	18391	1	109	LJNA01000088.1	3029	5594	0	100	LJNA01000088.7600.10640	Bacteria;Desulfobacterota;Desulfofervidia;Desulfofervidales;Desulfofervidaceae;Syntrophobacter sp. DG_60	10605	10605	f	f	t	12128	12128	Contig	ASM130436v1
GCA_001304425	https://ftp.ncbi.nlm.nih.gov/genomes/all/GCA/001/304/425/GCA_001304425.1_ASM130442v1	GB_GCA_001304425.1	CxizA	3	73.1	1.9	419	c__Betaproteobacteria (UID3959)	211	22.22	2170087	89.1643743027893	263	1468301	60.3311286305792	2433805	GB_GCA_001304425.1	t	d__Bacteria;p__Proteobacteria;c__Gammaproteobacteria;o__Burkholderiales;f__SG8-40;g__SG8-40;s__SG8-40 sp001304425	not type material	none	f	85	85	33740	33740	none	0	none	none	none	0	none	none	none	none	none	none	none	none	9253	9360	f	f	t	9719	9736	Scaffold	ASM130442v1
GCA_001305575	https://ftp.ncbi.nlm.nih.gov/genomes/all/GCA/001/305/575/GCA_001305575.3_ASM130557v3	RS_GCF_001305575.3	BgraA	0	98.81	1.41	544	c__Gammaproteobacteria (UID4267)	284	0	3734548	87.5561652275786	1	1727109	40.4919259225047	4265317	RS_GCF_001305575.3	t	d__Bacteria;p__Proteobacteria;c__Gammaproteobacteria;o__Beggiatoales;f__Beggiatoaceae;g__Beggiatoa;s__Beggiatoa leptomitoformis	type strain of species	LPSN; DSMZ	f	1	1	4265317	4265317	4265317	2	2883	NZ_CP012373.2	4265317	2	109	NZ_CP012373.2	2883	5325	0	100	CP012373.3005997.3008911	Bacteria;Proteobacteria;Gammaproteobacteria;Beggiatoales;Beggiatoaceae;Beggiatoa;Beggiatoa leptomitoformis	4265317	4265317	t	f	f	4265317	4265317	Complete Genome	ASM130557v3
GCA_001306135	https://ftp.ncbi.nlm.nih.gov/genomes/all/GCA/001/306/135/GCA_001306135.1_ASM130613v1	RS_GCF_001306135.1	BxvvA	0	99.09	0.91	161	k__Bacteria (UID1452)	110	0	5401881	87.9726148668852	46	3116146	50.7481582669046	6140412	RS_GCF_001306135.1	t	d__Bacteria;p__Chloroflexota;c__Chloroflexia;o__Chloroflexales;f__Herpetosiphonaceae;g__Herpetosiphon;s__Herpetosiphon geysericola	type strain of species	LPSN; DSMZ	f	7	7	661236	661236	none	0	none	none	none	0	none	none	none	none	none	none	none	none	133487	133487	f	f	t	281525	281525	Contig	ASM130613v1
GCA_001306175	https://ftp.ncbi.nlm.nih.gov/genomes/all/GCA/001/306/175/GCA_001306175.1_ASM130617v1	RS_GCF_001306175.1	BeydA	0	98.18	4.55	163	k__Bacteria (UID1452)	110	0	3299369	92.6868453617515	12	2120284	59.5636423907104	3559695	RS_GCF_001306175.1	t	d__Bacteria;p__Chloroflexota;c__Anaerolineae;o__Ardenticatenales;f__Ardenticatenaceae;g__Ardenticatena;s__Ardenticatena maritima	type strain of species	LPSN; DSMZ	t	2	2	1108229	1108229	none	0	none	none	26560	2	112	NZ_LGKN01000010.1	none	none	none	none	none	none	296641	296641	f	f	t	705445	705445	Contig	ASM130617v1
GCA_001314545	https://ftp.ncbi.nlm.nih.gov/genomes/all/GCA/001/314/545/GCA_001314545.1_HLUCCABin01.3	GB_GCA_001314545.1	BwxeA	6	95.9	0.82	274	k__Bacteria (UID2570)	183	0	3064745	90.8670295720444	22	1744289	51.7167471049053	3372780	GB_GCA_001314545.1	t	d__Bacteria;p__Bacteroidota;c__Rhodothermia;o__Balneolales;f__HLUCCA01;g__HLUCCA01;s__HLUCCA01 sp001314545	not type material	none	f	4	4	1073945	1073945	none	0	none	none	none	0	none	none	none	none	none	none	none	none	153308	153308	f	f	t	280246	280246	Contig	HLUCCABin01.3
GCA_001317355	https://ftp.ncbi.nlm.nih.gov/genomes/all/GCA/001/317/355/GCA_001317355.1_ASM131735v1	RS_GCF_001317355.1	CkayA	0	99.19	4.03	223	c__Clostridia (UID1118)	124	0	3887351	86.1834870765263	69	1759598	39.0107020160725	4510552	RS_GCF_001317355.1	t	d__Bacteria;p__Firmicutes_A;c__Clostridia;o__Clostridiales;f__Oxobacteraceae;g__Oxobacter;s__Oxobacter pfennigii	type strain of species	LPSN; DSMZ	t	6	6	513968	513968	3253	1	2891	NZ_LKET01000036.1	26448	6	110	NZ_LKET01000011.1	2890	5337	0	100	LKET01000036.198.3090	Bacteria;Firmicutes;Clostridia;Clostridiales;Oxobacteraceae;Oxobacter;Oxobacter pfennigii	65370	65370	t	f	f	266056	266056	Contig	ASM131735v1
GCA_001318295	https://ftp.ncbi.nlm.nih.gov/genomes/all/GCA/001/318/295/GCA_001318295.1_ASM131829v1	RS_GCF_001318295.1	DpbxA	0	89.86	0	230	k__Bacteria (UID2982)	148	0	771701	84.2575042254259	1	437131	47.727769018784	915884	RS_GCF_001318295.1	t	d__Bacteria;p__Verrucomicrobiota;c__Verrucomicrobiae;o__Chthoniobacterales;f__Xiphinematobacteraceae;g__Xiphinematobacter;s__Xiphinematobacter sp001318295	not type material	none	f	1	1	915884	915884	915884	1	2857	NZ_CP012665.1	915884	1	98	NZ_CP012665.1	2856	5275	0	100	CP012665.13508.16366	Bacteria;Verrucomicrobiota;Verrucomicrobiae;Chthoniobacterales;Xiphinematobacteraceae;Candidatus Xiphinematobacter;Candidatus Xiphinematobacter sp. Idaho Grape	915884	915884	f	f	t	915884	915884	Complete Genome	ASM131829v1
GCA_001375675	https://ftp.ncbi.nlm.nih.gov/genomes/all/GCA/001/375/675/GCA_001375675.1_Massilibacterium_senegalense	RS_GCF_001375675.1	CetyA	11	98.03	0.71	276	c__Bacilli (UID259)	152	0	2398748	84.1841126943255	12	1016082	35.6703733712663	2849407	RS_GCF_001375675.1	t	d__Bacteria;p__Firmicutes;c__Bacilli;o__Bacillales_E;f__Massilibacteriaceae;g__Massilibacterium;s__Massilibacterium senegalense	type strain of species	LPSN	t	1	1	1704594	2192745	521830	6	2925	NZ_LN831785.1	110845	7	111	NZ_LN831779.1	2913	5374	0	99.966	CTRN01000009.227731.230646	Bacteria;Firmicutes;Bacilli;Bacillaceae bacterium mt8	237378	284940	t	f	f	1704594	2192745	Scaffold	Massilibacterium senegalense
GCA_001399755	https://ftp.ncbi.nlm.nih.gov/genomes/all/GCA/001/399/755/GCA_001399755.1_ASM139975v1	RS_GCF_001399755.1	DfdpA	0	98.32	0	190	p__Proteobacteria (UID3214)	119	0	2553221	88.9932572442362	15	1976181	68.8803609613786	2869005	RS_GCF_001399755.1	t	d__Bacteria;p__Proteobacteria;c__Gammaproteobacteria;o__Thiohalorhabdales;f__Thiohalorhabdaceae;g__Thiohalorhabdus;s__Thiohalorhabdus denitrificans	type strain of species	LPSN; DSMZ	t	3	3	605137	605137	none	0	none	none	none	0	none	none	none	none	none	none	none	none	191267	191267	f	f	t	390112	390112	Contig	ASM139975v1
GCA_001412365	https://ftp.ncbi.nlm.nih.gov/genomes/all/GCA/001/412/365/GCA_001412365.1_ASM141236v1	GB_GCA_001412365.1	CxgoA	0	95.24	2.2	147	k__Bacteria (UID2495)	91	50	2895650	92.2272581050996	433	1188596	37.8571132818845	3139690	GB_GCA_001412365.1	t	d__Bacteria;p__WOR-3;c__SDB-A;o__SDB-A;f__SDB-A;g__SDB-A;s__SDB-A sp001412365	not type material	none	f	78	78	68577	68577	1401	3	1330	LKUE01000075.1	2012	1	109	LKUE01000023.1	530	472	6.89E-131	83.019	CU466930.1796414.1799415	Bacteria;Cloacimonadota;Cloacimonadia;Cloacimonadales;Cloacimonadaceae;Candidatus Cloacimonas;Candidatus Cloacimonas acidaminovorans str. Evry	7251	7251	f	f	t	12300	12300	Contig	ASM141236v1
GCA_001426435	https://ftp.ncbi.nlm.nih.gov/genomes/all/GCA/001/426/435/GCA_001426435.1_Root456	RS_GCF_001426435.1	BenwA	116	99.82	0.54	310	o__Actinomycetales (UID1663)	185	0	3545831	92.3512055063319	48	2783238	72.5299072332428	3839507	RS_GCF_001426435.1	t	d__Bacteria;p__Actinobacteriota;c__Actinomycetia;o__Actinomycetales;f__Angustibacteraceae;g__Angustibacter;s__Angustibacter sp001426435	not type material	none	f	6	3	447941	768059	5329	1	3101	NZ_LMER01000011.1	5329	1	109	NZ_LMER01000011.1	3101	5727	0	100	LMER01000011.1937.5069	Bacteria;Actinobacteriota;Actinobacteria;Kineosporiales;Kineosporiaceae;Angustibacter sp. Root456	79947	191975	t	f	f	250242	516077	Scaffold	Root456
GCA_001431295	https://ftp.ncbi.nlm.nih.gov/genomes/all/GCA/001/431/295/GCA_001431295.2_ASM143129v2	RS_GCF_001431295.1	BgrsA	0	98.85	0.77	275	c__Gammaproteobacteria (UID4201)	174	0	3274637	90.3267653668377	56	1430427	39.456539458691	3625323	RS_GCF_001431295.1	t	d__Bacteria;p__Proteobacteria;c__Gammaproteobacteria;o__Berkiellales;f__Berkiellaceae;g__Berkiella;s__Berkiella aquae	type strain of species	LPSN	f	5	5	512504	512504	115294	1	2895	NZ_LKAJ01000010.1	115294	1	109	NZ_LKAJ01000010.1	2895	5347	0	100	LKAJ01000010.109986.112886	Bacteria;Proteobacteria;Gammaproteobacteria;Gammaproteobacteria Incertae Sedis;Unknown Family;Candidatus Berkiella;Coxiellaceae bacterium HT99	64737	64737	t	f	f	242304	242304	Contig	ASM143129v1
GCA_001441165	https://ftp.ncbi.nlm.nih.gov/genomes/all/GCA/001/441/165/GCA_001441165.1_ASM144116v1	RS_GCF_001441165.1	BcauA	0	100	0	258	o__Actinomycetales (UID1530)	152	0	3265426	89.4298651852915	1	2510939	68.7668121275725	3651382	RS_GCF_001441165.1	t	d__Bacteria;p__Actinobacteriota;c__Actinomycetia;o__Propionibacteriales;f__Propionibacteriaceae;g__Acidipropionibacterium;s__Acidipropionibacterium acidipropionici	type strain of species	LPSN; DSMZ	f	1	1	3651382	3651382	3651382	4	3093	NZ_CP013126.1	3651382	4	101	NZ_CP013126.1	3093	5712	0	100	CP019400.3389359.3392470	Bacteria;Actinobacteriota;Actinobacteria;Propionibacteriales;Propionibacteriaceae;Acidipropionibacterium;Acidipropionibacterium acidipropionici	3651382	3651382	t	f	f	3651382	3651382	Complete Genome	ASM144116v1
GCA_001443005	https://ftp.ncbi.nlm.nih.gov/genomes/all/GCA/001/443/005/GCA_001443005.1_ASM144300v1	GB_GCA_001443005.1	BugoA	0	100	0	105	k__Bacteria (UID209)	59	0	1734110	95.5207783072522	16	810260	44.6319240597391	1815427	GB_GCA_001443005.1	t	d__Bacteria;p__Synergistota;c__GBS-1;o__GBS-1;f__GBS-1;g__GBS-1;s__GBS-1 sp001443005	not type material	none	f	3	3	686800	686800	61289	1	3052	LEKQ01000002.1	61289	1	112	LEKQ01000002.1	3052	5637	0	100	LEKQ01000002.159.3213	Bacteria;bacterium GBS-1	113464	113464	t	f	f	171811	171811	Contig	ASM144300v1
GCA_001443385	https://ftp.ncbi.nlm.nih.gov/genomes/all/GCA/001/443/385/GCA_001443385.1_ASM144338v1	GB_GCA_001443385.1	BlgrA	27	80.6	3.56	187	k__Bacteria (UID3187)	116	0	2694781	93.6731587383303	171	1966377	68.3661162383594	2876791	GB_GCA_001443385.1	t	d__Bacteria;p__Methylomirabilota;c__Methylomirabilia;o__Rokubacteriales;f__CSP1-6;g__CSP1-6;s__CSP1-6 sp001443385	not type material	none	f	34	30	106347	106347	22441	1	1800	LDXP01000044.1	none	0	none	none	1403	1177	0	82.395	LDXR01000002.247532.250563	Bacteria;Methylomirabilota;Methylomirabilia;Methylomirabilales;CSP1-5;candidate division NC10 bacterium CSP1-5	16820	18207	f	f	t	27124	29761	Scaffold	ASM144338v1
GCA_001443495	https://ftp.ncbi.nlm.nih.gov/genomes/all/GCA/001/443/495/GCA_001443495.1_ASM144349v1	GB_GCA_001443495.1	BlgoA	22	97.41	8.05	187	k__Bacteria (UID3187)	116	0	2481233	89.6560508357356	41	1726727	62.3943789205909	2767502	GB_GCA_001443495.1	t	d__Bacteria;p__Methylomirabilota;c__Methylomirabilia;o__Methylomirabilales;f__CSP1-5;g__CSP1-5;s__CSP1-5 sp001443495	not type material	none	f	8	8	404961	404961	404961	1	3029	LDXR01000002.1	404961	2	109	LDXR01000002.1	3029	5594	0	100	LDXR01000002.247532.250563	Bacteria;Methylomirabilota;Methylomirabilia;Methylomirabilales;CSP1-5;candidate division NC10 bacterium CSP1-5	67499	69187	f	f	t	122021	122021	Scaffold	ASM144349v1
GCA_001443605	https://ftp.ncbi.nlm.nih.gov/genomes/all/GCA/001/443/605/GCA_001443605.1_ASM144360v1	RS_GCF_001443605.1	CzapA	0	99.52	1.43	316	p__Bacteroidetes (UID2605)	210	0	4254313	88.4034032182788	1	1878485	39.0343792039957	4812386	RS_GCF_001443605.1	t	d__Bacteria;p__Bacteroidota;c__Bacteroidia;o__Bacteroidales;f__Salinivirgaceae;g__Salinivirga;s__Salinivirga cyanobacteriivorans	type strain of species	LPSN; DSMZ	t	1	1	4812386	4812386	4812386	3	2872	NZ_CP013118.1	4812386	3	103	NZ_CP013118.1	2872	5304	0	100	CP013118.1433845.1436732	Bacteria;Bacteroidota;Bacteroidia;Bacteroidales;Salinivirgaceae;Salinivirga;Salinivirga cyanobacteriivorans	4812386	4812386	t	f	f	4812386	4812386	Complete Genome	ASM144360v1
GCA_001444425	https://ftp.ncbi.nlm.nih.gov/genomes/all/GCA/001/444/425/GCA_001444425.1_ASM144442v1	RS_GCF_001444425.1	CriwA	0	97.78	0.62	451	c__Gammaproteobacteria (UID4443)	270	0	3125652	93.4391870662897	1	1806518	54.0045959500992	3345119	RS_GCF_001444425.1	t	d__Bacteria;p__Proteobacteria;c__Gammaproteobacteria;o__Pseudomonadales;f__Pseudohongiellaceae;g__Pseudohongiella;s__Pseudohongiella spirulinae	type strain of species	LPSN; DSMZ	t	1	1	3345119	3345119	3345119	2	3050	NZ_CP013189.1-#2	3345119	2	109	NZ_CP013189.1	3049	5631	0	100	CP013189.2316517.2319569	Bacteria;Proteobacteria;Gammaproteobacteria;Pseudomonadales;Pseudohongiellaceae;Pseudohongiella;Pseudohongiella spirulinae	3345119	3345119	t	f	f	3345119	3345119	Complete Genome	ASM144442v1
GCA_001447805	https://ftp.ncbi.nlm.nih.gov/genomes/all/GCA/001/447/805/GCA_001447805.1_ASM144780v1	GB_GCA_001447805.1	DehcA	0	99.63	2.05	544	c__Gammaproteobacteria (UID4267)	284	0	3392484	90.1329643510157	2	2227753	59.1878935116181	3763866	GB_GCA_001447805.1	t	d__Bacteria;p__Proteobacteria;c__Gammaproteobacteria;o__Tenderiales;f__Tenderiaceae;g__Tenderia;s__Tenderia electrophaga	type strain of species	LPSN	f	1	1	3656958	3656958	3656958	1	2890	CP013099.1	3656958	1	109	CP013099.1	2890	5337	0	100	CP013099.3647007.3649919	Bacteria;Proteobacteria;Gammaproteobacteria;Tenderiales;Tenderiaceae;Candidatus Tenderia;Candidatus Tenderia electrophaga	1881933	1881933	t	f	f	3656958	3656958	Complete Genome	ASM144780v1
GCA_001457035	https://ftp.ncbi.nlm.nih.gov/genomes/all/GCA/001/457/035/GCA_001457035.1_ASM145703v1	RS_GCF_001457035.1	BtdyA	0	99.34	0.55	275	c__Bacilli (UID257)	151	0	3901997	86.6936864418924	12	1995344	44.3356969036577	4500901	RS_GCF_001457035.1	t	d__Bacteria;p__Firmicutes;c__Bacilli;o__Bacillales_G;f__Fictibacillaceae;g__Fictibacillus_C;s__Fictibacillus_C enclensis	type strain of species	LPSN; DSMZ	f	2	2	2035793	2035793	none	0	none	none	990889	4	110	NZ_KQ758618.1	none	none	none	none	none	none	375044	450090	f	f	t	981172	990889	Scaffold	ASM145703v1
GCA_001457435	https://ftp.ncbi.nlm.nih.gov/genomes/all/GCA/001/457/435/GCA_001457435.1_Actinobaculum_massiliense	RS_GCF_001457435.1	BcldA	1	100	0	199	p__Actinobacteria (UID1454)	115	0	1822789	88.2627464367599	5	1242528	60.1713136760382	2065185	RS_GCF_001457435.1	t	d__Bacteria;p__Actinobacteriota;c__Actinomycetia;o__Actinomycetales;f__Actinomycetaceae;g__Actinobaculum;s__Actinobaculum massiliense	type strain of species	DSMZ	f	1	1	1063138	1619143	12084	4	3075	NZ_LN881715.1	12084	5	110	NZ_LN881715.1	3075	5668	0	99.935	AGWL01000008.324044.327135	Bacteria;Actinobacteriota;Actinobacteria;Actinomycetales;Actinomycetaceae;Actinobaculum;Actinobaculum massiliense ACS-171-V-Col2	412997	516296	t	f	f	1063138	1619143	Scaffold	Actinobaculum massiliense
GCA_001464385	https://ftp.ncbi.nlm.nih.gov/genomes/all/GCA/001/464/385/GCA_001464385.1_Deltaproteobacteria_bacterium_Ga0077550	GB_GCA_001464385.1	BvsiA	0	96	2.28	247	c__Deltaproteobacteria (UID3216)	155	0	9526853	93.0124570468543	400	7394955	72.1983360403399	10242556	GB_GCA_001464385.1	t	d__Bacteria;p__Myxococcota;c__Polyangia;o__Nannocystales;f__Nannocystaceae;g__Ga0077550;s__Ga0077550 sp001464385	not type material	none	f	66	66	193843	193843	none	0	none	none	none	0	none	none	none	none	none	none	none	none	25606	25606	f	f	t	50170	50170	Contig	Deltaproteobacteria bacterium Ga0077550
GCA_001464585	https://ftp.ncbi.nlm.nih.gov/genomes/all/GCA/001/464/585/GCA_001464585.1_Gammaproteobacteria_bacterium_Ga0077554	GB_GCA_001464585.1	BvsmA	0	97.22	0.65	544	c__Gammaproteobacteria (UID4267)	284	0	2581896	88.6627321996043	44	1544802	53.0487541045081	2912042	GB_GCA_001464585.1	t	d__Bacteria;p__Proteobacteria;c__Gammaproteobacteria;o__Ga0077554;f__Ga007554;g__Ga0077554;s__Ga0077554 sp001464585	not type material	none	f	7	7	317587	317587	none	0	none	none	none	0	none	none	none	none	none	none	none	none	66182	66182	f	f	t	156866	156866	Contig	Gammaproteobacteria bacterium Ga0077554
GCA_001464765	https://ftp.ncbi.nlm.nih.gov/genomes/all/GCA/001/464/765/GCA_001464765.1_Betaproteobacteria_bacterium_Ga0077526	GB_GCA_001464765.1	BvrqA	0	98.18	1.49	419	c__Betaproteobacteria (UID3959)	211	0	5532074	90.6661050644176	52	4032928	66.0963453788275	6101590	GB_GCA_001464765.1	t	d__Bacteria;p__Proteobacteria;c__Gammaproteobacteria;o__Burkholderiales;f__Ga0077523;g__Ga0077526;s__Ga0077526 sp001464765	not type material	none	f	6	6	1341468	1341468	none	0	none	none	none	0	none	none	none	none	none	none	none	none	117338	117338	f	f	t	311678	311678	Contig	Betaproteobacteria bacterium Ga0077526
GCA_001484045	https://ftp.ncbi.nlm.nih.gov/genomes/all/GCA/001/484/045/GCA_001484045.1_ASM148404v1	RS_GCF_001484045.1	BvioA	15	90.23	0.38	228	c__Mollicutes (UID2395)	133	0	608636	93.9499560069771	1	184567	28.4906956461335	647830	RS_GCF_001484045.1	t	d__Bacteria;p__Firmicutes;c__Bacilli;o__Mycoplasmatales;f__GCF-1484045;g__GCF-1484045;s__GCF-1484045 sp001484045	not type material	none	f	1	1	647830	647830	647830	1	2917	NZ_CP013128.1	none	0	none	none	2917	5387	0	100	CP013128.158851.161788	Bacteria;Firmicutes;Bacilli;Mycoplasmatales;Mycoplasmataceae;Mycoplasma;Mycoplasma sp. (ex Biomphalaria glabrata)	647830	647830	f	f	t	647830	647830	Complete Genome	ASM148404v1
GCA_001508335	https://ftp.ncbi.nlm.nih.gov/genomes/all/GCA/001/508/335/GCA_001508335.1_ASM150833v1	GB_GCA_001508335.1	BasqA	0	94.51	0	147	k__Bacteria (UID2495)	91	0	1780408	95.6269298919824	25	590846	31.7347422719726	1861827	GB_GCA_001508335.1	t	d__Bacteria;p__WOR-3;c__32-111;o__32-111;f__32-111;g__32-111;s__32-111 sp001508335	not type material	none	f	5	5	254274	254274	63012	1	3660	LGFX01000009.1	63012	1	111	LGFX01000009.1	2962	5470	0	100	LGFX01000009.18427.21400	Bacteria;candidate division TA06 bacterium 32_111	74473	74473	t	f	f	139749	139749	Contig	ASM150833v1
GCA_001508935	https://ftp.ncbi.nlm.nih.gov/genomes/all/GCA/001/508/935/GCA_001508935.1_ASM150893v1	GB_GCA_001508935.1	BaxuA	0	94.92	0	105	k__Bacteria (UID209)	59	0	1522308	92.1847730908836	152	891076	53.9599337760375	1651366	GB_GCA_001508935.1	t	d__Bacteria;p__Synergistota;c__Synergistia;o__Synergistales;f__54-24;g__54-24;s__54-24 sp001508935	not type material	none	f	28	28	67299	67299	none	0	none	none	none	0	none	none	none	none	none	none	none	none	10864	10864	f	f	t	16571	16571	Contig	ASM150893v1
GCA_001512545	https://ftp.ncbi.nlm.nih.gov/genomes/all/GCA/001/512/545/GCA_001512545.1_ASM151254v1	GB_GCA_001512545.1	BpoeA	79	94.12	1.01	176	p__Firmicutes (UID239)	102	0	1919500	87.0635652473272	161	1072376	48.7407302364733	2204711	GB_GCA_001512545.1	t	d__Bacteria;p__Firmicutes_G;c__DTU065;o__DTU065;f__DTU065;g__DTU065;s__DTU065 sp001512545	not type material	none	f	22	15	128043	128043	none	0	none	none	48411	3	110	LFSI01000054.1	none	none	none	none	none	none	13666	23207	f	f	t	32265	53314	Scaffold	ASM151254v1
GCA_001512665	https://ftp.ncbi.nlm.nih.gov/genomes/all/GCA/001/512/665/GCA_001512665.1_ASM151266v1	GB_GCA_001512665.1	BpoqA	39	93.27	0.58	420	c__Clostridia (UID1085)	196	50	1492005	89.3426332395399	77	642077	38.4894637238346	1669981	GB_GCA_001512665.1	t	d__Bacteria;p__Firmicutes_B;c__Peptococcia;o__DRI-13;f__DTU073;g__DTU073;s__DTU073 sp001512665	not type material	none	f	14	8	104658	167633	none	0	none	none	none	0	none	none	none	none	none	none	none	none	21665	32115	f	f	t	45548	64528	Scaffold	ASM151266v1
GCA_001512685	https://ftp.ncbi.nlm.nih.gov/genomes/all/GCA/001/512/685/GCA_001512685.1_ASM151268v1	GB_GCA_001512685.1	BpooA	63	95.97	0	223	c__Clostridia (UID1118)	124	0	1485814	92.449835330338	83	698816	43.5170539604096	1607157	GB_GCA_001512685.1	t	d__Bacteria;p__Firmicutes_A;c__Clostridia_A;o__Christensenellales;f__DTU072;g__DTU072;s__DTU072 sp001512685	not type material	none	f	12	11	117910	119181	21262	3	2320	LFSG01000036.1	105446	1	110	LFSG01000046.1	2308	4255	0	100	LFSG01000036.1.2310	Bacteria;Firmicutes;Clostridia;DTU072;Clostridiales bacterium DTU072	19348	25510	f	f	t	38128	46720	Scaffold	ASM151268v1
GCA_001512905	https://ftp.ncbi.nlm.nih.gov/genomes/all/GCA/001/512/905/GCA_001512905.1_ASM151290v1	GB_GCA_001512905.1	BppaA	62	79.45	3.11	213	p__Firmicutes (UID241)	118	16.67	1664204	89.4666473849535	182	946420	50.9468627483701	1860139	GB_GCA_001512905.1	t	d__Bacteria;p__Firmicutes_G;c__DTU084;o__DTU084;f__DTU084;g__DTU084;s__DTU084 sp001512905	not type material	none	f	27	24	61670	70036	none	0	none	none	none	0	none	none	none	none	none	none	none	none	10207	12917	f	f	t	22284	25329	Scaffold	ASM151290v1
GCA_001513125	https://ftp.ncbi.nlm.nih.gov/genomes/all/GCA/001/513/125/GCA_001513125.1_ASM151312v1	GB_GCA_001513125.1	BpmnA	89	94.89	0.42	213	p__Firmicutes (UID241)	118	0	1564252	86.3622611341889	244	1005001	55.7402716683851	1811268	GB_GCA_001513125.1	t	d__Bacteria;p__DTU030;c__DTU030;o__DTU030;f__DTU030;g__DTU030;s__DTU030 sp001513125	not type material	none	f	25	20	67500	72120	none	0	none	none	none	0	none	none	none	none	none	none	none	none	7389	12578	f	f	t	20971	30731	Scaffold	ASM151312v1
GCA_001513145	https://ftp.ncbi.nlm.nih.gov/genomes/all/GCA/001/513/145/GCA_001513145.1_ASM151314v1	GB_GCA_001513145.1	BpmjA	79	95.1	2.45	176	p__Firmicutes (UID239)	102	0	1794780	89.4903064384077	75	1274468	63.6036978406639	2005558	GB_GCA_001513145.1	t	d__Bacteria;p__Firmicutes_G;c__SHA-98;o__DTUO25;f__DTU025;g__DTU025;s__DTU025 sp001513145	not type material	none	f	8	7	192238	199862	855	1	647	LFSP01000042.1	855	1	110	LFSP01000042.1	320	412	2.02E-113	90	LFSU01000001.4449.7438	Bacteria;Firmicutes;DTU014;Clostridia bacterium DTU014	26717	38568	f	f	t	67845	91399	Scaffold	ASM151314v1
GCA_001514535	https://ftp.ncbi.nlm.nih.gov/genomes/all/GCA/001/514/535/GCA_001514535.1_ASM151453v1	RS_GCF_001514535.1	DetwA	3	100	0.91	181	k__Bacteria (UID3187)	110	0	1849774	92.597409358587	16	689085	34.8921111022218	1997652	RS_GCF_001514535.1	t	d__Bacteria;p__Nitrospirota;c__Thermodesulfovibrionia;o__Thermodesulfovibrionales;f__Thermodesulfovibrionaceae;g__Thermodesulfovibrio;s__Thermodesulfovibrio aggregans	type strain of species	LPSN; DSMZ	f	3	1	577043	1276053	1276053	1	2948	NZ_BCNO01000001.1	1276053	1	111	NZ_BCNO01000001.1	2948	5445	0	100	BCNO01000001.324697.327652	Bacteria;Nitrospirota;Thermodesulfovibrionia;Thermodesulfovibrionales;Thermodesulfovibrionaceae;Thermodesulfovibrio;Thermodesulfovibrio aggregans	123431	665884	t	f	f	265042	1276053	Scaffold	ASM151453v1
GCA_001541255	https://ftp.ncbi.nlm.nih.gov/genomes/all/GCA/001/541/255/GCA_001541255.1_ASM154125v1	RS_GCF_001541255.1	BwqoA	0	98.18	0.91	181	k__Bacteria (UID3187)	110	0	3284163	91.3975364521427	152	1630436	45.3746765135852	3593273	RS_GCF_001541255.1	t	d__Bacteria;p__Nitrospirota;c__Thermodesulfovibrionia;o__Thermodesulfovibrionales;f__Magnetobacteriaceae;g__HCH-1;s__HCH-1 sp001541255	not type material	none	f	27	27	150216	150216	11931	2	2064	NZ_LNQR01000045.1	1627	1	110	NZ_LNQR01000094.1	2063	3810	0	100	LNQR01000045.2.2065	Bacteria;Nitrospirota;Thermodesulfovibrionia;Magnetobacteriales;Magnetobacteriaceae;HCH-1;Nitrospirae bacterium HCH-1	23639	23639	t	f	f	45767	45767	Contig	ASM154125v1
GCA_001543895	https://ftp.ncbi.nlm.nih.gov/genomes/all/GCA/001/543/895/GCA_001543895.1_ASM154389v1	RS_GCF_001543895.1	DdbkA	0	99.46	1.53	310	o__Actinomycetales (UID1663)	185	0	4388764	85.4817033218313	19	3643927	70.9742165995735	5134156	RS_GCF_001543895.1	t	d__Bacteria;p__Actinobacteriota;c__Actinomycetia;o__Streptomycetales;f__Streptomycetaceae_A;g__Streptomyces_F;s__Streptomyces_F thermoautotrophicus	type strain of species	LPSN; DSMZ	f	3	3	1328556	1328556	259302	3	3125	NZ_JYIJ01000012.1	259302	2	108	NZ_JYIJ01000012.1	3125	5771	0	100	LAXD01000001.1980315.1983446	Bacteria;Actinobacteriota;Actinobacteria;Streptomycetales;Streptomycetaceae;Streptomyces;Streptomyces thermoautotrophicus	270218	270218	t	f	f	759938	759938	Contig	ASM154389v1
GCA_001544015	https://ftp.ncbi.nlm.nih.gov/genomes/all/GCA/001/544/015/GCA_001544015.1_ASM154401v1	RS_GCF_001544015.1	CcsbA	0	92.16	0.98	176	p__Firmicutes (UID239)	102	0	3369038	88.2631968888949	1	2661659	69.7310426205045	3817036	RS_GCF_001544015.1	t	d__Bacteria;p__Firmicutes_G;c__Limnochordia;o__Limnochordales;f__Limnochordaceae;g__Limnochorda;s__Limnochorda pilosa	type strain of species	LPSN; DSMZ	t	1	1	3817036	3817036	3817036	2	2988	NZ_AP014924.1	3817036	2	108	NZ_AP014924.1	2988	5518	0	100	AP014924.2638882.2641876	Bacteria;Firmicutes;Limnochordia;Limnochordales;Limnochordaceae;Limnochorda;Limnochorda pilosa	3817036	3817036	t	f	f	3817036	3817036	Complete Genome	ASM154401v1
GCA_001547735	https://ftp.ncbi.nlm.nih.gov/genomes/all/GCA/001/547/735/GCA_001547735.1_ASM154773v1	RS_GCF_001547735.1	DewfA	0	98.17	1.63	338	k__Bacteria (UID3060)	246	0	1744344	96.0187595986062	1	781461	43.0161229061965	1816670	RS_GCF_001547735.1	t	d__Bacteria;p__Thermosulfidibacterota;c__Thermosulfidibacteria;o__Thermosulfidibacterales;f__Thermosulfidibacteraceae;g__Thermosulfidibacter;s__Thermosulfidibacter takaii	type strain of species	LPSN; DSMZ	t	1	1	1816670	1816670	1816670	1	3038	NZ_AP013035.1	1816670	1	110	NZ_AP013035.1	3037	5609	0	100	AP013035.1423463.1426504	Bacteria;Thermosulfidibacterota;Thermosulfidibacteria;Thermosulfidibacterales;Thermosulfidibacteraceae;Thermosulfidibacter;Thermosulfidibacter takaii ABI70S6	1816670	1816670	t	f	f	1816670	1816670	Complete Genome	ASM154773v1
GCA_001552785	https://ftp.ncbi.nlm.nih.gov/genomes/all/GCA/001/552/785/GCA_001552785.1_ASM155278v1	RS_GCF_001552785.1	BfglA	0	100	0	211	p__Actinobacteria (UID2112)	124	0	1271834	87.5855396131822	46	747011	51.478769627284	1452105	RS_GCF_001552785.1	t	d__Bacteria;p__Actinobacteriota;c__Coriobacteriia;o__Coriobacteriales;f__Atopobiaceae;g__Atopobium;s__Atopobium deltae	not type material	none	f	5	4	189768	272449	4052	2	2009	NZ_KQ959493.1	1227	1	109	NZ_KQ959514.1	2025	2796	0	91.852	JQBO01000003.1103215.1106191	Bacteria;Actinobacteriota;Coriobacteriia;Coriobacteriales;Atopobiaceae;Atopobium;Atopobium minutum	31545	40336	t	f	f	117811	119993	Scaffold	ASM155278v1
GCA_001553645	https://ftp.ncbi.nlm.nih.gov/genomes/all/GCA/001/553/645/GCA_001553645.1_ASM155364v1	RS_GCF_001553645.1	CcmaA	0	100	0	149	k__Bacteria (UID2329)	89	0	1894576	86.3158134523346	1	653924	29.7924084312292	2194935	RS_GCF_001553645.1	t	d__Bacteria;p__Fusobacteriota;c__Fusobacteriia;o__Fusobacteriales;f__Leptotrichiaceae;g__Leptotrichia;s__Leptotrichia sp001553645	not type material	none	f	1	1	2194935	2194935	2194935	5	2891	NZ_CP014231.1-#2	2194935	5	107	NZ_CP014231.1	2891	5339	0	100	CP014231.1358680.1361580	Bacteria;Fusobacteriota;Fusobacteriia;Fusobacteriales;Leptotrichiaceae;Leptotrichia;Leptotrichia sp. oral taxon 847	2194935	2194935	t	f	f	2194935	2194935	Complete Genome	ASM155364v1
GCA_001559865	https://ftp.ncbi.nlm.nih.gov/genomes/all/GCA/001/559/865/GCA_001559865.1_ASM155986v1	RS_GCF_001559865.1	BbswA	0	100	4.11	249	o__Clostridiales (UID1120)	142	0	3885592	81.180589158015	122	1378813	28.8071551719095	4786356	RS_GCF_001559865.1	t	d__Bacteria;p__Firmicutes_A;c__Clostridia;o__Tissierellales;f__MCWD3;g__Abyssisolibacter;s__Abyssisolibacter fermentans	type strain of species	LPSN	t	16	16	294282	294282	1952	2	1721	NZ_LOHE01000094.1	35765	2	106	NZ_LOHE01000033.1	1725	2357	0	91.478	MDJR01000019.128.3064	Bacteria;Firmicutes;Clostridia;Peptostreptococcales;Clostridiaceae 3;Caloranaerobacter;Caloranaerobacter ferrireducens	39232	39232	f	f	t	102270	102270	Contig	ASM155986v1
GCA_001566965	https://ftp.ncbi.nlm.nih.gov/genomes/all/GCA/001/566/965/GCA_001566965.1_2044C_megahit	GB_GCA_001566965.1	CfnyA	0	98.05	1.24	581	c__Gammaproteobacteria (UID4274)	290	0	2758182	90.7256122752403	40	1564691	51.4694891771018	3040136	GB_GCA_001566965.1	t	d__Bacteria;p__Proteobacteria;c__Gammaproteobacteria;o__Methylococcales;f__Methylothermaceae;g__Methylohalobius;s__Methylohalobius sp001566965	not type material	none	f	5	5	662055	662055	1074	1	754	LSNW01000003.1	1074	1	107	LSNW01000003.1	755	1147	0	94.172	ATXB01000002.714445.717342	Bacteria;Proteobacteria;Gammaproteobacteria;Methylococcales;Methylohalobiaceae;Methylohalobius;Methylohalobius crimeensis 10Ki	76000	77952	f	f	t	156145	156145	Scaffold	2044C_megahit
GCA_001567115	https://ftp.ncbi.nlm.nih.gov/genomes/all/GCA/001/567/115/GCA_001567115.1_ASM156711v1	GB_GCA_001567115.1	CjkpA	0	96.82	2.81	143	k__Bacteria (UID2495)	89	33.33	3700115	91.2946136124921	181	2212300	54.5850801110009	4052939	GB_GCA_001567115.1	t	d__Bacteria;p__OLB16;c__OLB16;o__OLB16;f__OLB16;g__OLB16;s__OLB16 sp001567115	not type material	none	f	36	36	112968	112968	48204	3	2948	LMZT01000059.1	5046	1	108	LMZT01000166.1	2947	5443	0	100	LMZT01000059.35189.38137	Bacteria;Omnitrophica bacterium OLB16	22391	22391	t	f	f	36136	36136	Contig	ASM156711v1
GCA_001567195	https://ftp.ncbi.nlm.nih.gov/genomes/all/GCA/001/567/195/GCA_001567195.1_ASM156719v1	GB_GCA_001567195.1	CjmdA	0	94.26	3.07	273	k__Bacteria (UID2570)	183	0	3452068	88.1828608797166	271	2245836	57.3697399780824	3914670	GB_GCA_001567195.1	t	d__Bacteria;p__Bacteroidota;c__Kapabacteria;o__OLB7;f__OLB7;g__OLB7;s__OLB7 sp001567195	not type material	none	f	49	49	73624	73624	13063	1	2228	LMYZ01000162.1	13063	1	111	LMYZ01000162.1	960	1022	0	86.354	MKVH01000023.2674.5467	Bacteria;Bacteroidota;Kapabacteria;Kapabacteriales;Candidatus Kapabacteria sp. 59-99	14445	14445	f	f	t	24159	24159	Contig	ASM156719v1
GCA_001567355	https://ftp.ncbi.nlm.nih.gov/genomes/all/GCA/001/567/355/GCA_001567355.1_ASM156735v1	GB_GCA_001567355.1	CjluA	0	67.81	1.12	143	k__Bacteria (UID2495)	89	0	1343774	92.0780382982981	7	723320	49.5633095013931	1459386	GB_GCA_001567355.1	t	d__Bacteria;p__Patescibacteria;c__Dojkabacteria;o__B142;f__OLB20;g__OLB20;s__OLB20 sp001567355	not type material	none	f	1	1	744746	744746	744746	1	3001	JYNZ01000003.1	744746	1	111	JYNZ01000003.1	3000	5541	0	100	JYNZ01000003.365101.368102	Bacteria;Patescibacteria;Dojkabacteria;candidate division WS6 bacterium OLB20	208483	208483	f	f	t	744746	744746	Contig	ASM156735v1
GCA_001577055	https://ftp.ncbi.nlm.nih.gov/genomes/all/GCA/001/577/055/GCA_001577055.1_ASM157705v1	GB_GCA_001577055.1	DduvA	0	92.86	2.2	147	k__Bacteria (UID2495)	91	0	1794012	92.4071119004523	161	981452	50.5532542641425	1941422	GB_GCA_001577055.1	t	d__Bacteria;p__Marinisomatota;c__Marinisomatia;o__Marinisomatales;f__TCS56;g__TCS56;s__TCS56 sp001577055	not type material	none	f	39	39	49630	49630	none	0	none	none	17077	1	110	LSCG01000069.1	none	none	none	none	none	none	12058	12058	f	f	t	15722	15722	Contig	ASM157705v1
GCA_001577135	https://ftp.ncbi.nlm.nih.gov/genomes/all/GCA/001/577/135/GCA_001577135.1_ASM157713v1	GB_GCA_001577135.1	DduwA	0	55.13	0.1	147	k__Bacteria (UID2495)	91	0	633274	93.6597731544954	126	240369	35.5500241812753	676143	GB_GCA_001577135.1	t	d__Bacteria;p__Cloacimonadota;c__Cloacimonadia;o__JGIOTU-2;f__TCS60;g__TCS60;s__TCS60 sp001577135	not type material	none	f	43	43	22174	22174	none	0	none	none	none	0	none	none	none	none	none	none	none	none	5366	5366	f	f	t	5368	5368	Contig	ASM157713v1
GCA_001577215	https://ftp.ncbi.nlm.nih.gov/genomes/all/GCA/001/577/215/GCA_001577215.1_ASM157721v1	GB_GCA_001577215.1	DdumA	0	75.82	0	147	k__Bacteria (UID2495)	91	0	1090791	92.7865279790948	95	344572	29.3105090881871	1175592	GB_GCA_001577215.1	t	d__Bacteria;p__Marinisomatota;c__AB16;o__AB16;f__TCS52;g__TCS52;s__TCS52 sp001577215	not type material	none	f	24	24	63134	63134	6724	1	876	LSCC01000023.1	6724	1	110	LSCC01000023.1	817	1144	0	92.044	AUNI01000017.192423.195343	Bacteria;Bdellovibrionota;Bdellovibrionia;Bacteriovoracales;Bacteriovoracaceae;Halobacteriovorax;Bacteriovorax sp. Seq25_V	12374	12374	f	f	t	15228	15228	Contig	ASM157721v1
GCA_001577525	https://ftp.ncbi.nlm.nih.gov/genomes/all/GCA/001/577/525/GCA_001577525.1_ASM157752v1	RS_GCF_001577525.1	BqfbA	23	96.75	4.27	338	k__Bacteria (UID3060)	246	0	2260528	88.9897728968184	19	939573	37.1693147333729	2540211	RS_GCF_001577525.1	t	d__Bacteria;p__Desulfobacterota;c__Desulfofervidia;o__Desulfofervidales;f__Desulfofervidaceae;g__Desulfofervidus;s__Desulfofervidus auxilii	type strain of species	LPSN	f	5	1	337090	2540211	2540211	1	3024	NZ_CP013015.1	2540211	1	110	NZ_CP013015.1	3024	5585	0	100	CP013015.265476.268506	Bacteria;Desulfobacterota;Desulfofervidia;Desulfofervidales;Desulfofervidaceae;Candidatus Desulfofervidus;Candidatus Desulfofervidus auxilii	133044	2540211	t	f	f	253993	2540211	Chromosome	ASM157752v1
GCA_001593685	https://ftp.ncbi.nlm.nih.gov/genomes/all/GCA/001/593/685/GCA_001593685.1_F7	GB_GCA_001593685.1	ByicA	0	88.71	2.53	451	c__Gammaproteobacteria (UID4443)	270	46.67	2312872	89.4827048563207	214	1252730	48.4668709961721	2584714	GB_GCA_001593685.1	t	d__Bacteria;p__Proteobacteria;c__Gammaproteobacteria;o__Pseudomonadales;f__IMCC2047;g__IMCC2047;s__IMCC2047 sp001593685	not type material	none	f	21	21	120135	120135	none	0	none	none	none	0	none	none	none	none	none	none	none	none	12078	12078	f	f	t	41501	41501	Contig	F7
GCA_001595385	https://ftp.ncbi.nlm.nih.gov/genomes/all/GCA/001/595/385/GCA_001595385.3_ASM159538v3	GB_GCA_001595385.3	BvpjA	0	94.84	1.94	247	c__Deltaproteobacteria (UID3216)	155	0	2528241	90.658314561536	3	1544851	55.3956635893111	2788758	GB_GCA_001595385.3	t	d__Bacteria;p__Desulfobacterota_F;c__GWC2-55-46;o__GWC2-55-46;f__GWC2-55-46;g__GWC2-55-46;s__GWC2-55-46 sp001595385	not type material	none	f	1	1	2590723	2590723	2590723	1	2969	LVEI03000001.1	2590723	1	107	LVEI03000001.1	2969	5483	0	100	LVEI03000001.891031.894009	Bacteria;Deferrisomatota;Defferrisomatia;Defferrisomatales;Defferrisomataceae;Deferrisoma;Deltaproteobacteria bacterium GWC2_55_46	929586	929586	t	f	f	2590723	2590723	Contig	ASM159538v3
GCA_001601575	https://ftp.ncbi.nlm.nih.gov/genomes/all/GCA/001/601/575/GCA_001601575.1_ASM160157v1	RS_GCF_001601575.1	DewxA	0	96.15	0	179	p__Firmicutes (UID240)	104	0	2054770	90.0109514631155	47	868385	38.0403451901174	2282800	RS_GCF_001601575.1	t	d__Bacteria;p__Firmicutes_A;c__Thermosediminibacteria;o__Thermosediminibacterales;f__Thermosediminibacteraceae;g__Thermovenabulum;s__Thermovenabulum gondwanense	type strain of species	LPSN; DSMZ	f	7	7	212970	212970	3018	1	2942	NZ_LOHZ01000029.1	44602	3	104	NZ_LOHZ01000037.1	2828	5223	0	100	LOHZ01000029.113.2940	Bacteria;Firmicutes;Thermovenabulia;Thermovenabulales;Thermovenabulum;Thermovenabulum gondwanense	48570	48570	t	f	f	142665	142665	Contig	ASM160157v1
GCA_001603075	https://ftp.ncbi.nlm.nih.gov/genomes/all/GCA/001/603/075/GCA_001603075.1_ASM160307v1	GB_GCA_001603075.1	CkjeA	61	100	1.14	143	k__Bacteria (UID2565)	88	0	5045288	89.2633232722473	168	3548306	62.7831744986405	5652140	GB_GCA_001603075.1	t	d__Bacteria;p__Planctomycetota;c__Phycisphaerae;o__Sedimentisphaerales;f__SG8-4;g__PLanc-01;s__PLanc-01 sp001603075	not type material	none	f	13	13	529616	529616	180146	1	2924	LVBB01000014.1	none	0	none	none	2912	5378	0	100	LVBB01000014.61573.64487	Bacteria;Planctomycetota;Phycisphaerae;MSBL9;Phycisphaerales bacterium Planc_01	33641	34889	f	f	t	134319	134548	Scaffold	ASM160307v1
GCA_001604105	https://ftp.ncbi.nlm.nih.gov/genomes/all/GCA/001/604/105/GCA_001604105.1_ASM160410v1	GB_GCA_001604105.1	BtfnA	19	99.17	0.27	223	c__Clostridia (UID1118)	124	0	2954856	86.0170505455581	48	1896197	55.2031255231161	3435198	GB_GCA_001604105.1	t	d__Bacteria;p__Firmicutes_A;c__Clostridia_A;o__Christensenellales;f__CAG-74;g__Firm-11;s__Firm-11 sp001604105	not type material	none	f	8	7	561635	561635	725	4	720	LVAQ01000043.1	553	1	109	LVAQ01000044.1	468	584	4.51E-165	89.316	CDZQ01034901.949.3845	Bacteria;Firmicutes;Clostridia;DTU072;gut metagenome	71561	76337	f	f	t	130452	162857	Scaffold	ASM160410v1
GCA_001611275	https://ftp.ncbi.nlm.nih.gov/genomes/all/GCA/001/611/275/GCA_001611275.1_ASM161127v1	RS_GCF_001611275.1	BoxhA	0	99.35	0	247	c__Deltaproteobacteria (UID3216)	155	0	3505455	89.3188746416243	1	2442312	62.2300270189561	3924652	RS_GCF_001611275.1	t	d__Bacteria;p__Desulfobacterota_F;c__Desulfuromonadia;o__Desulfuromonadales;f__Trichloromonadaceae;g__DDH964;s__DDH964 sp001611275	not type material	none	f	1	1	3924652	3924652	3924652	2	2952	NZ_CP015080.1	3924652	2	110	NZ_CP015080.1	2951	5450	0	100	CP015080.2845591.2848543	Bacteria;Desulfobacterota;Desulfuromonadia;Desulfuromonadales;Desulfuromonadaceae;Desulfuromonas;Desulfuromonas sp. DDH964	3924652	3924652	t	f	f	3924652	3924652	Complete Genome	ASM161127v1
GCA_001611555	https://ftp.ncbi.nlm.nih.gov/genomes/all/GCA/001/611/555/GCA_001611555.1_ASM161155v1	RS_GCF_001611555.1	BektA	0	99.91	2.34	294	p__Firmicutes (UID1022)	158	0	3393762	85.5241594973629	28	1868100	47.0768670157258	3968191	RS_GCF_001611555.1	t	d__Bacteria;p__Firmicutes_C;c__Negativicutes;o__Sporomusales;f__Acetonemaceae;g__Anaerosporomusa;s__Anaerosporomusa subterranea	type strain of species	LPSN; DSMZ	t	3	3	1059112	1059112	2604	2	2590	NZ_LSGP01000007.1	745744	3	111	NZ_LSGP01000013.1	2550	4710	0	100	LSGP01000007.38.2587	Bacteria;Firmicutes;Negativicutes;Veillonellales-Selenomonadales;Sporomusaceae;Anaerosporomusa;Anaerosporomusa subterranea	141721	141721	t	f	f	412823	412823	Contig	ASM161155v1
GCA_001614315	https://ftp.ncbi.nlm.nih.gov/genomes/all/GCA/001/614/315/GCA_001614315.2_ASM161431v2	RS_GCF_001614315.2	BxgxA	0	98.47	0.73	544	c__Gammaproteobacteria (UID4267)	284	0	3202741	87.8835233742977	35	2399682	65.8475066007153	3644302	RS_GCF_001614315.2	t	d__Bacteria;p__Proteobacteria;c__Gammaproteobacteria;o__XJ16;f__Halofilaceae;g__Halofilum;s__Halofilum ochraceum	type strain of species	LPSN; DSMZ	t	4	4	735968	735968	11110	1	2883	NZ_LVEG02000013.1	11110	1	110	NZ_LVEG02000013.1	2883	5325	0	100	LVEG02000013.1461.4346	Bacteria;Proteobacteria;Gammaproteobacteria;Ectothiorhodospirales;Ectothiorhodospiraceae;Ectothiorhodospiraceae bacterium XJ16	104122	104122	f	f	t	256142	256142	Contig	ASM161431v2
GCA_001644045	https://ftp.ncbi.nlm.nih.gov/genomes/all/GCA/001/644/045/GCA_001644045.1_ASM164404v1	RS_GCF_001644045.1	CfovA	0	99.91	0	579	c__Gammaproteobacteria (UID4274)	290	0	4468315	88.9523159217004	115	2595355	51.6666434414236	5023270	RS_GCF_001644045.1	t	d__Bacteria;p__Proteobacteria;c__Gammaproteobacteria;o__Methylococcales;f__Methylomonadaceae;g__Methylomonas;s__Methylomonas methanica	type strain of species	LPSN; DSMZ	t	15	15	340507	340507	5827	1	2891	NZ_LUUF01000015.1	5827	1	110	NZ_LUUF01000015.1	2891	5339	0	100	CP014476.3064807.3067729	Bacteria;Proteobacteria;Gammaproteobacteria;Methylococcales;Methylomonadaceae;Methylomonas;Methylomonas denitrificans	43680	43680	t	f	f	101790	101790	Contig	ASM164404v1
GCA_001644195	https://ftp.ncbi.nlm.nih.gov/genomes/all/GCA/001/644/195/GCA_001644195.2_ASM164419v2	RS_GCF_001644195.2	BgfsA	0	99.34	1.66	275	c__Bacilli (UID257)	151	0	3444820	81.336222080975	91	1959411	46.2639813528443	4235284	RS_GCF_001644195.2	t	d__Bacteria;p__Firmicutes;c__Bacilli;o__Bacillales_D;f__Bacillaceae_O;g__Bacillus_BL;s__Bacillus_BL marinisedimentorum	type strain of species	LPSN; DSMZ	f	18	18	186582	186582	2472	2	2466	NZ_LWBL02000083.1	55589	4	109	NZ_LWBL02000067.1	2375	4386	0	100	LWBL02000083.98.2472	Bacteria;Firmicutes;Bacilli;Bacillales;Bacillaceae;Bacillus;Bacillus sp. NC2-31	46541	46541	t	f	f	83947	83947	Contig	ASM164419v2
GCA_001650635	https://ftp.ncbi.nlm.nih.gov/genomes/all/GCA/001/650/635/GCA_001650635.1_ASM165063v1	RS_GCF_001650635.1	CealA	0	100	0	336	o__Rhodospirillales (UID3754)	201	0	3785003	90.8873988863481	207	2714340	65.1780995399925	4164497	RS_GCF_001650635.1	t	d__Bacteria;p__Proteobacteria;c__Alphaproteobacteria;o__Rhodospirillales;f__Magnetospirillaceae;g__Magnetospirillum;s__Magnetospirillum moscoviense	type strain of species	LPSN; DSMZ	f	24	24	216153	216153	5556	1	2729	NZ_LWQU01000021.1	5556	1	109	NZ_LWQU01000021.1	2729	5040	0	100	LWQU01000021.377.3126	Bacteria;Proteobacteria;Alphaproteobacteria;Rhodospirillales;Magnetospirillaceae;Magnetospirillum;Magnetospirillum moscoviense	20118	20118	t	f	f	52974	52974	Contig	ASM165063v1
GCA_001650695	https://ftp.ncbi.nlm.nih.gov/genomes/all/GCA/001/650/695/GCA_001650695.1_ASM165069v1	RS_GCF_001650695.1	BmprA	0	100	0	155	k__Bacteria (UID1452)	106	0	4414904	85.9451593718761	131	3115258	60.6495722369058	5136885	RS_GCF_001650695.1	t	d__Bacteria;p__Chloroflexota;c__Chloroflexia;o__Chloroflexales;f__Chloroflexaceae;g__Chloroflexus;s__Chloroflexus islandicus	type strain of species	LPSN; DSMZ	f	19	18	331829	331829	1281	2	1209	NZ_LWQS01000118.1	none	0	none	none	1215	1751	0	92.84	CP001337.802866.805801	Bacteria;Chloroflexi;Chloroflexia;Chloroflexales;Chloroflexaceae;Chloroflexus;Chloroflexus aggregans DSM 9485	39209	41095	f	f	t	89882	98351	Scaffold	ASM165069v1
GCA_001651805	https://ftp.ncbi.nlm.nih.gov/genomes/all/GCA/001/651/805/GCA_001651805.1_ASM165180v1	RS_GCF_001651805.1	CemeA	0	100	0.07	529	o__Oceanospirillales (UID4446)	233	0	4497561	86.6313673913747	1	3052228	58.7915728614333	5191608	RS_GCF_001651805.1	t	d__Bacteria;p__Proteobacteria;c__Gammaproteobacteria;o__Pseudomonadales;f__Nitrincolaceae;g__Marinobacterium_A;s__Marinobacterium_A aestuarii	type strain of species	LPSN; DSMZ	f	1	1	5191608	5191608	5191608	6	2884	NZ_CP015839.1	5191608	6	110	NZ_CP015839.1	2884	5326	0	100	CP015839.4773117.4776032	Bacteria;Proteobacteria;Gammaproteobacteria;Pseudomonadales;Nitrincolaceae;Marinobacterium;Marinobacterium aestuarii	5191608	5191608	t	f	f	5191608	5191608	Complete Genome	ASM165180v1
GCA_001653155	https://ftp.ncbi.nlm.nih.gov/genomes/all/GCA/001/653/155/GCA_001653155.1_ASM165315v1	RS_GCF_001653155.1	BwqiA	0	100	0	278	k__Bacteria (UID2569)	186	0	2554458	89.935697295653	117	1289282	45.3922028394024	2840316	RS_GCF_001653155.1	t	d__Bacteria;p__Bacteroidota;c__Bacteroidia;o__Bacteroidales;f__Paludibacteraceae;g__H1;s__H1 sp001653155	not type material	none	f	16	16	127429	127429	45091	1	2879	NZ_BDEJ01000017.1	45091	1	102	NZ_BDEJ01000017.1	2869	5299	0	100	BDEJ01000017.203.3076	Bacteria;Bacteroidota;Bacteroidia;Bacteroidales;Paludibacteraceae;Paludibacter;Porphyromonadaceae bacterium H1	24276	24276	t	f	f	57494	57494	Contig	ASM165315v1
GCA_001653195	https://ftp.ncbi.nlm.nih.gov/genomes/all/GCA/001/653/195/GCA_001653195.1_ASM165319v1	RS_GCF_001653195.1	BxzvA	0	93.97	0.79	245	p__Firmicutes (UID242)	130	20	2254366	86.4103295325094	67	1725577	66.1417343961535	2608908	RS_GCF_001653195.1	t	d__Bacteria;p__Firmicutes;c__Bacilli;o__DSM-22653;f__DSM-22653;g__Hydrogenibacillus;s__Hydrogenibacillus schlegelii	type strain of species	LPSN; DSMZ	t	8	8	323415	323415	2944	1	2905	NZ_JXBB01000046.1	130032	1	109	NZ_JXBB01000055.1	2905	5365	0	100	JXBB01000046.2.2917	Bacteria;Firmicutes;Bacilli;Thermicanales;Thermicanaceae;Hydrogenibacillus;Hydrogenibacillus schlegelii	38938	38938	t	f	f	105853	105853	Contig	ASM165319v1
GCA_001657325	https://ftp.ncbi.nlm.nih.gov/genomes/all/GCA/001/657/325/GCA_001657325.1_ASM165732v1	GB_GCA_001657325.1	BvvcA	0	99.76	0.47	544	p__Cyanobacteria (UID2182)	424	0	4988585	83.3798125177065	118	3006800	50.2581017955554	5982965	GB_GCA_001657325.1	t	d__Bacteria;p__Cyanobacteria;c__Cyanobacteriia;o__Cyanobacteriales;f__Geitlerinemaceae;g__Geitlerinema;s__Geitlerinema sp001657325	not type material	none	f	17	16	314135	337710	none	0	none	none	none	0	none	none	none	none	none	none	none	none	50700	52946	f	f	t	98167	101019	Scaffold	ASM165732v1
GCA_001657385	https://ftp.ncbi.nlm.nih.gov/genomes/all/GCA/001/657/385/GCA_001657385.1_ASM165738v1	GB_GCA_001657385.1	CegaA	8	98.7	0.48	388	c__Alphaproteobacteria (UID3337)	250	0	3736323	88.1205968569421	39	2734949	64.5050659237557	4240011	GB_GCA_001657385.1	t	d__Bacteria;p__Proteobacteria;c__Alphaproteobacteria;o__Caulobacterales;f__Parvularculaceae;g__Marinicaulis;s__Marinicaulis sp001657385	not type material	none	f	5	4	755511	755511	645233	2	2388	LYSZ01000003.1	142134	1	108	LYSZ01000009.1	2383	4401	0	100	LYSZ01000003.1.2385	Bacteria;Proteobacteria;Alphaproteobacteria;Caulobacterales;Parvularculaceae;Parvularcula;Parvularcula sp. BBD 1991-13	108715	117778	t	f	f	330955	407854	Scaffold	ASM165738v1
GCA_001660485	https://ftp.ncbi.nlm.nih.gov/genomes/all/GCA/001/660/485/GCA_001660485.1_ASM166048v1	RS_GCF_001660485.1	BddsA	0	100	0	400	o__Actinomycetales (UID1593)	198	0	3983940	91.100549629967	1	3078352	70.3925157393204	4373124	RS_GCF_001660485.1	t	d__Bacteria;p__Actinobacteriota;c__Actinomycetia;o__Actinomycetales;f__Microbacteriaceae;g__Agromyces;s__Agromyces aureus	type strain of species	LPSN; DSMZ	f	1	1	4373124	4373124	4373124	3	3099	NZ_CP013979.1	4373124	3	110	NZ_CP013979.1	3099	5723	0	100	CP013979.2764432.2767536	Bacteria;Actinobacteriota;Actinobacteria;Micrococcales;Microbacteriaceae;Agromyces;Agromyces aureus	4373124	4373124	t	f	f	4373124	4373124	Complete Genome	ASM166048v1
GCA_001664505	https://ftp.ncbi.nlm.nih.gov/genomes/all/GCA/001/664/505/GCA_001664505.1_ASM166450v1	GB_GCA_001664505.1	CgpvA	58	99.15	3.47	188	k__Bacteria (UID3187)	117	0	5569780	92.9917047121275	1	3999173	66.8013381738684	5989545	GB_GCA_001664505.1	t	d__Bacteria;p__Acidobacteriota;c__Mor1;o__Mor1;f__Mor1;g__Mor1;s__Mor1 sp001664505	not type material	none	f	1	1	5986724	5989545	5989545	1	986	CP011806.1	5989545	1	109	CP011806.1	992	1092	0	86.694	MTPG01000106.28111.31135	Bacteria;Desulfobacterota;Desulfarculaceae bacterium JdFR-97	5986724	5989545	f	f	t	5986724	5989545	Chromosome	ASM166450v1
GCA_001677435	https://ftp.ncbi.nlm.nih.gov/genomes/all/GCA/001/677/435/GCA_001677435.1_ASM167743v1	RS_GCF_001677435.1	DoudA	0	90.99	2.28	544	c__Gammaproteobacteria (UID4267)	284	0	3674534	90.5081934465728	1	2347826	57.8297791738744	4059891	RS_GCF_001677435.1	t	d__Bacteria;p__Proteobacteria;c__Gammaproteobacteria;o__Woeseiales;f__Woeseiaceae;g__Woeseia;s__Woeseia oceani	type strain of species	LPSN; DSMZ	t	1	1	4059891	4059891	4059891	1	2895	NZ_CP016268.1	4059891	1	109	NZ_CP016268.1	2895	5347	0	100	CP016268.792301.795224	Bacteria;Proteobacteria;Gammaproteobacteria;Steroidobacterales;Steroidobacteraceae;Woeseia;Woeseia oceani	4059891	4059891	t	f	f	4059891	4059891	Complete Genome	ASM167743v1
GCA_001678845	https://ftp.ncbi.nlm.nih.gov/genomes/all/GCA/001/678/845/GCA_001678845.1_ASM167884v1	RS_GCF_001678845.1	BmqgA	0	99.19	0.81	223	c__Clostridia (UID1118)	124	0	2725835	90.060974904639	36	1575872	52.0676604159473	3026655	RS_GCF_001678845.1	t	d__Bacteria;p__Firmicutes_A;c__Clostridia_A;o__Christensenellales;f__Christensenellaceae;g__Christensenella;s__Christensenella sp001678845	not type material	none	f	4	4	545005	568150	5679	1	2915	NZ_MAIQ01000023.1	119338	2	111	NZ_MAIQ01000009.1	2915	5384	0	100	MAIQ01000023.2668.5585	Bacteria;Firmicutes;Clostridia;Christensenellales;Christensenellaceae;Christensenella;Christensenella sp. AF73-05CM02	84071	104367	t	f	f	294532	294532	Scaffold	ASM167884v1
GCA_001687335	https://ftp.ncbi.nlm.nih.gov/genomes/all/GCA/001/687/335/GCA_001687335.1_ASM168733v1	RS_GCF_001687335.1	BqrmA	0	98.19	1.19	280	c__Deltaproteobacteria (UID3217)	168	0	2264869	89.7262458308556	27	1092459	43.2794324060821	2524199	RS_GCF_001687335.1	t	d__Bacteria;p__Desulfobacterota;c__Dissulfuribacteria;o__Dissulfuribacterales;f__Dissulfuribacteraceae;g__Dissulfuribacter;s__Dissulfuribacter thermophilus	type strain of species	LPSN; DSMZ	t	5	5	429497	429497	213334	1	2946	NZ_MAGO01000004.1	213334	1	107	NZ_MAGO01000004.1	2945	5439	0	100	MAGO01000004.144298.147246	Bacteria;Desulfobacterota;Dissulfuribacteria;Dissulfuribacterales;Dissulfuribacteraceae;Dissulfuribacter;Dissulfuribacter thermophilus	93488	93488	t	f	f	211739	211739	Contig	ASM168733v1
GCA_001693255	https://ftp.ncbi.nlm.nih.gov/genomes/all/GCA/001/693/255/GCA_001693255.1_ASM169325v1	RS_GCF_001693255.1	CcukA	0	100	0	584	p__Cyanobacteria (UID2192)	458	0	2935881	87.7670074153572	3	1647839	49.2614985867325	3345085	RS_GCF_001693255.1	t	d__Bacteria;p__Cyanobacteria;c__Cyanobacteriia;o__Cyanobacteriales;f__Cyanobacteriaceae;g__Limnothrix;s__Limnothrix sp001693255	not type material	none	f	1	1	3057091	3057091	3057091	2	2810	NZ_CP016474.1	none	0	none	none	2810	5190	0	100	CP016474.2951345.2954159	Bacteria;Cyanobacteria;Cyanobacteriia;Cyanobacteriales;Cyanobacteriaceae;Symphothece PCC-7002;Synechococcus sp. PCC 7003	1115028	1115028	f	f	t	3057091	3057091	Complete Genome	ASM169325v1
GCA_001697225	https://ftp.ncbi.nlm.nih.gov/genomes/all/GCA/001/697/225/GCA_001697225.1_ASM169722v1	RS_GCF_001697225.1	ByllA	0	98.17	0.61	261	p__Proteobacteria (UID3880)	164	0	2938333	90.5903956082511	1	2198887	67.7928754936355	3243537	RS_GCF_001697225.1	t	d__Bacteria;p__Proteobacteria;c__Gammaproteobacteria;o__Immundisolibacterales;f__Immundisolibacteraceae;g__Immundisolibacter;s__Immundisolibacter cernigliae	type strain of species	LPSN; DSMZ	t	1	1	3243537	3243537	3243537	1	2888	NZ_CP014671.1	3243537	1	109	NZ_CP014671.1	2888	5334	0	100	CP014671.1496848.1499764	Bacteria;Proteobacteria;Gammaproteobacteria;Immundisolibacterales;Immundisolibacteraceae;Immundisolibacter;Immundisolibacter cernigliae	3243537	3243537	t	f	f	3243537	3243537	Complete Genome	ASM169722v1
GCA_001724025	https://ftp.ncbi.nlm.nih.gov/genomes/all/GCA/001/724/025/GCA_001724025.1_ASM172402v1	GB_GCA_001724025.1	CxdqA	1	99.15	4.27	188	k__Bacteria (UID3187)	117	0	4028776	90.8871999839376	33	3035397	68.4797167498882	4432721	GB_GCA_001724025.1	t	d__Bacteria;p__Acidobacteriota;c__Vicinamibacteria;o__Vicinamibacterales;f__SCN-69-37;g__SCN-69-37;s__SCN-69-37 sp001724025	not type material	none	f	9	7	415853	567474	181001	1	2976	MEDJ01000003.1	181001	1	109	MEDJ01000003.1	2976	5496	0	100	MEDJ01000003.88000.90981	Bacteria;Acidobacteriota;Subgroup 6;Acidobacteria bacterium SCN 69-37	134319	177308	t	f	f	183562	230298	Scaffold	ASM172402v1
GCA_001730065	https://ftp.ncbi.nlm.nih.gov/genomes/all/GCA/001/730/065/GCA_001730065.1_AB1_rickettsiales	GB_GCA_001730065.1	BbcnA	0	64.34	0	143	k__Bacteria (UID2495)	89	0	399846	91.80381316239	8	94132	21.6125121686902	435544	GB_GCA_001730065.1	t	d__Bacteria;p__Proteobacteria;c__Alphaproteobacteria;o__Rickettsiales_B;f__AB1-6;g__AB1-6;s__AB1-6 sp001730065	not type material	none	f	2	2	177484	177484	37367	1	2783	MDLE01000002.1	none	0	none	none	2783	5140	0	100	MDLE01000002.22238.25040	Bacteria;Proteobacteria;Alphaproteobacteria;Rickettsiales;Rickettsiales bacterium (ex Bugula neritina AB1)	54443	54443	f	f	t	83847	83847	Contig	AB1_rickettsiales
GCA_001730085	https://ftp.ncbi.nlm.nih.gov/genomes/all/GCA/001/730/085/GCA_001730085.1_AB1_pvc	GB_GCA_001730085.1	BugvA	0	97.67	6.28	152	k__Bacteria (UID2565)	93	12.12	1638923	85.9125160864198	115	661436	34.693695574408	1907665	GB_GCA_001730085.1	t	d__Bacteria;p__GCA-001730085;c__GCA-001730085;o__GCA-001730085;f__GCA-001730085;g__GCA-001730085;s__GCA-001730085 sp001730085	not type material	none	f	21	20	102026	102026	34095	2	3010	MDLB01000097.1	34095	1	110	MDLB01000097.1	3010	5559	0	100	MDLB01000097.1658.4676	Bacteria;Verrucomicrobiota;Omnitrophia;Omnitrophales;Omnitrophaceae;Candidatus Omnitrophus;PVC group bacterium (ex Bugula neritina AB1)	16578	17663	f	f	t	26474	27349	Scaffold	AB1_pvc
GCA_001730685	https://ftp.ncbi.nlm.nih.gov/genomes/all/GCA/001/730/685/GCA_001730685.1_ASM173068v1	RS_GCF_001730685.1	BlnbA	0	98.6	0.35	250	o__Clostridiales (UID1120)	143	0	2147605	87.5880272714778	28	722851	29.4807905090624	2451939	RS_GCF_001730685.1	t	d__Bacteria;p__Firmicutes_A;c__Clostridia;o__Tissierellales;f__Caloranaerobacteraceae;g__Caloranaerobacter;s__Caloranaerobacter ferrireducens	type strain of species	LPSN; DSMZ	f	2	2	937574	937574	3086	1	2934	NZ_MDJR01000019.1	none	0	none	none	2934	5419	0	100	MDJR01000019.128.3064	Bacteria;Firmicutes;Clostridia;Peptostreptococcales;Clostridiaceae 3;Caloranaerobacter;Caloranaerobacter ferrireducens	87569	87569	f	f	t	308303	308303	Contig	ASM173068v1
GCA_001742305	https://ftp.ncbi.nlm.nih.gov/genomes/all/GCA/001/742/305/GCA_001742305.1_ASM174230v1	RS_GCF_001742305.1	BqlyA	0	96.03	2.05	245	p__Firmicutes (UID242)	130	0	2754760	88.3021086329162	40	1191192	38.1829144414253	3119699	RS_GCF_001742305.1	t	d__Bacteria;p__Firmicutes;c__Desulfuribacillia;o__Desulfuribacillales;f__Desulfuribacillaceae;g__Desulfuribacillus_A;s__Desulfuribacillus_A stibiiarsenatis	type strain of species	LPSN; DSMZ	f	5	5	400702	400702	5573	4	2905	NZ_MJAT01000017.1	91785	7	111	NZ_MJAT01000005.1	2905	5365	0	100	MJAT01000017.2.2912	Bacteria;Firmicutes;Bacilli;Desulfuribacillales;Desulfuribacillaceae;Desulfuribacillus;Firmicutes bacterium MLFW-2	77992	77992	t	f	f	233716	233716	Contig	ASM174230v1
GCA_001742425	https://ftp.ncbi.nlm.nih.gov/genomes/all/GCA/001/742/425/GCA_001742425.1_ASM174242v1	RS_GCF_001742425.1	BgfeA	0	98.68	3.2	275	c__Bacilli (UID257)	151	16.67	3141986	81.7370474688327	65	1351727	35.1645301374321	3844017	RS_GCF_001742425.1	t	d__Bacteria;p__Firmicutes;c__Bacilli;o__Bacillales_C;f__Bacillaceae_N;g__Bacillus_AV;s__Bacillus_AV solimangrovi	type strain of species	LPSN; DSMZ	f	13	13	255211	255211	3329	1	2928	NZ_MJEH01000056.1	3329	2	110	NZ_MJEH01000056.1	2928	5408	0	100	MJEH01000056.265.3203	Bacteria;Firmicutes;Bacilli;Bacillales;Bacillaceae;Bacillus;Bacillus solimangrovi	59138	60062	t	f	f	104661	104661	Scaffold	ASM174242v1
GCA_001746915	https://ftp.ncbi.nlm.nih.gov/genomes/all/GCA/001/746/915/GCA_001746915.1_ASM174691v1	RS_GCF_001746915.1	BqbtA	0	99.29	0.47	544	p__Cyanobacteria (UID2182)	424	0	5260678	86.3719366131394	132	2965202	48.6838843185525	6090726	RS_GCF_001746915.1	t	d__Bacteria;p__Cyanobacteria;c__Cyanobacteriia;o__Cyanobacteriales;f__Desertifilaceae;g__Desertifilum;s__Desertifilum sp001746915	not type material	none	f	20	20	244126	244126	5221	1	2886	NZ_MJGC01000009.1	none	0	none	none	2886	5330	0	100	MJGC01000009.2148.5040	Bacteria;Cyanobacteria;Cyanobacteriia;Cyanobacteriales;Desertifilaceae;Desertifilum;Desertifilum sp. IPPAS B-1220	46141	46141	f	f	t	106246	106246	Contig	ASM174691v1
GCA_001748225	https://ftp.ncbi.nlm.nih.gov/genomes/all/GCA/001/748/225/GCA_001748225.1_ASM174822v1	RS_GCF_001748225.1	BqhnA	0	100	0.6	280	c__Deltaproteobacteria (UID3217)	168	100	2613250	87.0799162539958	27	1621133	54.0217942228414	3000979	RS_GCF_001748225.1	t	d__Bacteria;p__Desulfobacterota;c__Desulfovibrionia;o__Desulfovibrionales;f__Desulfoplanaceae;g__Desulfoplanes;s__Desulfoplanes formicivorans	type strain of species	LPSN; DSMZ	t	4	3	716656	716656	5199	1	2938	NZ_BDFE01000005.1	5199	1	109	NZ_BDFE01000005.1	2938	5426	0	100	BDFE01000005.158.3103	Bacteria;Desulfobacterota;Desulfovibrionia;Desulfovibrionales;Desulfomicrobiaceae;Desulfoplanes formicivorans	111143	115422	t	f	f	270243	377008	Scaffold	ASM174822v1
GCA_001748365	https://ftp.ncbi.nlm.nih.gov/genomes/all/GCA/001/748/365/GCA_001748365.1_ASM174836v1	RS_GCF_001748365.1	BuemA	452	99.29	1.77	247	o__Clostridiales (UID1120)	141	0	4473439	87.5214282220592	57	1923616	37.6382709705999	5111250	RS_GCF_001748365.1	t	d__Bacteria;p__Firmicutes_A;c__Clostridia;o__Peptostreptococcales;f__Acidaminobacteraceae;g__Fusibacter_A;s__Fusibacter_A sp001748365	not type material	none	f	9	9	439460	439460	176778	7	2916	NZ_BDHH01000011.1	250990	6	108	NZ_BDHH01000005.1	2916	5382	0	100	BDHH01000011.4821.7741	Bacteria;Firmicutes;Clostridia;Peptostreptococcales;Family XII;Fusibacter;Fusibacter sp. 3D3	89671	89671	t	f	f	211468	211468	Contig	ASM174836v1
GCA_001750625	https://ftp.ncbi.nlm.nih.gov/genomes/all/GCA/001/750/625/GCA_001750625.1_ASM175062v1	GB_GCA_001750625.1	BepsA	0	71.13	1.52	261	p__Proteobacteria (UID3880)	164	0	1486593	92.4112512751209	239	1107172	68.825260106013	1608671	GB_GCA_001750625.1	t	d__Bacteria;p__Proteobacteria;c__Gammaproteobacteria;o__AqS2;f__AqS2;g__AqS2;s__AqS2 sp001750625	not type material	none	f	32	32	82499	82499	9156	1	2888	MEIE01000084.1	9156	1	106	MEIE01000084.1	2888	5334	0	100	MEIE01000084.6040.8936	Bacteria;Proteobacteria;Gammaproteobacteria;Burkholderiales;Betaproteobacteria bacterium AqS2	6730	6730	f	f	t	12238	12238	Contig	ASM175062v1
GCA_001750645	https://ftp.ncbi.nlm.nih.gov/genomes/all/GCA/001/750/645/GCA_001750645.1_ASM175064v1	GB_GCA_001750645.1	BeptA	0	75.68	1.73	451	c__Gammaproteobacteria (UID4443)	270	0	2911100	92.0775246514791	234	1957409	61.9124645153128	3161575	GB_GCA_001750645.1	t	d__Bacteria;p__Proteobacteria;c__Gammaproteobacteria;o__AqS3;f__AqS3;g__AqS3;s__AqS3 sp001750645	not type material	none	f	27	27	172753	172753	172753	2	1190	MEIF01000228.1	101229	1	107	MEIF01000003.1	1199	1234	0	85.655	ARLI01000054.17468.20344	Bacteria;Proteobacteria;Gammaproteobacteria;Ectothiorhodospirales;Ectothiorhodospiraceae;Thioalkalivibrio;Thioalkalivibrio sp. ALMg2	13511	13511	f	f	t	31828	31828	Contig	ASM175064v1
GCA_001751015	https://ftp.ncbi.nlm.nih.gov/genomes/all/GCA/001/751/015/GCA_001751015.1_ASM175101v1	GB_GCA_001751015.1	BimhA	218	90.01	0.65	247	c__Deltaproteobacteria (UID3216)	155	0	1897718	85.9063653491495	588	1066212	48.6072639278166	2209054	GB_GCA_001751015.1	t	d__Bacteria;p__Desulfobacterota;c__Desulfobacteria;o__C00003060;f__C00003106;g__C00003106;s__C00003106 sp001751015	not type material	none	f	116	93	28992	30716	5828	1	3093	MAXM01000003.1	5828	1	109	MAXM01000003.1	3093	5712	0	100	MAXM01000003.2256.5357	Bacteria;Desulfobacterota;Desulfobacteria;Desulfobacterales;Desulfosarcinaceae;Desulfobacterales bacterium C00003106	3730	5970	f	f	t	5897	7447	Scaffold	ASM175101v1
GCA_001766965	https://ftp.ncbi.nlm.nih.gov/genomes/all/GCA/001/766/965/GCA_001766965.1_ASM176696v1	GB_GCA_001766965.1	BamfA	84	66.1	1.76	188	k__Bacteria (UID3187)	117	66.67	1479636	90.1602993570842	329	1100055	67.3116225450843	1641117	GB_GCA_001766965.1	t	d__Bacteria;p__Acidobacteriota;c__Acidobacteriae;o__UBA7541;f__2-02-FULL-67-57;g__2-02-FULL-67-57;s__2-02-FULL-67-57 sp001766965	not type material	none	f	76	62	27529	27529	none	0	none	none	none	0	none	none	none	none	none	none	none	none	4967	8823	f	f	t	7152	8885	Scaffold	ASM176696v1
GCA_001767455	https://ftp.ncbi.nlm.nih.gov/genomes/all/GCA/001/767/455/GCA_001767455.1_ASM176745v1	GB_GCA_001767455.1	BaotA	75	96.58	6.84	188	k__Bacteria (UID3187)	117	11.11	5851461	90.3675558621623	146	4345918	67.1371297887473	6475179	GB_GCA_001767455.1	t	d__Bacteria;p__Acidobacteriota;c__Vicinamibacteria;o__Vicinamibacterales;f__2-12-FULL-66-21;g__2-12-FULL-66-21;s__2-12-FULL-66-21 sp001767455	not type material	none	f	28	18	217232	369413	64896	1	358	MELC01000052.1	64896	1	109	MELC01000052.1	356	580	2.79E-164	96.067	GU260700.17519.20515	Bacteria;Acidobacteriota;Subgroup 6;uncultured bacterium 66	44337	71155	f	f	t	83705	112103	Scaffold	ASM176745v1
GCA_001767695	https://ftp.ncbi.nlm.nih.gov/genomes/all/GCA/001/767/695/GCA_001767695.1_ASM176769v1	GB_GCA_001767695.1	CtohA	128	91.88	1.71	171	k__Bacteria (UID1453)	117	0	1857942	91.4435139029979	157	1375845	67.9092598488158	2031792	GB_GCA_001767695.1	t	d__Bacteria;p__Actinobacteriota;c__Acidimicrobiia;o__UBA5794;f__UBA11373;g__RBG-16-68-21;s__RBG-16-68-21 sp001767695	not type material	none	f	24	8	93524	210782	210782	1	344	MELR01000013.1	210782	1	109	MELR01000013.1	347	433	7.93E-120	89.337	LKGT01003961.5281.8370	Bacteria;Actinobacteriota;Acidimicrobiia;Actinomarinales;marine sediment metagenome	12905	58051	f	f	t	28364	77609	Scaffold	ASM176769v1
GCA_001767835	https://ftp.ncbi.nlm.nih.gov/genomes/all/GCA/001/767/835/GCA_001767835.1_ASM176783v1	GB_GCA_001767835.1	DmanA	8	94.62	0	152	k__Bacteria (UID2565)	93	0	1382170	89.4947277771842	60	654078	42.3553500925684	1544415	GB_GCA_001767835.1	t	d__Bacteria;p__Proteobacteria;c__Alphaproteobacteria;o__UBA9655;f__UBA9655;g__UBA9655;s__UBA9655 sp001767835	not type material	none	f	13	13	206238	206238	53235	1	3302	MEMA01000011.1	none	0	none	none	3302	6098	0	100	MEMC01000050.28351.31659	Bacteria;Proteobacteria;Alphaproteobacteria;Alphaproteobacteria bacterium RBG_16_42_14	25737	27578	f	f	t	36658	37972	Scaffold	ASM176783v1
GCA_001768515	https://ftp.ncbi.nlm.nih.gov/genomes/all/GCA/001/768/515/GCA_001768515.1_ASM176851v1	GB_GCA_001768515.1	BvpzA	9	97.85	2.69	278	k__Bacteria (UID2569)	186	0	3694063	85.5183192209678	70	1878108	43.4850197164745	4319616	GB_GCA_001768515.1	t	d__Bacteria;p__Bacteroidota;c__Bacteroidia;o__Bacteroidales;f__TTA-H9;g__GWE2-42-24;s__GWE2-42-24 sp001768515	not type material	none	f	11	11	502154	502154	52423	1	2881	MEOA01000037.1	52423	1	104	MEOA01000037.1	2881	5321	0	100	MEOA01000037.47530.50417	Bacteria;Bacteroidota;Bacteroidia;Flavobacteriales;uncultured;Bacteroidetes bacterium GWE2_42_24	61699	64471	t	f	f	120734	120734	Scaffold	ASM176851v1
GCA_001768555	https://ftp.ncbi.nlm.nih.gov/genomes/all/GCA/001/768/555/GCA_001768555.1_ASM176855v1	GB_GCA_001768555.1	BvprA	56	86.56	0.77	278	k__Bacteria (UID2569)	186	0	2510207	89.1680736417821	163	817459	29.0607348273137	2815141	GB_GCA_001768555.1	t	d__Bacteria;p__Bacteroidota;c__Bacteroidia;o__Bacteroidales;f__GWE2-29-8;g__GWE2-29-8;s__GWE2-29-8 sp001768555	not type material	none	f	32	26	107514	107514	18502	1	2878	MEOD01000083.1	18502	1	106	MEOD01000083.1	2878	5315	0	100	MEOD01000083.230.3123	Bacteria;Bacteroidota;Bacteroidia;Flavobacteriales;uncultured;Bacteroidetes bacterium GWF2_29_10	17257	25592	f	f	t	29328	32605	Scaffold	ASM176855v1
GCA_001768565	https://ftp.ncbi.nlm.nih.gov/genomes/all/GCA/001/768/565/GCA_001768565.1_ASM176856v1	GB_GCA_001768565.1	DgqiA	9	100	1.08	278	k__Bacteria (UID2569)	186	0	3942216	91.0669215107133	42	1406075	32.4821282744617	4328922	GB_GCA_001768565.1	t	d__Bacteria;p__Bacteroidota;c__Bacteroidia;o__Bacteroidales;f__UBA12077;g__UBA12077;s__UBA12077 sp001768565	not type material	none	f	7	7	487313	487313	174678	1	314	MEOE01000015.1	174678	2	102	MEOE01000015.1	310	433	7.18E-120	91.935	CEGE01000999.165.3034	Bacteria;Bacteroidota;Bacteroidia;Bacteroidales;Prolixibacteraceae;Sunxiuqinia;microbial mat metagenome	103066	120247	f	f	t	199487	227761	Scaffold	ASM176856v1
GCA_001768735	https://ftp.ncbi.nlm.nih.gov/genomes/all/GCA/001/768/735/GCA_001768735.1_ASM176873v1	GB_GCA_001768735.1	DgxtA	9	73.26	1.3	349	c__Alphaproteobacteria (UID3305)	230	0	1598774	93.4026445039174	10	973756	56.8897353730746	1711701	GB_GCA_001768735.1	t	d__Bacteria;p__Proteobacteria;c__Alphaproteobacteria;o__Micavibrionales_B;f__UBA1247;g__UBA12471;s__UBA12471 sp001768735	not type material	none	f	3	1	480202	946623	none	0	none	none	none	0	none	none	none	none	none	none	none	none	171166	244528	f	f	t	213561	946623	Scaffold	ASM176873v1
GCA_001769125	https://ftp.ncbi.nlm.nih.gov/genomes/all/GCA/001/769/125/GCA_001769125.1_ASM176912v1	GB_GCA_001769125.1	BvqpA	26	98.39	1.08	278	k__Bacteria (UID2569)	186	0	5308065	88.7588494398797	158	2080601	34.7949746488144	5980322	GB_GCA_001769125.1	t	d__Bacteria;p__Bacteroidota;c__Bacteroidia;o__Bacteroidales;f__GWF2-35-48;g__GWF2-35-48;s__GWF2-35-48 sp001769125	not type material	none	f	24	23	229691	229691	24217	2	2313	MEOG01000078.1	40319	1	103	MEOG01000025.1	2313	4272	0	100	MEOG01000078.21895.24217	Bacteria;Bacteroidota;Bacteroidia;Sphingobacteriales;Bacteroidetes bacterium GWF2_35_48	37845	42114	t	f	f	70008	81996	Scaffold	ASM176912v1
GCA_001769505	https://ftp.ncbi.nlm.nih.gov/genomes/all/GCA/001/769/505/GCA_001769505.1_ASM176950v1	GB_GCA_001769505.1	BvqmA	0	98.1	0.71	316	p__Bacteroidetes (UID2605)	210	0	3591909	91.3216319019559	71	1285331	32.67970416339	3933251	GB_GCA_001769505.1	t	d__Bacteria;p__Bacteroidota;c__Bacteroidia;o__Bacteroidales;f__GWF2-33-38;g__GWF2-33-38;s__GWF2-33-38 sp001769505	not type material	none	f	17	17	172710	172710	17759	1	338	MEOF01000042.1	17759	1	103	MEOF01000042.1	330	499	7.56E-140	93.939	MWEU01000022.554.3421	Bacteria;Bacteroidota;Bacteroidia;Bacteroidales;Bact-19;Bacteroidetes bacterium ADurb.Bin028	55396	56189	f	f	t	84176	84176	Scaffold	ASM176950v1
GCA_001769535	https://ftp.ncbi.nlm.nih.gov/genomes/all/GCA/001/769/535/GCA_001769535.1_ASM176953v1	GB_GCA_001769535.1	BvquA	8	99.46	1.08	278	k__Bacteria (UID2569)	186	0	4739188	89.9617729833816	34	1993423	37.8411290778785	5268002	GB_GCA_001769535.1	t	d__Bacteria;p__Bacteroidota;c__Bacteroidia;o__Bacteroidales;f__GWF2-38-335;g__GWF2-38-335;s__GWF2-38-335 sp001769535	not type material	none	f	7	7	515074	515074	307925	1	342	MEOH01000001.1	307925	1	104	MEOH01000001.1	336	505	1.65E-141	93.75	MWEU01000022.554.3421	Bacteria;Bacteroidota;Bacteroidia;Bacteroidales;Bact-19;Bacteroidetes bacterium ADurb.Bin028	154937	181655	f	f	t	246764	307925	Scaffold	ASM176953v1
GCA_001769655	https://ftp.ncbi.nlm.nih.gov/genomes/all/GCA/001/769/655/GCA_001769655.1_ASM176965v1	GB_GCA_001769655.1	BamvA	33	96.99	0.55	274	k__Bacteria (UID2570)	183	0	3575117	90.8080611551322	55	1448489	36.7949559155739	3937004	GB_GCA_001769655.1	t	d__Bacteria;p__Bacteroidota;c__Bacteroidia;o__2-12-FULL-37-12;f__2-12-FULL-37-12;g__2-12-FULL-37-12;s__2-12-FULL-37-12 sp001769655	not type material	none	f	8	8	468038	468038	26213	1	2482	MEPC01000031.1	none	0	none	none	2482	4584	0	100	MEPC01000031.23719.26213	Bacteria;Bacteroidota;Bacteroidia;Cytophagales;Bacteroidetes bacterium RIFCSPLOWO2_12_FULL_37_12	71576	91558	f	f	t	143403	161655	Scaffold	ASM176965v1
GCA_001770235	https://ftp.ncbi.nlm.nih.gov/genomes/all/GCA/001/770/235/GCA_001770235.1_ASM177023v1	GB_GCA_001770235.1	CtnlA	427	72.97	0.76	261	p__Proteobacteria (UID3880)	164	0	1927803	82.7151446397211	937	1324164	58.1375203554906	2330653	GB_GCA_001770235.1	t	d__Bacteria;p__Proteobacteria;c__Gammaproteobacteria;o__Burkholderiales;f__RBG-16-58-11;g__RBG-16-58-11;s__RBG-16-58-11 sp001770235	not type material	none	f	128	43	22421	49870	none	0	none	none	none	0	none	none	none	none	none	none	none	none	2431	14566	f	f	t	5321	18033	Scaffold	ASM177023v1
GCA_001771135	https://ftp.ncbi.nlm.nih.gov/genomes/all/GCA/001/771/135/GCA_001771135.1_ASM177113v1	GB_GCA_001771135.1	BvqoA	0	71.78	0.99	151	k__Bacteria (UID1452)	101	0	1025661	90.274106796296	10	397292	34.9678699271143	1136163	GB_GCA_001771135.1	t	d__Bacteria;p__Patescibacteria;c__CPR3;o__CPR3;f__GWF2-35-18;g__GWF2-35-18;s__GWF2-35-18 sp001771135	not type material	none	f	3	3	313259	313259	145929	1	2952	MESW01000002.1	none	0	none	none	2952	5452	0	100	LBQB01000003.109542.112495	Bacteria;Patescibacteria;Microgenomatia;candidate division CPR3 bacterium GW2011_GWF2_35_18	113616	113616	f	f	t	145929	145929	Contig	ASM177113v1
GCA_001771275	https://ftp.ncbi.nlm.nih.gov/genomes/all/GCA/001/771/275/GCA_001771275.1_ASM177127v1	GB_GCA_001771275.1	BahqA	32	74.09	0	151	k__Bacteria (UID1452)	101	0	673010	85.0908612761417	65	384967	48.7860112813065	790931	GB_GCA_001771275.1	t	d__Bacteria;p__Patescibacteria;c__Kazan-3B-28;o__Kazan-3B-28;f__UBA10110;g__2-01-FULL-49-10;s__2-01-FULL-49-10 sp001771275	not type material	none	f	11	3	73137	171341	124198	2	3904	METE01000001.1	124198	1	106	METE01000001.1	910	1118	0	89.121	LCIJ01000007.4676.10773	Bacteria;Patescibacteria;candidate division Kazan bacterium GW2011_GWA1_44_22	12140	39546	f	f	t	26869	124198	Scaffold	ASM177127v1
GCA_001771315	https://ftp.ncbi.nlm.nih.gov/genomes/all/GCA/001/771/315/GCA_001771315.1_ASM177131v1	GB_GCA_001771315.1	BamtA	0	84.27	0	143	k__Bacteria (UID2495)	89	0	809104	89.2592653880734	24	325638	35.9338964085746	906465	GB_GCA_001771315.1	t	d__Bacteria;p__Dependentiae;c__Babeliae;o__Babeliales;f__UBA12409;g__2-12-FULL-36-22;s__2-12-FULL-36-22 sp001771315	not type material	none	f	5	5	173942	173942	68220	1	3789	METK01000005.1	68220	1	109	METK01000005.1	2027	2034	0	85.101	LBOA01000001.66625.69674	Bacteria;Dependentiae;Babeliae;Babeliales;candidate division TM6 bacterium GW2011_GWF2_30_66	37758	43165	f	f	t	72680	72680	Scaffold	ASM177131v1
GCA_001771365	https://ftp.ncbi.nlm.nih.gov/genomes/all/GCA/001/771/365/GCA_001771365.1_ASM177136v1	GB_GCA_001771365.1	CjiwA	9	88.89	2.56	171	k__Bacteria (UID1453)	117	0	1291040	94.2171715144558	93	624842	45.6332872746606	1370281	GB_GCA_001771365.1	t	d__Bacteria;p__Margulisbacteria;c__WOR-1;o__O2-12-FULL-45-9;f__O2-12-FULL-45-9;g__O2-12-FULL-45-9-A;s__O2-12-FULL-45-9-A sp001771365	not type material	none	f	18	16	76358	102430	none	0	none	none	none	0	none	none	none	none	none	none	none	none	14723	19575	f	f	t	24646	26928	Scaffold	ASM177136v1
GCA_001771505	https://ftp.ncbi.nlm.nih.gov/genomes/all/GCA/001/771/505/GCA_001771505.1_ASM177150v1	GB_GCA_001771505.1	DownA	0	88.89	2.56	171	k__Bacteria (UID1453)	117	0	1793075	91.8918683454211	73	704513	36.1080957520852	1951288	GB_GCA_001771505.1	t	d__Bacteria;p__Margulisbacteria;c__WOR-1;o__XYC2-FULL-46-14;f__XYC2-FULL-37-10;g__XYB2-FULL-36-35;s__XYB2-FULL-36-35 sp001771505	not type material	none	f	16	15	85466	163754	31857	2	2549	MEUA01000009.1	none	0	none	none	2549	4708	0	100	METR01000051.54108.56677	Bacteria;WOR-1;candidate division WOR-1 bacterium RIFOXYA12_FULL_36_13	26727	29123	f	f	t	47151	47437	Scaffold	ASM177150v1
GCA_001771575	https://ftp.ncbi.nlm.nih.gov/genomes/all/GCA/001/771/575/GCA_001771575.1_ASM177157v1	GB_GCA_001771575.1	DowsA	0	88.46	0	171	k__Bacteria (UID1453)	117	0	1596991	95.7028747579698	1	864526	51.8084469499256	1668697	GB_GCA_001771575.1	t	d__Bacteria;p__Margulisbacteria;c__WOR-1;o__O2-12-FULL-45-9;f__XYB2-FULL-48-7;g__XYB2-FULL-45-9;s__XYB2-FULL-45-9 sp001771575	not type material	none	f	1	1	1668697	1668697	1668697	1	2852	MEUD01000001.1	none	0	none	none	2852	5267	0	100	METY01000001.431380.434243	Bacteria;WOR-1;candidate division WOR-1 bacterium RIFOXYA2_FULL_51_19	1668697	1668697	f	f	t	1668697	1668697	Contig	ASM177157v1
GCA_001772615	https://ftp.ncbi.nlm.nih.gov/genomes/all/GCA/001/772/615/GCA_001772615.1_ASM177261v1	GB_GCA_001772615.1	BagcA	0	65.9	0	161	k__Bacteria (UID1452)	108	0	907003	89.815883000098	11	408683	40.4747237859059	1009847	GB_GCA_001772615.1	t	d__Bacteria;p__Patescibacteria;c__WWE3;o__UBA101185;f__2-01-FULL-41-18;g__2-01-FULL-41-18;s__2-01-FULL-41-18 sp001772615	not type material	none	f	2	2	433632	433632	258503	2	2448	MEUZ01000001.1	258503	1	110	MEUZ01000001.1	908	1677	0	100	MEVI01000001.59443.62642	Bacteria;Patescibacteria;WWE3;candidate division WWE3 bacterium RIFCSPLOWO2_01_FULL_41_18	91793	126230	f	f	t	186835	258503	Scaffold	ASM177261v1
GCA_001772805	https://ftp.ncbi.nlm.nih.gov/genomes/all/GCA/001/772/805/GCA_001772805.1_ASM177280v1	GB_GCA_001772805.1	BazaA	97	54.59	0.2	151	k__Bacteria (UID1452)	101	100	568074	86.1547094553093	125	339097	51.9256771759287	659365	GB_GCA_001772805.1	t	d__Bacteria;p__Patescibacteria;c__WWE3;o__9FT-COMBO-53-11;f__9FT-COMBO-53-11;g__9FT-COMBO-53-11;s__9FT-COMBO-53-11 sp001772805	not type material	none	f	12	6	79817	109788	109788	1	2921	MEUW01000021.1	109788	1	107	MEUW01000021.1	2921	5395	0	100	MEUW01000021.49701.52630	Bacteria;Patescibacteria;WWE3;candidate division WWE3 bacterium RBG_19FT_COMBO_53_11	5225	27473	f	f	t	13858	34938	Scaffold	ASM177280v1
GCA_001773215	https://ftp.ncbi.nlm.nih.gov/genomes/all/GCA/001/773/215/GCA_001773215.1_ASM177321v1	GB_GCA_001773215.1	CjniA	0	77.43	1.72	104	k__Bacteria (UID203)	58	0	832783	92.8245637892099	1	362072	40.3576627528261	897158	GB_GCA_001773215.1	t	d__Bacteria;p__Patescibacteria;c__WWE3;o__UBA101185;f__UBA10185;g__OXYB2-FULL-41-6;s__OXYB2-FULL-41-6 sp001773215	not type material	none	f	1	1	897158	897158	897158	1	3004	MEWB01000001.1	897158	1	107	MEWB01000001.1	2997	5535	0	100	MEWH01000004.62457.65467	Bacteria;Patescibacteria;WWE3;candidate division WWE3 bacterium RIFOXYD1_FULL_40_11	897158	897158	f	f	t	897158	897158	Contig	ASM177321v1
GCA_001773455	https://ftp.ncbi.nlm.nih.gov/genomes/all/GCA/001/773/455/GCA_001773455.1_ASM177345v1	GB_GCA_001773455.1	CtmuA	96	70.64	0	160	k__Bacteria (UID1452)	109	0	969363	88.4782241613005	124	450477	41.3153914798819	1095595	GB_GCA_001773455.1	t	d__Bacteria;p__Patescibacteria;c__Gracilibacteria;o__RBG-16-42-10;f__RBG-16-42-10;g__RBG-16-42-10;s__RBG-16-42-10 sp001773455	not type material	none	f	19	5	46354	180252	119457	1	3019	MEWR01000023.1	119457	1	110	MEWR01000023.1	3019	5576	0	100	MEWR01000023.34606.37644	Bacteria;Patescibacteria;Gracilibacteria;Candidatus Abawacabacteria;Candidatus Abawacabacteria bacterium RBG_16_42_10	8793	39128	f	f	t	17323	74525	Scaffold	ASM177345v1
GCA_001773695	https://ftp.ncbi.nlm.nih.gov/genomes/all/GCA/001/773/695/GCA_001773695.1_ASM177369v1	GB_GCA_001773695.1	DnzqA	8	59.9	0	151	k__Bacteria (UID1452)	101	0	885181	94.2836387960151	17	445403	47.4541256790721	938849	GB_GCA_001773695.1	t	d__Bacteria;p__Patescibacteria;c__Microgenomatia;o__GWA2-44-7;f__Amesbacteraceae;g__WO2-48-25;s__WO2-48-25 sp001773695	not type material	none	f	3	3	217141	217141	164827	2	1815	MEXN01000001.1	none	0	none	none	1815	3352	0	100	MEXN01000001.55285.59106	Bacteria;Patescibacteria;Microgenomatia;Candidatus Amesbacteria;Candidatus Amesbacteria bacterium RIFCSPLOWO2_01_FULL_48_25	55212	93884	f	f	t	138652	164827	Scaffold	ASM177369v1
GCA_001774075	https://ftp.ncbi.nlm.nih.gov/genomes/all/GCA/001/774/075/GCA_001774075.1_ASM177407v1	GB_GCA_001774075.1	BakaA	17	68.23	1.69	143	k__Bacteria (UID2495)	89	100	529670	88.7344282947684	43	264691	44.3486623740661	596916	GB_GCA_001774075.1	t	d__Bacteria;p__Patescibacteria;c__Paceibacteria;o__UBA10092;f__UBA10092;g__2-02-FULL-45-18;s__2-02-FULL-45-18 sp001774075	not type material	none	f	10	10	53415	53415	9364	2	569	MEYR01000010.1	none	0	none	none	568	778	0	91.373	LCFX01000003.87824.91353	Bacteria;Patescibacteria;Parcubacteria;Candidatus Azambacteria;Candidatus Azambacteria bacterium GW2011_GWD1_43_18	13880	14558	f	f	t	18232	18232	Scaffold	ASM177407v1
GCA_001774105	https://ftp.ncbi.nlm.nih.gov/genomes/all/GCA/001/774/105/GCA_001774105.1_ASM177410v1	GB_GCA_001774105.1	DmdyA	18	68.28	0	151	k__Bacteria (UID1452)	101	0	663106	91.1950974311298	70	335989	46.2562847277673	727129	GB_GCA_001774105.1	t	d__Bacteria;p__Patescibacteria;c__Paceibacteria;o__UBA9936;f__UBA9936;g__UBA9936;s__UBA9936 sp001774105	not type material	none	f	14	13	53701	53701	17575	1	3526	MEYT01000027.1	17575	1	105	MEYT01000027.1	3526	6512	0	100	MEYT01000027.10578.14507	Bacteria;Patescibacteria;Parcubacteria;Candidatus Azambacteria;Candidatus Azambacteria bacterium RIFCSPLOWO2_01_FULL_46_26	10376	14542	f	f	t	14969	19234	Scaffold	ASM177410v1
GCA_001774395	https://ftp.ncbi.nlm.nih.gov/genomes/all/GCA/001/774/395/GCA_001774395.1_ASM177439v1	GB_GCA_001774395.1	BanxA	26	67.49	0	151	k__Bacteria (UID1452)	101	0	765010	89.9984235776317	11	423609	49.8464981696275	850026	GB_GCA_001774395.1	t	d__Bacteria;p__Patescibacteria;c__UBA1384;o__2-12-FULL-50-11;f__2-12-FULL-50-11;g__2-12-FULL-50-11;s__2-12-FULL-50-11 sp001774395	not type material	none	f	2	1	356160	629280	629280	1	3730	MEZX01000002.1	629280	1	100	MEZX01000002.1	691	455	1.97E-125	79.016	MFGJ01000001.240945.243923	Bacteria;Patescibacteria;ABY1;Candidatus Falkowbacteria;Candidatus Falkowbacteria bacterium RIFOXYC2_FULL_36_12	77259	283342	f	f	t	187699	629280	Scaffold	ASM177439v1
GCA_001774495	https://ftp.ncbi.nlm.nih.gov/genomes/all/GCA/001/774/495/GCA_001774495.1_ASM177449v1	GB_GCA_001774495.1	DgqqA	0	85.63	0	104	k__Bacteria (UID203)	58	0	639271	81.7089225640868	19	273273	34.9370865753158	782376	GB_GCA_001774495.1	t	d__Bacteria;p__Patescibacteria;c__Paceibacteria;o__UBA9983_A;f__UBA12079;g__UBA12079;s__UBA12079 sp001774495	not type material	none	f	4	4	139732	139732	112725	2	2582	MFAE01000002.1	none	0	none	none	1732	2174	0	89.781	LBQI01000004.35015.39100	Bacteria;Patescibacteria;Parcubacteria;Candidatus Campbellbacteria;Candidatus Campbellbacteria bacterium GW2011_GWD2_35_24	41167	52158	f	f	t	101777	101777	Scaffold	ASM177449v1
GCA_001774505	https://ftp.ncbi.nlm.nih.gov/genomes/all/GCA/001/774/505/GCA_001774505.1_ASM177450v1	GB_GCA_001774505.1	CtmjA	409	68.68	3.3	147	k__Bacteria (UID2495)	91	25	1680051	81.3549743909094	765	1330977	65.8024202459402	2065087	GB_GCA_001774505.1	t	d__Bacteria;p__RBG-13-66-14;c__RBG-13-66-14;o__RBG-13-66-14;f__RBG-13-66-14;g__RBG-13-66-14;s__RBG-13-66-14 sp001774505	not type material	none	f	128	43	19675	70410	9244	1	2993	MFAF01000073.1	none	0	none	none	2993	5528	0	100	MFAF01000073.275.3274	Bacteria;Candidatus Coatesbacteria;Candidatus Coatesbacteria bacterium RBG_13_66_14	2644	13586	f	f	t	5186	16376	Scaffold	ASM177450v1
GCA_001775355	https://ftp.ncbi.nlm.nih.gov/genomes/all/GCA/001/775/355/GCA_001775355.1_ASM177535v1	GB_GCA_001775355.1	CtmxA	291	71.33	3.3	147	k__Bacteria (UID2495)	91	0	1508983	77.3332192198533	779	825655	43.2952881755524	1951274	GB_GCA_001775355.1	t	d__Bacteria;p__Zixibacteria;c__MSB-5A5;o__MSB-5A5;f__RBG-16-43-9;g__RBG-16-43-9;s__RBG-16-43-9 sp001775355	not type material	none	f	106	46	19638	57503	28415	1	1927	MEWM01000072.1	none	0	none	none	1927	3537	0	100	MEWM01000072.26478.28415	Bacteria;Zixibacteria;candidate division Zixibacteria bacterium RBG_16_43_9	2448	12195	f	f	t	5499	14089	Scaffold	ASM177535v1
GCA_001775395	https://ftp.ncbi.nlm.nih.gov/genomes/all/GCA/001/775/395/GCA_001775395.1_ASM177539v1	GB_GCA_001775395.1	DgaxA	100	94.51	3.48	147	k__Bacteria (UID2495)	91	0	3439424	89.1308725119187	262	2052256	53.248160741645	3858847	GB_GCA_001775395.1	t	d__Bacteria;p__Zixibacteria;c__MSB-5A5;o__UBA10806;f__UBA10806;g__UBA10806;s__UBA10806 sp001775395	not type material	none	f	42	33	109269	139926	none	0	none	none	none	0	none	none	none	none	none	none	none	none	14710	22833	f	f	t	24694	33828	Scaffold	ASM177539v1
GCA_001775835	https://ftp.ncbi.nlm.nih.gov/genomes/all/GCA/001/775/835/GCA_001775835.1_ASM177583v1	GB_GCA_001775835.1	DnzoA	60	78.25	0	143	k__Bacteria (UID2495)	89	0	825466	89.419373009511	94	472859	51.3515568070875	923140	GB_GCA_001775835.1	t	d__Bacteria;p__Patescibacteria;c__Paceibacteria;o__GWC2-36-17;f__M10-OD1-4;g__WO2-46-25;s__WO2-46-25 sp001775835	not type material	none	f	18	7	44178	89281	10011	2	1333	MEYP01000008.1	none	0	none	none	1333	2451	0	99.85	MEYS01000001.564189.567272	Bacteria;Patescibacteria;Parcubacteria;Candidatus Azambacteria;Candidatus Azambacteria bacterium RIFCSPLOWO2_01_FULL_46_25	9796	32969	f	f	t	15817	51069	Scaffold	ASM177583v1
GCA_001776545	https://ftp.ncbi.nlm.nih.gov/genomes/all/GCA/001/776/545/GCA_001776545.1_ASM177654v1	GB_GCA_001776545.1	DnzlA	8	73.76	0	151	k__Bacteria (UID1452)	101	0	892851	89.7107776399013	35	413791	41.5818531157926	995255	GB_GCA_001776545.1	t	d__Bacteria;p__Patescibacteria;c__Microgenomatia;o__Curtissbacterales;f__GWA2-41-24;g__WO2-42-50;s__WO2-42-50 sp001776545	not type material	none	f	8	8	96314	96314	43339	2	3143	MFBZ01000005.1	none	0	none	none	3143	5805	0	100	MFBZ01000005.40194.43339	Bacteria;Patescibacteria;Microgenomatia;Candidatus Curtissbacteria;Candidatus Curtissbacteria bacterium RIFCSPLOWO2_12_FULL_41_16	28432	33175	f	f	t	49697	49697	Scaffold	ASM177654v1
GCA_001777515	https://ftp.ncbi.nlm.nih.gov/genomes/all/GCA/001/777/515/GCA_001777515.1_ASM177751v1	GB_GCA_001777515.1	BahiA	9	70.3	0.99	151	k__Bacteria (UID1452)	101	0	833785	90.7089634644528	36	438929	47.7545216377119	919187	GB_GCA_001777515.1	t	d__Bacteria;p__Patescibacteria;c__Doudnabacteria;o__UBA920;f__2-01-FULL-46-14;g__2-01-FULL-46-14;s__2-01-FULL-46-14 sp001777515	not type material	none	f	8	8	118202	118202	30962	1	4077	MFEF01000012.1	30962	1	107	MFEF01000012.1	1434	1328	0	83.891	MFEG01000018.748.4912	Bacteria;Patescibacteria;Gracilibacteria;Candidatus Doudnabacteria;Candidatus Doudnabacteria bacterium RIFCSPHIGHO2_01_52_17	25531	27854	f	f	t	34672	35173	Scaffold	ASM177751v1
GCA_001777585	https://ftp.ncbi.nlm.nih.gov/genomes/all/GCA/001/777/585/GCA_001777585.1_ASM177758v1	GB_GCA_001777585.1	BahuA	82	72.77	0.99	151	k__Bacteria (UID1452)	101	0	785537	89.2154858522602	102	440525	50.1815775144613	880494	GB_GCA_001777585.1	t	d__Bacteria;p__Patescibacteria;c__Doudnabacteria;o__UBA920;f__2-01-FULL-50-11;g__2-01-FULL-50-11;s__2-01-FULL-50-11 sp001777585	not type material	none	f	21	10	38646	56999	47385	1	3229	MFEO01000026.1	47385	1	108	MFEO01000026.1	3228	5899	0	100	MFEO01000026.16621.19851	Bacteria;Patescibacteria;Gracilibacteria;Candidatus Doudnabacteria;Candidatus Doudnabacteria bacterium RIFCSPHIGHO2_01_FULL_50_11	8607	23797	f	f	t	14062	31571	Scaffold	ASM177758v1
GCA_001777915	https://ftp.ncbi.nlm.nih.gov/genomes/all/GCA/001/777/915/GCA_001777915.1_ASM177791v1	GB_GCA_001777915.1	DhztA	0	100	1.1	147	k__Bacteria (UID2495)	91	0	2466831	90.1772779364914	10	1482137	54.1812190597905	2735535	GB_GCA_001777915.1	t	d__Bacteria;p__Edwardsbacteria;c__AC1;o__AC1;f__EtOH8;g__UBA2226;s__UBA2226 sp001777915	not type material	none	f	3	3	730764	958395	402934	1	3030	MFFN01000006.1	402934	1	111	MFFN01000006.1	3030	5596	0	100	MFFN01000006.275643.278679	Bacteria;Edwardsbacteria;Candidatus Edwardsbacteria bacterium RifOxyA12_full_54_48	273551	303948	t	f	f	317673	317673	Scaffold	ASM177791v1
GCA_001778095	https://ftp.ncbi.nlm.nih.gov/genomes/all/GCA/001/778/095/GCA_001778095.1_ASM177809v1	GB_GCA_001778095.1	DowoA	9	71.29	0	151	k__Bacteria (UID1452)	101	0	802665	87.794049607387	35	350362	38.3431007217471	914259	GB_GCA_001778095.1	t	d__Bacteria;p__Patescibacteria;c__ABY1;o__XYB2-FULL-38-15;f__XYB2-FULL-38-15;g__XYB2-FULL-38-15;s__XYB2-FULL-38-15 sp001778095	not type material	none	f	7	4	112877	182384	124775	1	3240	MFGA01000002.1	124775	1	86	MFGA01000002.1	3240	5984	0	100	MFGA01000002.94172.97429	Bacteria;Patescibacteria;ABY1;Candidatus Falkowbacteria;Candidatus Falkowbacteria bacterium RIFOXYA2_FULL_38_12	26107	39750	f	f	t	35408	78330	Scaffold	ASM177809v1
GCA_001778285	https://ftp.ncbi.nlm.nih.gov/genomes/all/GCA/001/778/285/GCA_001778285.1_ASM177828v1	GB_GCA_001778285.1	DoxfA	159	70.01	0	151	k__Bacteria (UID1452)	101	0	819645	87.8872197381542	139	436031	46.9989630782563	932610	GB_GCA_001778285.1	t	d__Bacteria;p__Patescibacteria;c__ABY1;o__BM507;f__XYC2-FULL-47-12;g__XYC2-FULL-47-12;s__XYC2-FULL-47-12 sp001778285	not type material	none	f	22	10	42277	98717	38077	2	3512	MFGL01000009.1	8193	1	93	MFGL01000015.1	1538	1690	0	86.866	MFFV01000016.11043.14952	Bacteria;Patescibacteria;ABY1;Candidatus Falkowbacteria bacterium RIFCSPLOWO2_02_FULL_45_15	6675	22746	f	f	t	14800	31150	Scaffold	ASM177828v1
GCA_001778455	https://ftp.ncbi.nlm.nih.gov/genomes/all/GCA/001/778/455/GCA_001778455.1_ASM177845v1	GB_GCA_001778455.1	CtnhA	427	76.27	0	105	k__Bacteria (UID209)	59	0	1659661	84.8905838647325	786	1067414	55.6801744351332	1955059	GB_GCA_001778455.1	t	d__Bacteria;p__Bipolaricaulota;c__Bipolaricaulia;o__RBG-16-55-9;f__RBG-16-55-9;g__RBG-16-55-9;s__RBG-16-55-9 sp001778455	not type material	none	f	114	29	24970	61730	36708	1	3013	MFGX01000047.1	36708	1	104	MFGX01000047.1	3013	5565	0	100	MFGX01000047.14775.17797	Bacteria;Bipolaricaulota;Bipolaricaulia;RBG-16-55-9;Candidatus Fraserbacteria bacterium RBG_16_55_9	2439	14699	f	f	t	5207	20082	Scaffold	ASM177845v1
GCA_001778905	https://ftp.ncbi.nlm.nih.gov/genomes/all/GCA/001/778/905/GCA_001778905.1_ASM177890v1	GB_GCA_001778905.1	BahgA	0	76.15	0	104	k__Bacteria (UID203)	58	0	691208	92.7278190969875	42	327976	44.018838220274	745416	GB_GCA_001778905.1	t	d__Bacteria;p__Patescibacteria;c__Paceibacteria;o__WO2-41-13;f__UBA11713;g__2-01-FULL-46-13;s__2-01-FULL-46-13 sp001778905	not type material	none	f	11	9	51039	64526	none	0	none	none	10698	1	82	MFIQ01000008.1	none	none	none	none	none	none	17740	23294	f	f	t	24003	29482	Scaffold	ASM177890v1
GCA_001779575	https://ftp.ncbi.nlm.nih.gov/genomes/all/GCA/001/779/575/GCA_001779575.1_ASM177957v1	GB_GCA_001779575.1	CduqA	32	63.79	1.12	143	k__Bacteria (UID2495)	89	0	469814	88.8565684381342	58	222663	42.1858836635633	528733	GB_GCA_001779575.1	t	d__Bacteria;p__Patescibacteria;c__Paceibacteria;o__UBA6257;f__MFKM01;g__MFKM01;s__MFKM01 sp001779575	not type material	none	f	15	13	30924	30924	22288	2	3426	MFKM01000017.1	none	0	none	none	921	979	0	85.993	MHKY01000016.29766.32716	Bacteria;Patescibacteria;Parcubacteria;Candidatus Liptonbacteria;Candidatus Liptonbacteria bacterium RIFCSPHIGHO2_12_FULL_60_13	9100	13914	f	f	t	12574	16517	Scaffold	ASM177957v1
GCA_001779955	https://ftp.ncbi.nlm.nih.gov/genomes/all/GCA/001/779/955/GCA_001779955.1_ASM177995v1	GB_GCA_001779955.1	BakfA	93	58.91	0	151	k__Bacteria (UID1452)	101	0	727739	84.4172310033709	110	395574	46.04232307866	862074	GB_GCA_001779955.1	t	d__Bacteria;p__Patescibacteria;c__Doudnabacteria;o__UBA920;f__2-02-FULL-46-11;g__2-02-FULL-46-11;s__2-02-FULL-46-11 sp001779955	not type material	none	f	21	9	40349	80117	none	0	none	none	none	0	none	none	none	none	none	none	none	none	7811	22686	f	f	t	14439	34736	Scaffold	ASM177995v1
GCA_001780035	https://ftp.ncbi.nlm.nih.gov/genomes/all/GCA/001/780/035/GCA_001780035.1_ASM178003v1	GB_GCA_001780035.1	DnzrA	15	71.62	0	151	k__Bacteria (UID1452)	101	0	821993	88.8572877108892	21	450677	48.7471863747527	925071	GB_GCA_001780035.1	t	d__Bacteria;p__Patescibacteria;c__Doudnabacteria;o__UBA920;f__O2-02-FULL-48-8;g__WO2-49-40;s__WO2-49-40 sp001780035	not type material	none	f	3	2	233812	431540	32335	2	552	MFEY01000006.1	9760	1	88	MFEY01000002.1	119	122	3.22E-26	85.714	CEUA01033458.3514.6517	Bacteria;Latescibacterota;Latescibacteria;marine metagenome	44025	102785	f	f	t	150737	177540	Scaffold	ASM178003v1
GCA_001780165	https://ftp.ncbi.nlm.nih.gov/genomes/all/GCA/001/780/165/GCA_001780165.1_ASM178016v1	GB_GCA_001780165.1	CtoiA	94	98.9	0	147	k__Bacteria (UID2495)	91	0	3324495	89.3124449268198	222	2640605	71.020202770014	3722320	GB_GCA_001780165.1	t	d__Bacteria;p__Eisenbacteria;c__RBG-16-71-46;o__RBG-16-71-46;f__RBG-16-71-46;g__RBG-16-71-46;s__RBG-16-71-46 sp001780165	not type material	none	f	33	24	245973	245973	38320	1	2994	MFFQ01000055.1	38320	1	107	MFFQ01000055.1	2994	5529	0	100	MFFQ01000055.1283.4292	Bacteria;Candidatus Eisenbacteria;Candidatus Eisenbacteria bacterium RBG_16_71_46	16748	29080	f	f	t	29168	40657	Scaffold	ASM178016v1
GCA_001780285	https://ftp.ncbi.nlm.nih.gov/genomes/all/GCA/001/780/285/GCA_001780285.1_ASM178028v1	GB_GCA_001780285.1	DowyA	9	73.6	0.11	151	k__Bacteria (UID1452)	101	0	1408639	87.2068936484234	40	552739	34.2242443117895	1615284	GB_GCA_001780285.1	t	d__Bacteria;p__Patescibacteria;c__ABY1;o__BM507;f__UBA12075;g__XYC2-34-220;s__XYC2-34-220 sp001780285	not type material	none	f	9	9	207050	207050	50219	1	3028	MFGN01000009.1	50219	1	109	MFGN01000009.1	3027	5590	0	100	MFGO01000010.3013.6043	Bacteria;Patescibacteria;ABY1;Candidatus Falkowbacteria;Candidatus Falkowbacteria bacterium RIFOXYD2_FULL_34_120	40376	43656	f	f	t	58140	58140	Scaffold	ASM178028v1
GCA_001780725	https://ftp.ncbi.nlm.nih.gov/genomes/all/GCA/001/780/725/GCA_001780725.1_ASM178072v1	GB_GCA_001780725.1	BvkkA	0	77.01	0	104	k__Bacteria (UID203)	58	0	812133	91.6319436217349	33	395190	44.5924125534429	886299	GB_GCA_001780725.1	t	d__Bacteria;p__Patescibacteria;c__Paceibacteria;o__WO2-41-13;f__2-01-FULL-45-33;g__GWA1-44-25;s__GWA1-44-25 sp001780725	not type material	none	f	5	5	155902	155902	34301	1	1904	MFIM01000012.1	none	0	none	none	300	377	2.23E-102	89.333	MFIF01000009.77292.80579	Bacteria;Patescibacteria;Parcubacteria;Candidatus Giovannonibacteria;Candidatus Giovannonibacteria bacterium RIFCSPLOWO2_01_FULL_46_32	26855	30562	f	f	t	51926	51926	Scaffold	ASM178072v1
GCA_001780825	https://ftp.ncbi.nlm.nih.gov/genomes/all/GCA/001/780/825/GCA_001780825.1_ASM178082v1	GB_GCA_001780825.1	BvmxA	282	94.51	0	147	k__Bacteria (UID2495)	91	0	3555253	85.2573341269335	631	2409499	58.066541223285	4170026	GB_GCA_001780825.1	t	d__Bacteria;p__Gemmatimonadota;c__Glassbacteria;o__GWA2-58-10;f__GWA2-58-10;g__GWA2-58-10;s__GWA2-58-10 sp001780825	not type material	none	f	111	69	39576	96168	none	0	none	none	none	0	none	none	none	none	none	none	none	none	6576	15855	f	f	t	12328	18200	Scaffold	ASM178082v1
GCA_001781205	https://ftp.ncbi.nlm.nih.gov/genomes/all/GCA/001/781/205/GCA_001781205.1_ASM178120v1	GB_GCA_001781205.1	BwxzA	0	85.48	0	104	k__Bacteria (UID203)	58	0	732559	88.4202356797912	29	401057	48.4102919413751	828497	GB_GCA_001781205.1	t	d__Bacteria;p__Patescibacteria;c__Paceibacteria;o__UBA9983_A;f__UBA2163;g__HO2-49-34;s__HO2-49-34 sp001781205	not type material	none	f	5	5	152592	152592	22693	2	428	MFLE01000001.1	8253	1	94	MFLE01000006.1	439	645	0	93.622	MFMN01000002.14109.17307	Bacteria;Patescibacteria;Parcubacteria;Candidatus Kaiserbacteria;Candidatus Kaiserbacteria bacterium RIFCSPLOWO2_12_FULL_50_10	28567	31865	f	f	t	48533	48533	Scaffold	ASM178120v1
GCA_001782015	https://ftp.ncbi.nlm.nih.gov/genomes/all/GCA/001/782/015/GCA_001782015.1_ASM178201v1	GB_GCA_001782015.1	BaewA	6	73.98	1.72	104	k__Bacteria (UID203)	58	0	1232854	89.8944617578818	78	484819	35.3688598439833	1371446	GB_GCA_001782015.1	t	d__Bacteria;p__Patescibacteria;c__Microgenomatia;o__Levybacterales;f__GWA1-39-11;g__2-01-FULL-36-15;s__2-01-FULL-36-15 sp001782015	not type material	none	f	15	14	91474	91474	25167	1	3175	MFNJ01000031.1	none	0	none	none	3167	5849	0	100	MFNJ01000031.21122.24290	Bacteria;Patescibacteria;Microgenomatia;Candidatus Levybacteria;Candidatus Levybacteria bacterium RIFCSPHIGHO2_01_FULL_36_15	17573	22857	f	f	t	30288	32012	Scaffold	ASM178201v1
GCA_001783145	https://ftp.ncbi.nlm.nih.gov/genomes/all/GCA/001/783/145/GCA_001783145.1_ASM178314v1	GB_GCA_001783145.1	BvpaA	0	69.47	0.99	151	k__Bacteria (UID1452)	101	0	773246	90.5158346463514	34	336679	39.4346219392924	854266	GB_GCA_001783145.1	t	d__Bacteria;p__Patescibacteria;c__ABY1;o__Magasanikbacterales;f__UBA10003;g__GWC2-40-17;s__GWC2-40-17 sp001783145	not type material	none	f	7	5	105238	141704	141704	2	1792	MFQT01000016.1	none	0	none	none	1792	3310	0	100	MFQT01000016.79051.82811	Bacteria;Patescibacteria;ABY1;Candidatus Magasanikbacteria;Candidatus Magasanikbacteria bacterium RIFOXYB2_FULL_38_10	25110	42713	f	f	t	39259	62874	Scaffold	ASM178314v1
GCA_001783715	https://ftp.ncbi.nlm.nih.gov/genomes/all/GCA/001/783/715/GCA_001783715.1_ASM178371v1	GB_GCA_001783715.1	DowxA	20	92.8	1.68	190	k__Bacteria (UID3187)	119	0	2803894	91.1428786895733	76	1739009	56.5327496522392	3076372	GB_GCA_001783715.1	t	d__Bacteria;p__SAR324;c__SAR324;o__XYD2-FULL-50-16;f__XYD2-FULL-50-16;g__XYC1-FULL-56-13;s__XYC1-FULL-56-13 sp001783715	not type material	none	f	12	11	576929	576929	none	0	none	none	none	0	none	none	none	none	none	none	none	none	40475	45240	f	f	t	70795	75688	Scaffold	ASM178371v1
GCA_001784175	https://ftp.ncbi.nlm.nih.gov/genomes/all/GCA/001/784/175/GCA_001784175.1_ASM178417v1	GB_GCA_001784175.1	BaolA	16	94.38	0	143	k__Bacteria (UID2495)	89	0	4125296	94.0074922583264	52	2691758	61.3426543657358	4388263	GB_GCA_001784175.1	t	d__Bacteria;p__Lindowbacteria;c__2-12-FULL-62-27;o__2-12-FULL-62-27;f__2-12-FULL-62-27;g__2-12-FULL-62-27;s__2-12-FULL-62-27 sp001784175	not type material	none	f	8	8	507730	507730	83090	1	3324	MFPR01000011.1	83090	1	112	MFPR01000011.1	3324	6139	0	100	MFPR01000011.78259.81621	Bacteria;Lindowbacteria;Candidatus Lindowbacteria bacterium RIFCSPLOWO2_12_FULL_62_27	84386	99733	t	f	f	190535	190535	Scaffold	ASM178417v1
GCA_001784585	https://ftp.ncbi.nlm.nih.gov/genomes/all/GCA/001/784/585/GCA_001784585.1_ASM178458v1	GB_GCA_001784585.1	BaiqA	20	96.58	0.85	171	k__Bacteria (UID1453)	117	0	1789502	92.1428188925779	66	673193	34.6826672958933	1942096	GB_GCA_001784585.1	t	d__Bacteria;p__Cyanobacteria;c__Vampirovibrionia;o__2-02-FULL-35-15;f__2-02-FULL-35-15;g__2-02-FULL-35-15;s__2-02-FULL-35-15 sp001784585	not type material	none	f	14	9	122896	166474	18026	2	3321	MFRN01000032.1	none	0	none	none	1455	713	0	76.22	CP000878.344441.347316	Bacteria;Cyanobacteria;Cyanobacteriia;Synechococcales;Cyanobiaceae;Prochlorococcus MIT9313;Prochlorococcus marinus str. MIT 9211	29409	43157	f	f	t	45920	70242	Scaffold	ASM178458v1
GCA_001784615	https://ftp.ncbi.nlm.nih.gov/genomes/all/GCA/001/784/615/GCA_001784615.1_ASM178461v1	GB_GCA_001784615.1	DlygA	84	89.49	1.71	171	k__Bacteria (UID1453)	117	0	2050730	83.482258803836	301	787155	32.1608313265712	2456486	GB_GCA_001784615.1	t	d__Bacteria;p__Cyanobacteria;c__Vampirovibrionia;o__Gastranaerophilales;f__UBA9579;g__UBA9579;s__UBA9579 sp001784615	not type material	none	f	59	46	82656	82656	36944	1	3003	MFRQ01000138.1	36944	1	109	MFRQ01000138.1	3003	5546	0	100	MFRQ01000138.6024.9035	Bacteria;Cyanobacteria;Vampirivibrionia;Gastranaerophilales;Candidatus Melainabacteria bacterium RIFOXYA2_FULL_32_9	8131	14365	f	f	t	12403	17981	Scaffold	ASM178461v1
GCA_001785735	https://ftp.ncbi.nlm.nih.gov/genomes/all/GCA/001/785/735/GCA_001785735.1_ASM178573v1	GB_GCA_001785735.1	CduxA	0	51.15	0	104	k__Bacteria (UID203)	58	0	357455	89.7823602546875	19	130850	32.8763061956197	398135	GB_GCA_001785735.1	t	d__Bacteria;p__Patescibacteria;c__Paceibacteria;o__UBA9983_A;f__UBA9973_B;g__MFUP01;s__MFUP01 sp001785735	not type material	none	f	4	4	56554	56554	29464	1	3012	MFUP01000004.1	none	0	none	none	3012	5563	0	100	MFUP01000004.16557.19578	Bacteria;Patescibacteria;Parcubacteria;Candidatus Nomurabacteria;Candidatus Nomurabacteria bacterium RIFCSPLOWO2_01_FULL_33_24	20947	24883	f	f	t	45817	46086	Scaffold	ASM178573v1
GCA_001787475	https://ftp.ncbi.nlm.nih.gov/genomes/all/GCA/001/787/475/GCA_001787475.1_ASM178747v1	GB_GCA_001787475.1	BakoA	32	53.51	0	151	k__Bacteria (UID1452)	101	0	663131	91.3038868771427	122	347806	48.0635345296958	726290	GB_GCA_001787475.1	t	d__Bacteria;p__Patescibacteria;c__Gracilibacteria;o__UBA1369;f__2-02-FULL-48-14;g__2-02-FULL-48-14;s__2-02-FULL-48-14 sp001787475	not type material	none	f	29	25	28194	28194	14524	1	2944	MFXB01000052.1	14524	1	98	MFXB01000052.1	2944	5437	0	100	MFXD01000065.995.3951	Bacteria;Patescibacteria;Gracilibacteria;Candidatus Peregrinibacteria;Candidatus Peregrinibacteria bacterium RIFCSPLOWO2_02_FULL_48_14	5931	9432	f	f	t	8453	10539	Scaffold	ASM178747v1
GCA_001788095	https://ftp.ncbi.nlm.nih.gov/genomes/all/GCA/001/788/095/GCA_001788095.1_ASM178809v1	GB_GCA_001788095.1	BamzA	15	77.43	0	104	k__Bacteria (UID203)	58	0	1010835	92.4567321500111	48	411012	37.5955296470057	1093306	GB_GCA_001788095.1	t	d__Bacteria;p__Patescibacteria;c__Microgenomatia;o__UBA1406;f__HO2-37-13b;g__2-12-FULL-37-7b;s__2-12-FULL-37-7b sp001788095	not type material	none	f	12	11	78735	78735	73456	1	3352	MFZX01000029.1	18784	1	94	MFZX01000003.1	3349	6185	0	100	MFZX01000029.60585.63934	Bacteria;Patescibacteria;Microgenomatia;Candidatus Roizmanbacteria;Candidatus Roizmanbacteria bacterium RIFCSPHIGHO2_12_FULL_37_23	22776	24295	f	f	t	27230	32004	Scaffold	ASM178809v1
GCA_001788215	https://ftp.ncbi.nlm.nih.gov/genomes/all/GCA/001/788/215/GCA_001788215.1_ASM178821v1	GB_GCA_001788215.1	BafvA	32	55.89	0.85	171	k__Bacteria (UID1453)	117	100	774944	90.8110185748319	98	343564	40.3842785725788	853359	GB_GCA_001788215.1	t	d__Bacteria;p__Patescibacteria;c__Microgenomatia;o__GCA-001788215;f__2-01-FULL-40-14;g__2-01-FULL-40-14;s__2-01-FULL-40-14 sp001788215	not type material	none	f	14	10	62223	92495	none	0	none	none	none	0	none	none	none	none	none	none	none	none	8681	17778	f	f	t	18830	26904	Scaffold	ASM178821v1
GCA_001788835	https://ftp.ncbi.nlm.nih.gov/genomes/all/GCA/001/788/835/GCA_001788835.1_ASM178883v1	GB_GCA_001788835.1	BvqlA	0	79.78	0	149	k__Bacteria (UID2329)	89	0	1359496	90.6445483094525	44	499570	33.3095076484449	1499810	GB_GCA_001788835.1	t	d__Bacteria;p__Patescibacteria;c__Gracilibacteria;o__UBA1369;f__GWF2-33-10;g__GWF2-33-10;s__GWF2-33-10 sp001788835	not type material	none	f	9	9	150817	150817	25303	2	2804	MFXK01000004.1	none	0	none	none	2804	5179	0	100	MFXE01000070.15707.18777	Bacteria;Patescibacteria;Gracilibacteria;Candidatus Peregrinibacteria;Candidatus Peregrinibacteria bacterium RIFOXYA12_FULL_33_12	34085	35709	f	f	t	54256	54256	Scaffold	ASM178883v1
GCA_001789205	https://ftp.ncbi.nlm.nih.gov/genomes/all/GCA/001/789/205/GCA_001789205.1_ASM178920v1	GB_GCA_001789205.1	DowtA	64	97.8	2.2	147	k__Bacteria (UID2495)	91	0	5052520	93.0236668578378	136	2713923	49.9790888483618	5431435	GB_GCA_001789205.1	t	d__Bacteria;p__Fibrobacterota;c__OXYB2-FULL-49-7;o__OXYB2-FULL-49-7;f__XYB2-FULL-49-35;g__XYB2-FULL-49-35;s__XYB2-FULL-49-35 sp001789205	not type material	none	f	26	24	191737	191737	96995	1	3009	MFYT01000026.1	96995	1	112	MFYT01000026.1	3009	5557	0	100	MFYT01000026.36081.39098	Bacteria;Fibrobacterota;Fibrobacteria;Fibrobacterales;Candidatus Raymondbacteria;Candidatus Raymondbacteria bacterium RIFOXYA2_FULL_49_16	39927	48494	t	f	f	67156	75892	Scaffold	ASM178920v1
GCA_001789695	https://ftp.ncbi.nlm.nih.gov/genomes/all/GCA/001/789/695/GCA_001789695.1_ASM178969v1	GB_GCA_001789695.1	BaftA	39	75.78	0	104	k__Bacteria (UID203)	58	0	1034190	90.4777818993694	86	413637	36.2121266505641	1143032	GB_GCA_001789695.1	t	d__Bacteria;p__Patescibacteria;c__Microgenomatia;o__UBA1406;f__GWC2-37-13;g__2-01-FULL-40-13;s__2-01-FULL-40-13 sp001789695	not type material	none	f	16	14	67386	84299	84299	1	3066	MGAI01000035.1	5644	1	101	MGAI01000051.1	3065	5661	0	100	MGAI01000035.40085.43156	Bacteria;Patescibacteria;Microgenomatia;Candidatus Roizmanbacteria;Candidatus Roizmanbacteria bacterium RIFCSPLOWO2_01_FULL_37_16	13282	19050	f	f	t	18325	26586	Scaffold	ASM178969v1
GCA_001790445	https://ftp.ncbi.nlm.nih.gov/genomes/all/GCA/001/790/445/GCA_001790445.1_ASM179044v1	GB_GCA_001790445.1	BanfA	14	72.69	0	161	k__Bacteria (UID1452)	108	0	775779	90.6091228266887	13	352512	41.1801057212114	856182	GB_GCA_001790445.1	t	d__Bacteria;p__Patescibacteria;c__Saccharimonadia;o__Saccharimonadales;f__2-12-FULL-41-12;g__2-12-FULL-41-12;s__2-12-FULL-41-12 sp001790445	not type material	none	f	3	2	218866	280162	8419	1	2879	MGCQ01000005.1	8419	1	108	MGCQ01000005.1	680	872	0	90	CP007496.122575.125684	Bacteria;Patescibacteria;Gracilibacteria;Candidatus Peregrinibacteria;Candidatus Saccharibacteria oral taxon TM7x	65849	95131	f	f	t	155302	218866	Scaffold	ASM179044v1
GCA_001790455	https://ftp.ncbi.nlm.nih.gov/genomes/all/GCA/001/790/455/GCA_001790455.1_ASM179045v1	GB_GCA_001790455.1	BakjA	33	54.65	0.09	171	k__Bacteria (UID1453)	117	0	586140	88.6074418520277	148	306799	46.7946762493365	661502	GB_GCA_001790455.1	t	d__Bacteria;p__Patescibacteria;c__Saccharimonadia;o__Saccharimonadales;f__UBA10212_A;g__2-02-FULL-47-12;s__2-02-FULL-47-12 sp001790455	not type material	none	f	24	14	33839	46058	46058	1	1752	MGCP01000036.1	46058	1	97	MGCP01000036.1	1450	1485	0	86	CP025011.1286010.1289177	Bacteria;Patescibacteria;Gracilibacteria;Candidatus Saccharibacteria bacterium YM_S32_TM7_50_20	4430	13781	f	f	t	7948	15935	Scaffold	ASM179045v1
GCA_001790575	https://ftp.ncbi.nlm.nih.gov/genomes/all/GCA/001/790/575/GCA_001790575.1_ASM179057v1	GB_GCA_001790575.1	DfugA	7	73.22	0	151	k__Bacteria (UID1452)	101	0	687786	89.4532032390054	55	362058	47.1249287382174	768878	GB_GCA_001790575.1	t	d__Bacteria;p__Patescibacteria;c__Saccharimonadia;o__Saccharimonadales;f__UBA10212;g__UBA10212;s__UBA10212 sp001790575	not type material	none	f	10	10	55339	55339	7239	4	626	MGCV01000025.1	7239	1	95	MGCV01000025.1	185	159	2.8E-37	82.703	CP007496.122575.125684	Bacteria;Patescibacteria;Gracilibacteria;Candidatus Peregrinibacteria;Candidatus Saccharibacteria oral taxon TM7x	13969	18753	f	f	t	28675	29322	Scaffold	ASM179057v1
GCA_001790815	https://ftp.ncbi.nlm.nih.gov/genomes/all/GCA/001/790/815/GCA_001790815.1_ASM179081v1	GB_GCA_001790815.1	BvmrA	0	64.36	0	151	k__Bacteria (UID1452)	101	0	917039	89.6589584750999	28	476902	46.6272844242645	1022808	GB_GCA_001790815.1	t	d__Bacteria;p__Patescibacteria;c__ABY1;o__SG8-24;f__GWA2-47-26;g__GWA2-47-26;s__GWA2-47-26 sp001790815	not type material	none	f	7	7	98600	98600	88028	2	3328	MGDU01000001.1	88028	1	106	MGDU01000001.1	655	388	1.81E-105	78.321	MFGA01000002.94172.97429	Bacteria;Patescibacteria;ABY1;Candidatus Falkowbacteria;Candidatus Falkowbacteria bacterium RIFOXYA2_FULL_38_12	36528	37881	f	f	t	51632	56921	Scaffold	ASM179081v1
GCA_001790855	https://ftp.ncbi.nlm.nih.gov/genomes/all/GCA/001/790/855/GCA_001790855.1_ASM179085v1	GB_GCA_001790855.1	BaiuA	48	94.02	3.42	188	k__Bacteria (UID3187)	117	0	2380990	88.8022204750957	69	1005482	37.5129040357593	2681228	GB_GCA_001790855.1	t	d__Bacteria;p__Schekmanbacteria;c__GWA2-38-11;o__GWA2-38-11;f__GWA2-38-11;g__2-02-FULL-38-14-A;s__2-02-FULL-38-14-A sp001790855	not type material	none	f	12	10	264400	264400	19776	1	3042	MGDH01000027.1	19776	1	110	MGDH01000027.1	3042	5618	0	100	MGDH01000027.16725.19776	Bacteria;Schekmanbacteria;Candidatus Schekmanbacteria;Candidatus Schekmanbacteria bacterium RIFCSPLOWO2_02_FULL_38_14	38846	62354	t	f	f	74588	94423	Scaffold	ASM179085v1
GCA_001791465	https://ftp.ncbi.nlm.nih.gov/genomes/all/GCA/001/791/465/GCA_001791465.1_ASM179146v1	GB_GCA_001791465.1	BakrA	164	58.37	0	151	k__Bacteria (UID1452)	101	0	808372	83.5623348646045	263	472894	49.4137463702013	967388	GB_GCA_001791465.1	t	d__Bacteria;p__Patescibacteria;c__ABY1;o__2-02-FULL-49-11;f__2-02-FULL-49-11;g__2-02-FULL-49-11;s__2-02-FULL-49-11 sp001791465	not type material	none	f	42	23	23250	39766	28130	2	3377	MGER01000067.1	28130	1	103	MGER01000067.1	761	505	1.75E-140	79.369	MFGO01000010.3013.6043	Bacteria;Patescibacteria;ABY1;Candidatus Falkowbacteria;Candidatus Falkowbacteria bacterium RIFOXYD2_FULL_34_120	3639	12402	f	f	t	7445	13685	Scaffold	ASM179146v1
GCA_001791615	https://ftp.ncbi.nlm.nih.gov/genomes/all/GCA/001/791/615/GCA_001791615.1_ASM179161v1	GB_GCA_001791615.1	DgwpA	50	76.19	0	143	k__Bacteria (UID2495)	89	0	846610	86.8753662093091	128	389978	40.1740148054747	974511	GB_GCA_001791615.1	t	d__Bacteria;p__Patescibacteria;c__ABY1;o__SG8-24;f__GWF2-40-263;g__UBA12396;s__UBA12396 sp001791615	not type material	none	f	26	17	41135	46136	6621	2	1850	MGEY01000041.1	7653	1	80	MGEY01000033.1	1850	3417	0	100	MGFC01000032.1.2688	Bacteria;Patescibacteria;ABY1;Candidatus Uhrbacteria;Candidatus Uhrbacteria bacterium RIFOXYB2_FULL_41_18	7584	15226	f	f	t	11152	19473	Scaffold	ASM179161v1
GCA_001791745	https://ftp.ncbi.nlm.nih.gov/genomes/all/GCA/001/791/745/GCA_001791745.1_ASM179174v1	GB_GCA_001791745.1	DhktA	16	69.8	0	151	k__Bacteria (UID1452)	101	0	886460	85.5156978791343	37	488484	47.1280380972963	1036605	GB_GCA_001791745.1	t	d__Bacteria;p__Patescibacteria;c__ABY1;o__SG8-24;f__SG8-24;g__UBA1561;s__UBA1561 sp001791745	not type material	none	f	9	8	98662	104174	68730	1	3167	MGFG01000009.1	68730	1	110	MGFG01000009.1	3165	5746	0	100	MGFG01000009.4308.7484	Bacteria;Patescibacteria;ABY1;Candidatus Uhrbacteria;Candidatus Uhrbacteria bacterium RIFOXYC2_FULL_47_19	28014	30488	f	f	t	36737	38986	Scaffold	ASM179174v1
GCA_001792215	https://ftp.ncbi.nlm.nih.gov/genomes/all/GCA/001/792/215/GCA_001792215.1_ASM179221v1	GB_GCA_001792215.1	DnziA	97	73.98	0	104	k__Bacteria (UID203)	58	0	914701	89.4734113522629	81	385195	37.7345459746356	1022316	GB_GCA_001792215.1	t	d__Bacteria;p__Patescibacteria;c__Microgenomatia;o__GWA2-44-7;f__UBA8517;g__WO2-39-10b;s__WO2-39-10b sp001792215	not type material	none	f	14	9	73738	115984	none	0	none	none	none	0	none	none	none	none	none	none	none	none	12603	24934	f	f	t	20900	36938	Scaffold	ASM179221v1
GCA_001793855	https://ftp.ncbi.nlm.nih.gov/genomes/all/GCA/001/793/855/GCA_001793855.1_ASM179385v1	GB_GCA_001793855.1	BvnsA	9	76.85	0	104	k__Bacteria (UID203)	58	0	538904	91.5119827335882	24	263354	44.7536927395947	588889	GB_GCA_001793855.1	t	d__Bacteria;p__Patescibacteria;c__Paceibacteria;o__UBA6257;f__GWB1-45-9;g__GWB1-45-9;s__GWB1-45-9 sp001793855	not type material	none	f	4	2	162520	217908	24179	2	1647	MGIR01000009.1	none	0	none	none	1647	3042	0	100	MGIR01000009.17920.21858	Bacteria;Patescibacteria;Parcubacteria;Candidatus Wolfebacteria;Candidatus Wolfebacteria bacterium RIFCSPLOWO2_01_FULL_45_19	24519	58888	f	f	t	36525	80822	Scaffold	ASM179385v1
GCA_001793865	https://ftp.ncbi.nlm.nih.gov/genomes/all/GCA/001/793/865/GCA_001793865.1_ASM179386v1	GB_GCA_001793865.1	DnzpA	35	73.43	0.56	143	k__Bacteria (UID2495)	89	0	648076	88.8013768080197	42	343134	47.0702980320502	729804	GB_GCA_001793865.1	t	d__Bacteria;p__Patescibacteria;c__Paceibacteria;o__UBA6257;f__UBA9933;g__WO2-47-17b;s__WO2-47-17b sp001793865	not type material	none	f	6	4	86621	170580	71399	2	2463	MGIS01000012.1	none	0	none	none	1084	726	0	79.889	CP011209.819681.822630	Bacteria;Patescibacteria;Parcubacteria;Candidatus Wolfebacteria;Candidatus Wolfebacteria bacterium GW2011_GWB1_47_1	17357	29192	f	f	t	44847	71399	Scaffold	ASM179386v1
GCA_001794215	https://ftp.ncbi.nlm.nih.gov/genomes/all/GCA/001/794/215/GCA_001794215.1_ASM179421v1	GB_GCA_001794215.1	BvmhA	0	79.6	0	104	k__Bacteria (UID203)	58	0	851763	87.7338288446504	23	428569	44.1481449433017	970849	GB_GCA_001794215.1	t	d__Bacteria;p__Patescibacteria;c__Paceibacteria;o__2-02-FULL-40-12;f__GWA2-44-9;g__GWA2-44-9;s__GWA2-44-9 sp001794215	not type material	none	f	6	6	171550	171550	75381	1	3370	MGJK01000011.1	none	0	none	none	761	699	0	83.706	MGKM01000011.1.3839	Bacteria;Patescibacteria;Parcubacteria;Candidatus Yanofskybacteria;Candidatus Yanofskybacteria bacterium RIFCSPLOWO2_01_FULL_44_88	42206	48542	f	f	t	59152	59152	Scaffold	ASM179421v1
GCA_001794905	https://ftp.ncbi.nlm.nih.gov/genomes/all/GCA/001/794/905/GCA_001794905.1_ASM179490v1	GB_GCA_001794905.1	BanwA	77	77.7	1.95	230	k__Bacteria (UID2982)	148	16.67	1182883	93.9926927954587	134	608574	48.4528424466944	1258484	GB_GCA_001794905.1	t	d__Bacteria;p__Chlamydiota;c__Chlamydiia;o__2-12-FULL-49-11;f__2-12-FULL-49-11;g__2-12-FULL-49-11;s__2-12-FULL-49-11 sp001794905	not type material	none	f	30	17	40788	88894	13906	1	982	MGLW01000023.1	13906	1	109	MGLW01000023.1	985	1297	0	90.558	U68460.1838.5445	Bacteria;Verrucomicrobiota;Chlamydiae;Chlamydiales;Simkaniaceae;Simkania;Simkania negevensis	9373	17725	f	f	t	14272	21854	Scaffold	ASM179490v1
GCA_001795385	https://ftp.ncbi.nlm.nih.gov/genomes/all/GCA/001/795/385/GCA_001795385.1_ASM179538v1	GB_GCA_001795385.1	DgxaA	17	79.6	3.58	263	o__Clostridiales (UID1212)	149	0	1717429	86.9884248695373	50	622114	31.5115211248058	1974319	GB_GCA_001795385.1	t	d__Bacteria;p__Firmicutes_A;c__Clostridia;o__Lachnospirales;f__UBA12420;g__UBA12420;s__UBA12420 sp001795385	not type material	none	f	12	12	188815	188815	none	0	none	none	none	0	none	none	none	none	none	none	none	none	39485	42006	f	f	t	56045	56045	Scaffold	ASM179538v1
GCA_001796285	https://ftp.ncbi.nlm.nih.gov/genomes/all/GCA/001/796/285/GCA_001796285.1_ASM179628v1	GB_GCA_001796285.1	BakdA	0	93.92	1.35	230	k__Bacteria (UID2982)	148	0	1440104	93.3809368803423	29	690096	44.748461094032	1542182	GB_GCA_001796285.1	t	d__Bacteria;p__Chlamydiota;c__Chlamydiia;o__Chlamydiales;f__SM23-39;g__2-02-FULL-45-22;s__2-02-FULL-45-22 sp001796285	not type material	none	f	6	6	156707	156707	none	0	none	none	none	0	none	none	none	none	none	none	none	none	53178	55077	f	f	t	101533	101533	Scaffold	ASM179628v1
GCA_001797335	https://ftp.ncbi.nlm.nih.gov/genomes/all/GCA/001/797/335/GCA_001797335.1_ASM179733v1	GB_GCA_001797335.1	BaiwA	0	90.59	0.84	190	k__Bacteria (UID3187)	119	0	1893524	94.7215716328121	31	755220	37.7886045756425	1999042	GB_GCA_001797335.1	t	d__Bacteria;p__Bdellovibrionota;c__O2-12-FULL-43-9;o__2-02-FULL-40-11;f__2-02-FULL-40-11;g__2-02-FULL-38-15-A;s__2-02-FULL-38-15-A sp001797335	not type material	none	f	5	4	281420	334101	78852	1	3021	MGPE01000013.1	78852	1	100	MGPE01000013.1	2589	1829	0	79.915	CP001661.3768796.3771749	Bacteria;Desulfobacterota;Desulfuromonadia;Geobacterales;Geobacteraceae;Geobacter;Geobacter sp. M21	64469	105212	t	f	f	165774	220382	Scaffold	ASM179733v1
GCA_001797365	https://ftp.ncbi.nlm.nih.gov/genomes/all/GCA/001/797/365/GCA_001797365.1_ASM179736v1	GB_GCA_001797365.1	DftwA	46	86.45	1.94	247	c__Deltaproteobacteria (UID3216)	155	0	2238802	90.8937812842937	138	1113042	45.2437889694683	2463097	GB_GCA_001797365.1	t	d__Bacteria;p__UBA10199;c__UBA10199;o__UBA10199;f__UBA10199;g__UBA10199;s__UBA10199 sp001797365	not type material	none	f	24	15	106723	154296	78204	1	3677	MGPH01000007.1	78204	1	111	MGPH01000007.1	3677	6791	0	100	MGPH01000007.41153.44842	Bacteria;Desulfobacterota;uncultured;Deltaproteobacteria bacterium GWA2_45_12	17827	36222	f	f	t	29640	55476	Scaffold	ASM179736v1
GCA_001797495	https://ftp.ncbi.nlm.nih.gov/genomes/all/GCA/001/797/495/GCA_001797495.1_ASM179749v1	GB_GCA_001797495.1	BvpbA	73	91.61	0.67	247	c__Deltaproteobacteria (UID3216)	155	0	1577343	90.0801979163276	152	735259	42.1213067327385	1751043	GB_GCA_001797495.1	t	d__Bacteria;p__Desulfobacterota_F;c__GWC2-55-46;o__GWC2-55-46;f__GWC2-42-11;g__GWC2-42-11;s__GWC2-42-11 sp001797495	not type material	none	f	23	19	74171	85098	none	0	none	none	none	0	none	none	none	none	none	none	none	none	11484	23986	f	f	t	24642	32518	Scaffold	ASM179749v1
GCA_001797615	https://ftp.ncbi.nlm.nih.gov/genomes/all/GCA/001/797/615/GCA_001797615.1_ASM179761v1	GB_GCA_001797615.1	BvpnA	137	99.16	0.84	190	k__Bacteria (UID3187)	119	0	2058412	91.2079488345177	175	1494097	66.345514242045	2256834	GB_GCA_001797615.1	t	d__Bacteria;p__Desulfobacterota_E;c__MBNT15;o__MBNT15;f__MBNT15;g__GWC2-65-14;s__GWC2-65-14 sp001797615	not type material	none	f	26	16	95023	123423	55442	1	210	MGPV01000003.1	55442	1	111	MGPV01000003.1	213	257	2.97E-67	88.732	AQRO01000115.19694.22739	Bacteria;Latescibacterota;Latescibacteria;Latescibacterales;Latescibacteraceae;Candidatus Latescibacter;Latescibacteria bacterium SCGC AAA257-K07	12869	33684	f	f	t	28388	54640	Scaffold	ASM179761v1
GCA_001797815	https://ftp.ncbi.nlm.nih.gov/genomes/all/GCA/001/797/815/GCA_001797815.1_ASM179781v1	GB_GCA_001797815.1	CtmiA	502	89.66	2.74	247	c__Deltaproteobacteria (UID3216)	155	0	4067810	85.8722925637623	767	2872248	61.1484917830293	4737046	GB_GCA_001797815.1	t	d__Bacteria;p__RBG-13-61-14;c__RBG-13-61-14;o__RBG-13-61-14;f__RBG-13-61-14;g__RBG-13-61-14;s__RBG-13-61-14 sp001797815	not type material	none	f	103	29	53843	193489	none	0	none	none	none	0	none	none	none	none	none	none	none	none	6124	35886	f	f	t	14135	54834	Scaffold	ASM179781v1
GCA_001797905	https://ftp.ncbi.nlm.nih.gov/genomes/all/GCA/001/797/905/GCA_001797905.1_ASM179790v1	GB_GCA_001797905.1	CtnfA	313	82.58	4.52	247	c__Deltaproteobacteria (UID3216)	155	14.29	1935994	81.6611515692192	728	1252461	53.8042854890586	2370765	GB_GCA_001797905.1	t	d__Bacteria;p__Desulfobacterota;c__BSN033;o__B13-G15;f__RBG-16-54-18;g__RBG-16-54-11;s__RBG-16-54-11 sp001797905	not type material	none	f	92	35	40571	67850	none	0	none	none	none	0	none	none	none	none	none	none	none	none	3197	17055	f	f	t	7288	21589	Scaffold	ASM179790v1
GCA_001798075	https://ftp.ncbi.nlm.nih.gov/genomes/all/GCA/001/798/075/GCA_001798075.1_ASM179807v1	GB_GCA_001798075.1	CycdA	7	88.06	0.65	247	c__Deltaproteobacteria (UID3216)	155	0	2068227	92.9281696462872	15	980523	44.0563314719727	2225619	GB_GCA_001798075.1	t	d__Bacteria;p__UBA10199;c__UBA10199;o__SPLOWO2-01-44-7;f__SPLOWO2-01-44-7;g__SPLOWO2-01-44-7;s__SPLOWO2-01-44-7 sp001798075	not type material	none	f	3	3	474425	474425	252608	2	1750	MGRG01000014.1	252608	1	111	MGRG01000014.1	1750	3232	0	100	MGRG01000014.49948.53665	Bacteria;Desulfobacterota;uncultured;Deltaproteobacteria bacterium RIFCSPHIGHO2_01_FULL_43_49	148374	148374	f	f	t	321579	321579	Contig	ASM179807v1
GCA_001798135	https://ftp.ncbi.nlm.nih.gov/genomes/all/GCA/001/798/135/GCA_001798135.1_ASM179813v1	GB_GCA_001798135.1	BaneA	0	94.12	0	190	k__Bacteria (UID3187)	119	0	2008271	93.0753929448362	33	847281	39.2688771064682	2157682	GB_GCA_001798135.1	t	d__Bacteria;p__UBA10199;c__UBA10199;o__UBA10199;f__2-12-FULL-40-28;g__2-12-FULL-40-28;s__2-12-FULL-40-28 sp001798135	not type material	none	f	6	6	284941	284941	284941	1	3442	MGRJ01000024.1	284941	1	111	MGRJ01000024.1	3442	6357	0	100	MGSL01000021.270685.274430	Bacteria;Desulfobacterota;uncultured;Deltaproteobacteria bacterium RIFCSPLOWO2_12_FULL_40_28	65383	69602	t	f	f	116274	127911	Scaffold	ASM179813v1
GCA_001798165	https://ftp.ncbi.nlm.nih.gov/genomes/all/GCA/001/798/165/GCA_001798165.1_ASM179816v1	GB_GCA_001798165.1	DftkA	0	88.04	0.65	247	c__Deltaproteobacteria (UID3216)	155	0	1943444	88.8931782868439	131	929992	42.5417495971079	2186269	GB_GCA_001798165.1	t	d__Bacteria;p__Desulfobacterota_F;c__GWC2-55-46;o__GWC2-55-46;f__UBA9637;g__UBA10170;s__UBA10170 sp001798165	not type material	none	f	35	34	64981	64981	none	0	none	none	15750	1	107	MGRL01000104.1	none	none	none	none	none	none	16687	17351	f	f	t	19671	20122	Scaffold	ASM179816v1
GCA_001798265	https://ftp.ncbi.nlm.nih.gov/genomes/all/GCA/001/798/265/GCA_001798265.1_ASM179826v1	GB_GCA_001798265.1	CjitA	275	77.06	0.42	190	k__Bacteria (UID3187)	119	0	1539276	88.0807840359172	341	748482	43.079216440138	1747573	GB_GCA_001798265.1	t	d__Bacteria;p__Bdellovibrionota;c__O2-12-FULL-43-9;o__O2-12-FULL-43-9;f__O2-12-FULL-43-9;g__O2-12-FULL-43-9;s__O2-12-FULL-43-9 sp001798265	not type material	none	f	68	35	32030	103909	none	0	none	none	none	0	none	none	none	none	none	none	none	none	5095	13139	f	f	t	7951	14759	Scaffold	ASM179826v1
GCA_001798715	https://ftp.ncbi.nlm.nih.gov/genomes/all/GCA/001/798/715/GCA_001798715.1_ASM179871v1	GB_GCA_001798715.1	BakvA	28	89.92	0.84	190	k__Bacteria (UID3187)	119	0	1583753	91.305959565445	178	851048	49.2146342535353	1734556	GB_GCA_001798715.1	t	d__Bacteria;p__UBA10199;c__UBA10199;o__2-02-FULL-50-16;f__2-02-FULL-50-16;g__2-02-FULL-50-16;s__2-02-FULL-50-16 sp001798715	not type material	none	f	28	20	86264	95817	22861	2	2577	MGSF01000066.1	5513	1	109	MGSF01000043.1	2577	4759	0	100	MGSF01000066.1.2588	Bacteria;Desulfobacterota;uncultured;Deltaproteobacteria bacterium RIFCSPLOWO2_02_FULL_50_16	9715	19272	f	f	t	18167	24239	Scaffold	ASM179871v1
GCA_001799195	https://ftp.ncbi.nlm.nih.gov/genomes/all/GCA/001/799/195/GCA_001799195.1_ASM179919v1	GB_GCA_001799195.1	DpcvA	216	67.86	0.48	247	c__Deltaproteobacteria (UID3216)	155	0	4215055	90.8203871979184	481	2810173	60.632716305766	4641089	GB_GCA_001799195.1	t	d__Bacteria;p__Bdellovibrionota;c__YA12-FULL-61-11;o__YA12-FULL-61-11;f__YA12-FULL-61-11;g__YA12-FULL-61-11;s__YA12-FULL-61-11 sp001799195	not type material	none	f	105	89	54618	54618	39140	1	988	MGSU01000161.1	39140	1	112	MGSU01000161.1	988	1184	0	88.36	CP003360.3284783.3287776	Bacteria;Desulfobacterota;Desulfomonilia;Desulfomonilales;Desulfomonilaceae;Desulfomonile;Desulfomonile tiedjei DSM 6799	9636	13570	f	f	t	13859	17262	Scaffold	ASM179919v1
GCA_001799575	https://ftp.ncbi.nlm.nih.gov/genomes/all/GCA/001/799/575/GCA_001799575.1_ASM179957v1	GB_GCA_001799575.1	DpcrA	9	96.63	0	143	k__Bacteria (UID2495)	89	0	2455161	92.1575847662804	33	1502767	56.4103632482242	2664090	GB_GCA_001799575.1	t	d__Bacteria;p__Elusimicrobiota;c__Elusimicrobia;o__Elusimicrobiales;f__UBA9959;g__YA12-FULL-51-18;s__YA12-FULL-51-18 sp001799575	not type material	none	f	7	7	284024	284024	14077	1	375	MGTT01000025.1	14077	1	110	MGTT01000025.1	376	475	1.43E-132	89.628	MGUP01000120.19444.22471	Bacteria;Elusimicrobiota;Elusimicrobia;Elusimicrobiales;Elusimicrobiaceae;Elusimicrobium;Elusimicrobia bacterium RIFCSPHIGHO2_02_FULL_61_10	80727	88803	f	f	t	119204	119204	Scaffold	ASM179957v1
GCA_001800075	https://ftp.ncbi.nlm.nih.gov/genomes/all/GCA/001/800/075/GCA_001800075.1_ASM180007v1	GB_GCA_001800075.1	BaihA	353	88.76	0	143	k__Bacteria (UID2495)	89	0	2030391	91.8115774261172	342	1302979	59.1484841538067	2211476	GB_GCA_001800075.1	t	d__Bacteria;p__Elusimicrobiota;c__Elusimicrobia;o__2-01-FULL-59-12;f__2-01-FULL-59-12;g__2-01-FULL-59-12;s__2-01-FULL-59-12 sp001800075	not type material	none	f	65	16	42524	144091	82498	1	3016	MGUR01000062.1	82498	1	109	MGUR01000062.1	3016	5570	0	100	MGUR01000062.12985.16015	Bacteria;Elusimicrobiota;Elusimicrobia;Elusimicrobiales;Elusimicrobiaceae;Elusimicrobium;Elusimicrobia bacterium RIFCSPLOWO2_01_FULL_59_12	6442	28720	f	f	t	10921	42193	Scaffold	ASM180007v1
GCA_001800135	https://ftp.ncbi.nlm.nih.gov/genomes/all/GCA/001/800/135/GCA_001800135.1_ASM180013v1	GB_GCA_001800135.1	BajcA	0	94.38	1.69	143	k__Bacteria (UID2495)	89	0	2392146	94.7537286208114	30	966928	38.3014592873101	2524593	GB_GCA_001800135.1	t	d__Bacteria;p__Elusimicrobiota;c__Elusimicrobia;o__2-02-FULL-39-32;f__2-02-FULL-39-32;g__2-02-FULL-39-32;s__2-02-FULL-39-32 sp001800135	not type material	none	f	6	6	386443	386443	103003	3	2350	MGUU01000022.1	103003	1	109	MGUU01000022.1	2312	1483	0	78.936	MGUR01000062.12985.16015	Bacteria;Elusimicrobiota;Elusimicrobia;Elusimicrobiales;Elusimicrobiaceae;Elusimicrobium;Elusimicrobia bacterium RIFCSPLOWO2_01_FULL_59_12	84150	93503	t	f	f	141937	141937	Scaffold	ASM180013v1
GCA_001800185	https://ftp.ncbi.nlm.nih.gov/genomes/all/GCA/001/800/185/GCA_001800185.1_ASM180018v1	GB_GCA_001800185.1	CjizA	76	68.59	0	143	k__Bacteria (UID2495)	89	0	1798284	91.5593848058845	243	1154691	58.8916832381039	1964063	GB_GCA_001800185.1	t	d__Bacteria;p__Elusimicrobiota;c__Elusimicrobia;o__02-12-FULL-59-9;f__O2-12-FULL-59-9;g__O2-12-FULL-59-9;s__O2-12-FULL-59-9 sp001800185	not type material	none	f	53	43	50369	56132	7220	1	305	MGUX01000050.1	7220	1	112	MGUX01000050.1	302	265	2.68E-69	83.113	MGTY01000053.13749.16747	Bacteria;Elusimicrobiota;Elusimicrobia;Elusimicrobiales;Elusimicrobiaceae;Elusimicrobium;Elusimicrobia bacterium GWA2_69_24	8069	11485	f	f	t	10994	12996	Scaffold	ASM180018v1
GCA_001800285	https://ftp.ncbi.nlm.nih.gov/genomes/all/GCA/001/800/285/GCA_001800285.1_ASM180028v1	GB_GCA_001800285.1	DovrA	0	94.38	3.37	143	k__Bacteria (UID2495)	89	0	2829071	91.5231443573952	93	1188845	38.468458061487	3091099	GB_GCA_001800285.1	t	d__Bacteria;p__Elusimicrobiota;c__Endomicrobia;o__CG1-02-37-114;f__XYA2-FULL-39-19;g__XYA2-FULL-39-19;s__XYA2-FULL-39-19 sp001800285	not type material	none	f	19	18	185681	185681	38463	2	2683	MGVC01000051.1	13270	1	108	MGVC01000023.1	2683	4955	0	100	MGVC01000051.1.2690	Bacteria;Elusimicrobiota;Elusimicrobia bacterium RIFOXYA2_FULL_39_19	33230	35943	t	f	f	52742	55559	Scaffold	ASM180028v1
GCA_001800315	https://ftp.ncbi.nlm.nih.gov/genomes/all/GCA/001/800/315/GCA_001800315.1_ASM180031v1	GB_GCA_001800315.1	DovvA	0	96.56	0	143	k__Bacteria (UID2495)	89	0	2225545	92.2112392268748	23	1152900	47.7693151034567	2413529	GB_GCA_001800315.1	t	d__Bacteria;p__Elusimicrobiota;c__Endomicrobia;o__Endomicrobiales;f__XYA2-FULL-47-53;g__XYA2-FULL-47-53;s__XYA2-FULL-47-53 sp001800315	not type material	none	f	5	5	318976	318976	13908	1	328	MGVE01000005.1	13908	1	109	MGVE01000005.1	328	606	4.19E-172	100	MGVJ01000075.3044.5970	Bacteria;Elusimicrobiota;Elusimicrobia bacterium RIFOXYB1_FULL_48_9	104933	120676	f	f	t	192635	192635	Scaffold	ASM180031v1
GCA_001800515	https://ftp.ncbi.nlm.nih.gov/genomes/all/GCA/001/800/515/GCA_001800515.1_ASM180051v1	GB_GCA_001800515.1	CjnlA	309	78.28	3.3	147	k__Bacteria (UID2495)	91	0	3352930	91.2858201547399	583	1782552	48.7361505879883	3673002	GB_GCA_001800515.1	t	d__Bacteria;p__Fibrobacterota;c__OXYB2-FULL-49-7;o__OXYB2-FULL-49-7;f__OXYB2-FULL-49-7;g__OXYB2-FULL-49-7;s__OXYB2-FULL-49-7 sp001800515	not type material	none	f	85	51	79049	87980	14680	1	3009	MGVN01000036.1	14680	1	111	MGVN01000036.1	3024	3365	0	87.037	MFYT01000026.36081.39098	Bacteria;Fibrobacterota;Fibrobacteria;Fibrobacterales;Candidatus Raymondbacteria;Candidatus Raymondbacteria bacterium RIFOXYA2_FULL_49_16	6274	14460	f	f	t	12679	20166	Scaffold	ASM180051v1
GCA_001800605	https://ftp.ncbi.nlm.nih.gov/genomes/all/GCA/001/800/605/GCA_001800605.1_ASM180060v1	GB_GCA_001800605.1	DlyzA	13	93.19	2.35	143	k__Bacteria (UID2495)	89	0	2239588	90.8460990850845	154	837010	33.9686380281056	2465255	GB_GCA_001800605.1	t	d__Bacteria;p__Elusimicrobiota;c__UBA8919;o__UBA8919;f__UBA8919;g__UBA9627;s__UBA9627 sp001800605	not type material	none	f	27	24	120191	121339	41702	1	292	MGVS01000021.1	41702	1	111	MGVS01000021.1	161	182	2.65E-44	86.957	MDLB01000097.1658.4676	Bacteria;Verrucomicrobiota;Omnitrophia;Omnitrophales;Omnitrophaceae;Candidatus Omnitrophus;PVC group bacterium (ex Bugula neritina AB1)	16000	20716	f	f	t	28224	30430	Scaffold	ASM180060v1
GCA_001801345	https://ftp.ncbi.nlm.nih.gov/genomes/all/GCA/001/801/345/GCA_001801345.1_ASM180134v1	GB_GCA_001801345.1	DltgA	128	74.73	1.16	270	c__Gammaproteobacteria (UID4266)	172	50	956073	80.5001574516741	321	433062	37.1192075969483	1187666	GB_GCA_001801345.1	t	d__Bacteria;p__Proteobacteria;c__Gammaproteobacteria;o__UBA9339;f__UBA9339;g__UBA9339;s__UBA9339 sp001801345	not type material	none	f	44	15	27946	71917	none	0	none	none	7616	1	101	MGXJ01000003.1	none	none	none	none	none	none	3634	17465	f	f	t	8134	25635	Scaffold	ASM180134v1
GCA_001801365	https://ftp.ncbi.nlm.nih.gov/genomes/all/GCA/001/801/365/GCA_001801365.1_ASM180136v1	GB_GCA_001801365.1	CtnkA	291	76.95	1.41	544	c__Gammaproteobacteria (UID4267)	284	0	1708018	86.1320751862561	577	1133879	57.9961372701261	1983022	GB_GCA_001801365.1	t	d__Bacteria;p__Proteobacteria;c__Gammaproteobacteria;o__Thiohalomonadales_A;f__RBG-16-57-12;g__RBG-16-57-12;s__RBG-16-57-12 sp001801365	not type material	none	f	86	41	35160	44182	none	0	none	none	none	0	none	none	none	none	none	none	none	none	3388	13398	f	f	t	7358	16369	Scaffold	ASM180136v1
GCA_001801465	https://ftp.ncbi.nlm.nih.gov/genomes/all/GCA/001/801/465/GCA_001801465.1_ASM180146v1	GB_GCA_001801465.1	BamsA	7	96.51	0.78	270	c__Gammaproteobacteria (UID4266)	172	0	2156184	89.8965860557111	32	840500	35.0452481895721	2398516	GB_GCA_001801465.1	t	d__Bacteria;p__Proteobacteria;c__Gammaproteobacteria;o__UBA12402;f__UBA12402;g__2-12-FULL-35-23;s__2-12-FULL-35-23 sp001801465	not type material	none	f	6	6	325933	325933	none	0	none	none	none	0	none	none	none	none	none	none	none	none	74947	85661	f	f	t	149941	151277	Scaffold	ASM180146v1
GCA_001803045	https://ftp.ncbi.nlm.nih.gov/genomes/all/GCA/001/803/045/GCA_001803045.1_ASM180304v1	GB_GCA_001803045.1	DoxwA	0	99.44	0	270	k__Bacteria (UID2570)	179	0	3636113	88.7104569446833	117	1449556	35.3741005210371	4098855	GB_GCA_001803045.1	t	d__Bacteria;p__Bacteroidota;c__Ignavibacteria;o__Ignavibacteriales;f__Ignavibacteriaceae;g__XYD12-FULL-36-8;s__XYD12-FULL-36-8 sp001803045	not type material	none	f	23	20	147165	200971	32904	3	2362	MHAR01000043.1	18873	1	111	MHAR01000070.1	2362	4362	0	100	MHAR01000043.1.3601	Bacteria;Bacteroidota;Ignavibacteria;Ignavibacteriales;Ignavibacteriaceae;Ignavibacterium;Ignavibacteria bacterium RIFOXYB12_FULL_35_14	35023	43145	t	f	f	59338	66469	Scaffold	ASM180304v1
GCA_001803205	https://ftp.ncbi.nlm.nih.gov/genomes/all/GCA/001/803/205/GCA_001803205.1_ASM180320v1	GB_GCA_001803205.1	BvqvA	0	94.55	1.58	230	k__Bacteria (UID2982)	148	0	2818876	90.2995617123267	67	1172250	37.5519191921781	3121694	GB_GCA_001803205.1	t	d__Bacteria;p__Verrucomicrobiota;c__Lentisphaeria;o__Victivallales;f__GWF2-38-69;g__GWF2-38-69;s__GWF2-38-69 sp001803205	not type material	none	f	15	15	229619	229619	none	0	none	none	none	0	none	none	none	none	none	none	none	none	46592	47298	f	f	t	67640	67640	Scaffold	ASM180320v1
GCA_001803235	https://ftp.ncbi.nlm.nih.gov/genomes/all/GCA/001/803/235/GCA_001803235.1_ASM180323v1	GB_GCA_001803235.1	DpcwA	1	95.27	5.6	230	k__Bacteria (UID2982)	148	0	9052395	85.0629430794749	527	6911430	64.9543322671185	10641996	GB_GCA_001803235.1	t	d__Bacteria;p__Verrucomicrobiota;c__Lentisphaeria;o__UBA1407;f__YB12-FULL-65-16;g__YB12-FULL-65-16;s__YB12-FULL-65-16 sp001803235	not type material	none	f	96	89	114930	119137	50592	1	620	MHBL01000134.1	50592	1	108	MHBL01000134.1	607	741	0	88.797	CEPH01067490.446.3265	Bacteria;Verrucomicrobiota;Lentisphaeria;uncultured;marine metagenome	20190	21157	f	f	t	37319	39741	Scaffold	ASM180323v1
GCA_001803315	https://ftp.ncbi.nlm.nih.gov/genomes/all/GCA/001/803/315/GCA_001803315.1_ASM180331v1	GB_GCA_001803315.1	DpcuA	97	87.84	0	230	k__Bacteria (UID2982)	148	0	3753622	91.7601187085797	329	2456713	60.1883869146871	4090690	GB_GCA_001803315.1	t	d__Bacteria;p__Verrucomicrobiota;c__Kiritimatiellae;o__UBA8416;f__YA12-FULL-60-10;g__YA12-FULL-60-10;s__YA12-FULL-60-10 sp001803315	not type material	none	f	53	37	110865	117322	28908	1	2965	MHBQ01000168.1	28908	1	108	MHBQ01000168.1	2965	5476	0	100	MHBQ01000168.14856.17827	Bacteria;Verrucomicrobiota;Kiritimatiellae;Kiritimatiellales;Kiritimatiellaceae;Lentisphaerae bacterium RIFOXYC12_FULL_60_16	12406	21758	f	f	t	23097	32176	Scaffold	ASM180331v1
GCA_001803415	https://ftp.ncbi.nlm.nih.gov/genomes/all/GCA/001/803/415/GCA_001803415.1_ASM180341v1	GB_GCA_001803415.1	CtmyA	0	65.84	1.98	151	k__Bacteria (UID1452)	101	0	1256383	91.7223208601749	63	653049	47.7110636065689	1369768	GB_GCA_001803415.1	t	d__Bacteria;p__Patescibacteria;c__Microgenomatia;o__UBA1400;f__RBG-16-45-19;g__RBG-16-45-19;s__RBG-16-45-19 sp001803415	not type material	none	f	13	10	89818	96365	80925	1	4103	MHDC01000014.1	none	0	none	none	1622	791	0	76.387	MHCM01000003.1062729.1065798	Bacteria;Patescibacteria;Microgenomatia;Candidatus Jorgensenbacteria;Candidatus Chisholmbacteria bacterium RIFCSPLOWO2_01_FULL_50_28	21726	30439	f	f	t	40698	50025	Scaffold	ASM180341v1
GCA_001803465	https://ftp.ncbi.nlm.nih.gov/genomes/all/GCA/001/803/465/GCA_001803465.1_ASM180346v1	GB_GCA_001803465.1	BahaA	29	58.91	0	151	k__Bacteria (UID1452)	101	0	957759	88.4020221282189	114	493300	45.6564373910766	1083413	GB_GCA_001803465.1	t	d__Bacteria;p__Patescibacteria;c__Microgenomatia;o__UBA1400;f__2-01-FULL-45-11;g__2-01-FULL-45-11;s__2-01-FULL-45-11 sp001803465	not type material	none	f	21	11	47304	98489	47304	1	3702	MHDE01000002.1	none	0	none	none	405	466	9.04E-129	87.901	MHCL01000017.46837.50219	Bacteria;Patescibacteria;Microgenomatia;Candidatus Jorgensenbacteria;Candidatus Chisholmbacteria bacterium RIFCSPLOWO2_01_FULL_49_14	9477	28510	f	f	t	17610	32750	Scaffold	ASM180346v1
GCA_001803565	https://ftp.ncbi.nlm.nih.gov/genomes/all/GCA/001/803/565/GCA_001803565.1_ASM180356v1	GB_GCA_001803565.1	BanuA	103	81.1	2.56	188	k__Bacteria (UID3187)	117	0	3194646	87.1174588007382	391	1654529	45.1527977187389	3667056	GB_GCA_001803565.1	t	d__Bacteria;p__Nitrospinota_B;c__2-12-FULL-45-22;o__2-12-FULL-45-22;f__2-12-FULL-45-22;g__2-12-FULL-45-22;s__2-12-FULL-45-22 sp001803565	not type material	none	f	101	95	63829	63829	29474	1	3103	MHDQ01000265.1	29474	1	110	MHDQ01000265.1	3103	5731	0	100	MHDQ01000265.14817.17927	Bacteria;Nitrospinota;Nitrospinia;Nitrospinales;Nitrospinaceae;Nitrospinae bacterium RIFCSPLOWO2_12_FULL_45_22	9371	11423	f	f	t	12177	12835	Scaffold	ASM180356v1
GCA_001803795	https://ftp.ncbi.nlm.nih.gov/genomes/all/GCA/001/803/795/GCA_001803795.1_ASM180379v1	GB_GCA_001803795.1	CtnrA	102	89.55	0.91	181	k__Bacteria (UID3187)	110	0	2102585	88.3998074412601	255	1530101	64.5678711225966	2378495	GB_GCA_001803795.1	t	d__Bacteria;p__Nitrospirota;c__RBG-16-64-22;o__RBG-16-64-22;f__RBG-16-64-22;g__RBG-16-64-22;s__RBG-16-64-22 sp001803795	not type material	none	f	44	28	55821	79859	28679	1	374	MHEK01000058.1	28679	1	110	MHEK01000058.1	364	429	1.12E-118	87.912	LJVA01000165.9110.12113	Bacteria;TA06;candidate division TA06 bacterium SM1_40	9293	20156	f	f	t	16525	29557	Scaffold	ASM180379v1
GCA_001803815	https://ftp.ncbi.nlm.nih.gov/genomes/all/GCA/001/803/815/GCA_001803815.1_ASM180381v1	GB_GCA_001803815.1	BayyA	74	60.95	0.91	181	k__Bacteria (UID3187)	110	0	1336359	85.3225840434722	450	640133	41.4156151011366	1566243	GB_GCA_001803815.1	t	d__Bacteria;p__Nitrospirota;c__Nitrospiria;o__9FT-COMBO-42-15;f__9FT-COMBO-42-15;g__9FT-COMBO-42-15;s__9FT-COMBO-42-15 sp001803815	not type material	none	f	86	63	26086	27398	none	0	none	none	none	0	none	none	none	none	none	none	none	none	3434	8653	f	f	t	6336	8825	Scaffold	ASM180381v1
GCA_001803875	https://ftp.ncbi.nlm.nih.gov/genomes/all/GCA/001/803/875/GCA_001803875.1_ASM180387v1	GB_GCA_001803875.1	BainA	178	62.65	0.91	181	k__Bacteria (UID3187)	110	0	1264436	89.8520652453523	228	928361	66.2822411249891	1407242	GB_GCA_001803875.1	t	d__Bacteria;p__Nitrospirota;c__Nitrospiria;o__SBBL01;f__2-01-FULL-66-17;g__2-01-FULL-66-17;s__2-01-FULL-66-17 sp001803875	not type material	none	f	30	18	38646	66281	38503	1	3009	MHEO01000007.1	38503	1	108	MHEO01000007.1	3009	5557	0	100	MHEO01000007.8538.11554	Bacteria;Nitrospirota;Nitrospiria;Nitrospirales;Nitrospiraceae;Nitrospira;Nitrospirae bacterium RIFCSPHIGHO2_01_FULL_66_17	6143	16555	f	f	t	15117	25529	Scaffold	ASM180387v1
GCA_001804125	https://ftp.ncbi.nlm.nih.gov/genomes/all/GCA/001/804/125/GCA_001804125.1_ASM180412v1	GB_GCA_001804125.1	BaldA	39	91.94	0	152	k__Bacteria (UID2565)	93	0	1426227	93.4222472007263	95	784510	51.419608809584	1526646	GB_GCA_001804125.1	t	d__Bacteria;p__Omnitrophota;c__Koll11;o__2-02-FULL-51-18;f__2-02-FULL-51-18;g__2-02-FULL-51-18;s__2-02-FULL-51-18 sp001804125	not type material	none	f	19	15	94477	159088	29971	1	969	MHFI01000024.1	29971	1	112	MHFI01000024.1	180	204	2.01E-50	87.222	ABCK01000003.277392.280307	Bacteria;Verrucomicrobiota;Lentisphaeria;Lentisphaerales;Lentisphaeraceae;Lentisphaera;Lentisphaera araneosa HTCC2155	16060	22125	f	f	t	22667	33273	Scaffold	ASM180412v1
GCA_001804205	https://ftp.ncbi.nlm.nih.gov/genomes/all/GCA/001/804/205/GCA_001804205.1_ASM180420v1	GB_GCA_001804205.1	BaatA	257	91.33	0	152	k__Bacteria (UID2565)	93	0	1669546	90.5595061808754	291	826045	45.0213758131747	1843590	GB_GCA_001804205.1	t	d__Bacteria;p__Omnitrophota;c__Omnitrophia;o__Omnitrophales;f__01-FULL-45-10b;g__01-FULL-45-10b;s__01-FULL-45-10b sp001804205	not type material	none	f	49	15	57193	98746	19037	1	328	MHFM01000006.1	19037	1	109	MHFM01000006.1	327	409	1.27E-112	89.297	MHFU01000153.5168.8877	Bacteria;Verrucomicrobiota;Omnitrophia;Omnitrophales;Omnitrophaceae;Candidatus Omnitrophus;Omnitrophica bacterium RIFOXYB12_FULL_50_7	6305	24581	f	f	t	11343	32265	Scaffold	ASM180420v1
GCA_001804285	https://ftp.ncbi.nlm.nih.gov/genomes/all/GCA/001/804/285/GCA_001804285.1_ASM180428v1	GB_GCA_001804285.1	BanpA	26	94.62	0.24	152	k__Bacteria (UID2565)	93	0	2737311	90.6358356621591	79	1340811	44.398656130461	3020120	GB_GCA_001804285.1	t	d__Bacteria;p__Omnitrophota;c__Omnitrophia;o__Omnitrophales;f__2-12-FULL-44-17;g__2-12-FULL-44-17;s__2-12-FULL-44-17 sp001804285	not type material	none	f	11	11	234349	234349	17182	1	2655	MHFR01000015.1	none	0	none	none	2655	4903	0	100	MHFR01000015.14515.17182	Bacteria;Verrucomicrobiota;Omnitrophia;Omnitrophales;Omnitrophaceae;Candidatus Omnitrophus;Omnitrophica bacterium RIFCSPLOWO2_12_FULL_44_17	38227	43769	f	f	t	95362	95362	Scaffold	ASM180428v1
GCA_001804785	https://ftp.ncbi.nlm.nih.gov/genomes/all/GCA/001/804/785/GCA_001804785.1_ASM180478v1	GB_GCA_001804785.1	BvreA	32	93.52	3.38	230	k__Bacteria (UID2982)	148	0	3482465	92.2035642165557	163	1745645	46.2446282007605	3776931	GB_GCA_001804785.1	t	d__Bacteria;p__Verrucomicrobiota;c__Lentisphaeria;o__Victivallales;f__GWF2-45-14;g__GWF2-45-14;s__GWF2-45-14 sp001804785	not type material	none	f	30	24	108279	142542	16212	1	2749	MHBG01000071.1	16212	1	109	MHBG01000071.1	1387	2562	0	100	MHBG01000071.1.2760	Bacteria;Verrucomicrobiota;Lentisphaeria;Victivallales;Lentisphaerae bacterium GWF2_45_14	23158	30706	f	f	t	39940	51307	Scaffold	ASM180478v1
GCA_001804815	https://ftp.ncbi.nlm.nih.gov/genomes/all/GCA/001/804/815/GCA_001804815.1_ASM180481v1	GB_GCA_001804815.1	BvrhA	9	96.62	2.93	230	k__Bacteria (UID2982)	148	0	5670345	88.3281388539786	130	3217928	50.1297279832802	6419636	GB_GCA_001804815.1	t	d__Bacteria;p__Verrucomicrobiota;c__Lentisphaeria;o__Victivallales;f__GWF2-50-93;g__GWF2-50-93;s__GWF2-50-93 sp001804815	not type material	none	f	25	24	368796	368796	85871	2	1435	MHBI01000069.1	none	0	none	none	1462	1053	0	80.438	CP027227.2338956.2341890	Bacteria;Verrucomicrobiota;Lentisphaeria;Victivallales;Victivallales bacterium CCUG 44730	49378	53496	f	f	t	77553	85355	Scaffold	ASM180481v1
GCA_001804865	https://ftp.ncbi.nlm.nih.gov/genomes/all/GCA/001/804/865/GCA_001804865.1_ASM180486v1	GB_GCA_001804865.1	BvriA	16	91.39	4.08	230	k__Bacteria (UID2982)	148	0	4545420	89.9605397687802	81	2877462	56.9530103255044	5052682	GB_GCA_001804865.1	t	d__Bacteria;p__Verrucomicrobiota;c__Kiritimatiellae;o__LD1-PB3;f__GWF2-57-35;g__GWF2-57-35;s__GWF2-57-35 sp001804865	not type material	none	f	17	17	207850	297613	none	0	none	none	none	0	none	none	none	none	none	none	none	none	62374	68279	f	f	t	111065	115956	Scaffold	ASM180486v1
GCA_001804885	https://ftp.ncbi.nlm.nih.gov/genomes/all/GCA/001/804/885/GCA_001804885.1_ASM180488v1	GB_GCA_001804885.1	DpcqA	203	89.41	2.7	230	k__Bacteria (UID2982)	148	0	5166395	90.9754050614099	517	2721539	48.0119051588375	5678892	GB_GCA_001804885.1	t	d__Bacteria;p__Verrucomicrobiota;c__Kiritimatiellae;o__UBA8416;f__YA12-FULL-48-11;g__YA12-FULL-48-11;s__YA12-FULL-48-11 sp001804885	not type material	none	f	99	71	109385	134346	11534	1	379	MHBM01000131.1	11534	1	109	MHBM01000131.1	267	422	1.91E-116	95.131	MHBQ01000168.14856.17827	Bacteria;Verrucomicrobiota;Kiritimatiellae;Kiritimatiellales;Kiritimatiellaceae;Lentisphaerae bacterium RIFOXYC12_FULL_60_16	10964	18085	f	f	t	17573	22108	Scaffold	ASM180488v1
GCA_001805055	https://ftp.ncbi.nlm.nih.gov/genomes/all/GCA/001/805/055/GCA_001805055.1_ASM180505v1	GB_GCA_001805055.1	BvpmA	132	93.18	1.42	181	k__Bacteria (UID3187)	110	0	2814382	84.7723295370686	200	1894789	57.1546082150725	3319930	GB_GCA_001805055.1	t	d__Bacteria;p__Nitrospirota;c__UBA9217;o__UBA9217;f__UBA9217;g__GWC2-57-13;s__GWC2-57-13 sp001805055	not type material	none	f	39	27	100381	101873	10695	1	341	MHDZ01000001.1	10695	1	110	MHDZ01000001.1	336	387	6.2E-106	87.5	HM454281.5258.8255	Bacteria;Nitrospirota;Thermodesulfovibrionia;Magnetobacteriales;Magnetobacteriaceae;HCH-1;uncultured Nitrospirae bacterium MY3-5B	16576	31618	f	f	t	30247	45094	Scaffold	ASM180505v1
GCA_001805205	https://ftp.ncbi.nlm.nih.gov/genomes/all/GCA/001/805/205/GCA_001805205.1_ASM180520v1	GB_GCA_001805205.1	BwqtA	110	80.55	1.82	181	k__Bacteria (UID3187)	110	0	1871823	91.1440684774823	294	856083	41.7613278814718	2053697	GB_GCA_001805205.1	t	d__Bacteria;p__Nitrospirota;c__Nitrospiria;o__HDB-SIOI813;f__HDB-SIOI813;g__HDB-SIOI813;s__HDB-SIOI813 sp001805205	not type material	none	f	76	66	36026	36026	5543	1	433	MHER01000100.1	5543	1	110	MHER01000100.1	435	562	1.24E-158	90.115	MHDQ01000265.14817.17927	Bacteria;Nitrospinota;Nitrospinia;Nitrospinales;Nitrospinaceae;Nitrospinae bacterium RIFCSPLOWO2_12_FULL_45_22	6972	9873	f	f	t	9197	10691	Scaffold	ASM180520v1
GCA_001805445	https://ftp.ncbi.nlm.nih.gov/genomes/all/GCA/001/805/445/GCA_001805445.1_ASM180544v1	GB_GCA_001805445.1	BvqzA	0	90.62	2.15	152	k__Bacteria (UID2565)	93	0	2257631	91.3217607836348	45	1075172	43.4963003717833	2472172	GB_GCA_001805445.1	t	d__Bacteria;p__Omnitrophota;c__Koll11;o__GIF10;f__UBA12090;g__GWF2-43-52;s__GWF2-43-52 sp001805445	not type material	none	f	7	6	360027	360027	58812	1	3303	MHGF01000008.1	58812	1	107	MHGF01000008.1	3303	6100	0	100	MHGF01000008.1639.4993	Bacteria;Verrucomicrobiota;Omnitrophia;Omnitrophales;Omnitrophaceae;Candidatus Omnitrophus;Omnitrophica WOR_2 bacterium GWF2_43_52	54930	61804	f	f	t	128870	144120	Scaffold	ASM180544v1
GCA_001816585	https://ftp.ncbi.nlm.nih.gov/genomes/all/GCA/001/816/585/GCA_001816585.1_ASM181658v1	GB_GCA_001816585.1	BahyA	0	61.39	0	151	k__Bacteria (UID1452)	101	0	1126196	89.762267035324	8	625389	49.8459721211532	1254643	GB_GCA_001816585.1	t	d__Bacteria;p__Patescibacteria;c__Microgenomatia;o__UBA1400;f__Chisholmbacteraceae;g__2-01-FULL-50-28;s__2-01-FULL-50-28 sp001816585	not type material	none	f	1	1	865671	865671	865671	2	1578	MHCJ01000003.1	none	0	none	none	1578	2915	0	100	MHCM01000003.1062729.1065798	Bacteria;Patescibacteria;Microgenomatia;Candidatus Jorgensenbacteria;Candidatus Chisholmbacteria bacterium RIFCSPLOWO2_01_FULL_50_28	156830	156830	f	f	t	865671	865671	Contig	ASM181658v1
GCA_001816695	https://ftp.ncbi.nlm.nih.gov/genomes/all/GCA/001/816/695/GCA_001816695.1_ASM181669v1	GB_GCA_001816695.1	CtmrA	67	60.64	0.99	151	k__Bacteria (UID1452)	101	0	502367	84.4879431956166	168	228866	39.3354771402693	594602	GB_GCA_001816695.1	t	d__Bacteria;p__Patescibacteria;c__Microgenomatia;o__Woykebacterales;f__RBG-16-39-9b;g__RBG-16-39-9b;s__RBG-16-39-9b sp001816695	not type material	none	f	22	8	31965	57795	none	0	none	none	none	0	none	none	none	none	none	none	none	none	3463	19180	f	f	t	7760	26577	Scaffold	ASM181669v1
GCA_001816835	https://ftp.ncbi.nlm.nih.gov/genomes/all/GCA/001/816/835/GCA_001816835.1_ASM181683v1	GB_GCA_001816835.1	BagnA	28	56.11	0	161	k__Bacteria (UID1452)	108	0	707674	87.7214033461051	88	345586	42.9788430064521	806729	GB_GCA_001816835.1	t	d__Bacteria;p__Patescibacteria;c__Microgenomatia;o__Woykebacterales;f__2-01-FULL-43-14;g__2-01-FULL-43-14;s__2-01-FULL-43-14 sp001816835	not type material	none	f	15	10	46988	64607	39653	2	3613	MHDB01000041.1	39653	1	110	MHDB01000041.1	501	507	5.2E-141	85.23	MHCP01000032.11290.14268	Bacteria;Patescibacteria;Microgenomatia;Candidatus Woykebacteria;Candidatus Woykebacteria bacterium RBG_13_40_15	9137	18334	f	f	t	17222	23248	Scaffold	ASM181683v1
GCA_001817055	https://ftp.ncbi.nlm.nih.gov/genomes/all/GCA/001/817/055/GCA_001817055.1_ASM181705v1	GB_GCA_001817055.1	BwxvA	57	76.12	0	105	k__Bacteria (UID209)	59	0	809649	91.5617020217898	90	400833	45.4200155693522	884266	GB_GCA_001817055.1	t	d__Bacteria;p__Patescibacteria;c__Andersenbacteria;o__UBA10190;f__UBA10190;g__HO2-45-11b;s__HO2-45-11b sp001817055	not type material	none	f	20	12	36016	47446	9458	1	1034	MHHP01000020.1	none	0	none	none	1034	1910	0	100	MHHO01000010.5832.10581	Bacteria;Patescibacteria;ABY1;Candidatus Andersenbacteria bacterium RIFCSPHIGHO2_01_FULL_46_36	9806	22106	f	f	t	14703	29703	Scaffold	ASM181705v1
GCA_001817215	https://ftp.ncbi.nlm.nih.gov/genomes/all/GCA/001/817/215/GCA_001817215.1_ASM181721v1	GB_GCA_001817215.1	DfstA	8	81.17	0	104	k__Bacteria (UID203)	58	0	530819	87.2718813092287	49	248776	41.0054558341163	608236	GB_GCA_001817215.1	t	d__Bacteria;p__Patescibacteria;c__Paceibacteria;o__UBA6257;f__Brennerbacteraceae;g__UBA10122;s__UBA10122 sp001817215	not type material	none	f	6	5	82696	96585	38416	1	3373	MHHX01000005.1	none	0	none	none	3291	6078	0	100	MHHY01000006.10042.13333	Bacteria;Patescibacteria;Parcubacteria;Candidatus Brennerbacteria;Candidatus Brennerbacteria bacterium RIFOXYD1_FULL_41_16	12381	27647	f	f	t	34867	43433	Scaffold	ASM181721v1
GCA_001817805	https://ftp.ncbi.nlm.nih.gov/genomes/all/GCA/001/817/805/GCA_001817805.1_ASM181780v1	GB_GCA_001817805.1	BanmA	8	69.33	1.72	104	k__Bacteria (UID203)	58	0	446671	89.6801861581983	101	212374	43.074657682892	498071	GB_GCA_001817805.1	t	d__Bacteria;p__Patescibacteria;c__Paceibacteria;o__UBA6257;f__Colwellbacteraceae;g__2-12-FULL-43-11;s__2-12-FULL-43-11 sp001817805	not type material	none	f	17	12	27011	39185	5607	1	2489	MHJB01000028.1	none	0	none	none	2489	4597	0	100	MHJB01000028.1.2497	Bacteria;Patescibacteria;Parcubacteria;Candidatus Colwellbacteria;Candidatus Colwellbacteria bacterium RIFCSPLOWO2_12_FULL_43_11	4881	12148	f	f	t	9776	13456	Scaffold	ASM181780v1
GCA_001817915	https://ftp.ncbi.nlm.nih.gov/genomes/all/GCA/001/817/915/GCA_001817915.1_ASM181791v1	GB_GCA_001817915.1	DnznA	26	74.36	0.1	143	k__Bacteria (UID2495)	89	0	657687	87.4121143331056	33	327152	43.512761138148	752398	GB_GCA_001817915.1	t	d__Bacteria;p__Patescibacteria;c__Paceibacteria;o__UBA6257;f__WO2-44-18;g__WO2-44-18;s__WO2-44-18 sp001817915	not type material	none	f	6	4	93352	113334	48396	2	2610	MHJJ01000004.1	none	0	none	none	227	315	2.44E-83	91.63	MGIR01000009.17920.21858	Bacteria;Patescibacteria;Parcubacteria;Candidatus Wolfebacteria;Candidatus Wolfebacteria bacterium RIFCSPLOWO2_01_FULL_45_19	22784	53742	f	f	t	48396	85659	Scaffold	ASM181791v1
GCA_001818015	https://ftp.ncbi.nlm.nih.gov/genomes/all/GCA/001/818/015/GCA_001818015.1_ASM181801v1	GB_GCA_001818015.1	DoxrA	121	74.44	0.31	104	k__Bacteria (UID203)	58	50	472254	87.1865878717053	154	214391	39.9938439726896	541659	GB_GCA_001818015.1	t	d__Bacteria;p__Patescibacteria;c__Paceibacteria;o__UBA6257;f__XYD1-FULL-40-9;g__XYD1-FULL-40-9;s__XYD1-FULL-40-9 sp001818015	not type material	none	f	25	11	23134	50845	none	0	none	none	none	0	none	none	none	none	none	none	none	none	3481	14639	f	f	t	6660	16346	Scaffold	ASM181801v1
GCA_001818155	https://ftp.ncbi.nlm.nih.gov/genomes/all/GCA/001/818/155/GCA_001818155.1_ASM181815v1	GB_GCA_001818155.1	DmaeA	15	71.29	0	151	k__Bacteria (UID1452)	101	0	1004373	93.6273170913599	61	470257	43.8682805102731	1072735	GB_GCA_001818155.1	t	d__Bacteria;p__Patescibacteria;c__ABY1;o__UBA9629;f__UBA9629;g__UBA9645;s__UBA9645 sp001818155	not type material	none	f	10	9	77260	77260	64200	2	2788	MHJU01000019.1	9734	1	100	MHJU01000025.1	2787	5147	0	100	MHJU01000019.61414.64200	Bacteria;Patescibacteria;ABY1;Candidatus Jacksonbacteria;Candidatus Jacksonbacteria bacterium RIFCSPLOWO2_02_FULL_44_20	17573	26164	f	f	t	36293	39890	Scaffold	ASM181815v1
GCA_001818315	https://ftp.ncbi.nlm.nih.gov/genomes/all/GCA/001/818/315/GCA_001818315.1_ASM181831v1	GB_GCA_001818315.1	DnzmA	8	87.93	0	104	k__Bacteria (UID203)	58	0	1025727	88.1669291176147	23	497027	42.7289874209944	1163392	GB_GCA_001818315.1	t	d__Bacteria;p__Patescibacteria;c__ABY1;o__UBA9570;f__HO2-48-17;g__WO2-43-9;s__WO2-43-9 sp001818315	not type material	none	f	4	4	228584	320165	99992	1	4110	MHKF01000010.1	none	0	none	none	759	508	1.65E-141	79.447	MNZI01000032.1880.4922	Bacteria;Patescibacteria;ABY1;Parcubacteria group bacterium CG2_30_48_51	50574	64632	f	f	t	99992	99992	Scaffold	ASM181831v1
GCA_001818355	https://ftp.ncbi.nlm.nih.gov/genomes/all/GCA/001/818/355/GCA_001818355.1_ASM181835v1	GB_GCA_001818355.1	DoxcA	108	75.27	1.19	143	k__Bacteria (UID2495)	89	0	987085	89.0372715628439	209	419410	38.0783683889893	1108620	GB_GCA_001818355.1	t	d__Bacteria;p__Patescibacteria;c__ABY1;o__UBA9570;f__XYC2-FULL-38-9;g__XYC2-FULL-38-9;s__XYC2-FULL-38-9 sp001818355	not type material	none	f	40	16	38198	69498	17093	1	3473	MHKJ01000024.1	none	0	none	none	3473	6373	0	100	MHKJ01000024.7902.11635	Bacteria;Patescibacteria;ABY1;Candidatus Kerfeldbacteria;Candidatus Kerfeldbacteria bacterium RIFOXYC2_FULL_38_9	5270	16546	f	f	t	8450	20906	Scaffold	ASM181835v1
GCA_001818365	https://ftp.ncbi.nlm.nih.gov/genomes/all/GCA/001/818/365/GCA_001818365.1_ASM181836v1	GB_GCA_001818365.1	BaidA	86	61.06	0	151	k__Bacteria (UID1452)	101	0	760495	88.4222483699039	138	447040	52.2253362508368	860072	GB_GCA_001818365.1	t	d__Bacteria;p__Patescibacteria;c__ABY1;o__UBA1558;f__2-01-FULL-52-15;g__2-01-FULL-52-15;s__2-01-FULL-52-15 sp001818365	not type material	none	f	23	15	50773	65299	5013	1	1144	MHKK01000008.1	none	0	none	none	1144	1991	0	98.077	MHKM01000040.2074.6427	Bacteria;Patescibacteria;ABY1;Candidatus Komeilibacteria;Candidatus Komeilibacteria bacterium RIFCSPLOWO2_01_FULL_52_15	6203	13872	f	f	t	10764	16900	Scaffold	ASM181836v1
GCA_001818495	https://ftp.ncbi.nlm.nih.gov/genomes/all/GCA/001/818/495/GCA_001818495.1_ASM181849v1	GB_GCA_001818495.1	DoxgA	0	73.43	0	151	k__Bacteria (UID1452)	101	0	820195	91.1996575266306	6	329884	36.681288744336	899340	GB_GCA_001818495.1	t	d__Bacteria;p__Patescibacteria;c__ABY1;o__UBA1558;f__GWA2-36-10;g__XYD1-37-29;s__XYD1-37-29 sp001818495	not type material	none	f	1	1	453119	534444	83374	1	3087	MHKS01000002.1	83374	1	105	MHKS01000002.1	3087	5701	0	100	MHKS01000002.29236.32329	Bacteria;Patescibacteria;ABY1;Candidatus Komeilibacteria;Candidatus Komeilibacteria bacterium RIFOXYD1_FULL_37_29	149887	179868	f	f	t	453119	534444	Scaffold	ASM181849v1
GCA_001818705	https://ftp.ncbi.nlm.nih.gov/genomes/all/GCA/001/818/705/GCA_001818705.1_ASM181870v1	GB_GCA_001818705.1	BabaA	69	66.4	1.12	143	k__Bacteria (UID2495)	89	0	457500	83.7826157024188	159	243740	45.2770605390745	546056	GB_GCA_001818705.1	t	d__Bacteria;p__Patescibacteria;c__Paceibacteria;o__UBA6257;f__02-FULL-45-10c;g__02-FULL-45-10c;s__02-FULL-45-10c sp001818705	not type material	none	f	27	10	25426	44479	20131	3	1816	MHJM01000008.1	none	0	none	none	383	370	3.55E-100	82.507	MHKY01000016.29766.32716	Bacteria;Patescibacteria;Parcubacteria;Candidatus Liptonbacteria;Candidatus Liptonbacteria bacterium RIFCSPHIGHO2_12_FULL_60_13	3386	15601	f	f	t	6039	20131	Scaffold	ASM181870v1
GCA_001819095	https://ftp.ncbi.nlm.nih.gov/genomes/all/GCA/001/819/095/GCA_001819095.1_ASM181909v1	GB_GCA_001819095.1	DkqiA	130	78.42	0	104	k__Bacteria (UID203)	58	0	1179648	86.3324263284158	161	740490	54.3210981446215	1366402	GB_GCA_001819095.1	t	d__Bacteria;p__Patescibacteria;c__Paceibacteria;o__UBA9983_A;f__UBA6899;g__UBA6899;s__UBA6899 sp001819095	not type material	none	f	33	18	53052	68591	none	0	none	none	none	0	none	none	none	none	none	none	none	none	8467	20094	f	f	t	13511	26432	Scaffold	ASM181909v1
GCA_001819295	https://ftp.ncbi.nlm.nih.gov/genomes/all/GCA/001/819/295/GCA_001819295.1_ASM181929v1	GB_GCA_001819295.1	BajtA	52	67.76	3.45	104	k__Bacteria (UID203)	58	0	465311	88.7420590798736	75	224216	42.9179028769405	524341	GB_GCA_001819295.1	t	d__Bacteria;p__Patescibacteria;c__Paceibacteria;o__Paceibacterales;f__MHMH01;g__2-02-FULL-43-13;s__2-02-FULL-43-13 sp001819295	not type material	none	f	15	9	42615	58293	17370	1	2845	MHMD01000023.1	none	0	none	none	1604	763	0	76.185	MHLY01000006.9372.12297	Bacteria;Patescibacteria;Parcubacteria;Candidatus Nealsonbacteria;Candidatus Nealsonbacteria bacterium RBG_13_42_11	6966	16385	f	f	t	11645	19672	Scaffold	ASM181929v1
GCA_001819395	https://ftp.ncbi.nlm.nih.gov/genomes/all/GCA/001/819/395/GCA_001819395.1_ASM181939v1	GB_GCA_001819395.1	BwxyA	16	69.61	0	143	k__Bacteria (UID2495)	89	0	739994	91.5340237198739	45	366259	45.3196612585502	808436	GB_GCA_001819395.1	t	d__Bacteria;p__Patescibacteria;c__Paceibacteria;o__WO2-41-13;f__H02-45-28;g__HO2-45-28;s__HO2-45-28 sp001819395	not type material	none	f	10	10	100559	102636	10994	2	1765	MHMQ01000017.1	none	0	none	none	403	745	0	100	MHMR01000007.114304.116948	Bacteria;Patescibacteria;Parcubacteria;Candidatus Niyogibacteria;Candidatus Niyogibacteria bacterium RIFCSPLOWO2_02_FULL_45_13	17959	20729	f	f	t	29815	29815	Scaffold	ASM181939v1
GCA_001819435	https://ftp.ncbi.nlm.nih.gov/genomes/all/GCA/001/819/435/GCA_001819435.1_ASM181943v1	GB_GCA_001819435.1	CtlqA	0	57.22	1.39	161	k__Bacteria (UID1452)	108	100	630015	91.240669777465	34	255270	36.9868610938849	690498	GB_GCA_001819435.1	t	d__Bacteria;p__Patescibacteria;c__Paceibacteria;o__Portnoybacterales;f__RBG-13-40-8-A;g__RBG-13-40-8-A;s__RBG-13-40-8-A sp001819435	not type material	none	f	9	9	79429	79429	26141	1	2940	MHMT01000001.1	none	0	none	none	2938	5426	0	100	MHMT01000001.4401.7348	Bacteria;Patescibacteria;Parcubacteria;Candidatus Portnoybacteria;Candidatus Portnoybacteria bacterium RBG_13_40_8	20298	20924	f	f	t	27345	27345	Scaffold	ASM181943v1
GCA_001819495	https://ftp.ncbi.nlm.nih.gov/genomes/all/GCA/001/819/495/GCA_001819495.1_ASM181949v1	GB_GCA_001819495.1	BlcgA	0	76.85	1.41	104	k__Bacteria (UID203)	58	0	671768	88.1956834834622	37	314708	41.3706251051657	761679	GB_GCA_001819495.1	t	d__Bacteria;p__Patescibacteria;c__Paceibacteria;o__Portnoybacterales;f__GWB1-42-6;g__CG1-02-40-82;s__CG1-02-40-82 sp001819495	not type material	none	f	5	5	157937	157937	none	0	none	none	none	0	none	none	none	none	none	none	none	none	20559	24570	f	f	t	30206	33473	Scaffold	ASM181949v1
GCA_001819985	https://ftp.ncbi.nlm.nih.gov/genomes/all/GCA/001/819/985/GCA_001819985.1_ASM181998v1	GB_GCA_001819985.1	BwxuA	24	70.39	0	149	k__Bacteria (UID2329)	89	0	833116	88.7169460914605	70	398677	42.5221448950751	939072	GB_GCA_001819985.1	t	d__Bacteria;p__Patescibacteria;c__Paceibacteria;o__Spechtbacterales;f__H02-43-30;g__HO2-43-30;s__HO2-43-30 sp001819985	not type material	none	f	11	7	72608	103906	8876	1	3316	MHOE01000022.1	8876	1	99	MHOE01000022.1	930	652	0	79.677	LCMR01000001.21829.24949	Bacteria;Patescibacteria;Parcubacteria;Candidatus Azambacteria;Candidatus Azambacteria bacterium GW2011_GWD2_46_48	13394	27619	f	f	t	25904	51367	Scaffold	ASM181998v1
GCA_001820685	https://ftp.ncbi.nlm.nih.gov/genomes/all/GCA/001/820/685/GCA_001820685.1_ASM182068v1	GB_GCA_001820685.1	BvmoA	9	67.56	0	161	k__Bacteria (UID1452)	108	0	990099	86.280806357301	54	535010	46.6288413603165	1147531	GB_GCA_001820685.1	t	d__Bacteria;p__Patescibacteria;c__Paceibacteria;o__Sungbacterales;f__GWA2-42-14;g__GWA2-47-10;s__GWA2-47-10 sp001820685	not type material	none	f	11	11	77819	91125	14652	4	2265	MHQP01000023.1-#2	none	0	none	none	861	1585	0	99.884	LCNG01000038.8037.10591	Bacteria;Patescibacteria;Parcubacteria;Candidatus Taylorbacteria;Parcubacteria group bacterium GW2011_GWA2_47_10	21247	23906	f	f	t	37549	37549	Scaffold	ASM182068v1
GCA_001820725	https://ftp.ncbi.nlm.nih.gov/genomes/all/GCA/001/820/725/GCA_001820725.1_ASM182072v1	GB_GCA_001820725.1	DnzsA	6	67.29	0	151	k__Bacteria (UID1452)	101	0	689200	89.810449391056	58	411837	53.737331824961	767394	GB_GCA_001820725.1	t	d__Bacteria;p__Patescibacteria;c__Paceibacteria;o__Sungbacterales;f__HO2-52-23;g__WO2-54-10;s__WO2-54-10 sp001820725	not type material	none	f	11	9	63084	63084	30635	3	3598	MHQR01000030.1	none	0	none	none	3598	6645	0	100	MHQR01000030.15767.19370	Bacteria;Patescibacteria;Parcubacteria;Candidatus Sungbacteria;Candidatus Sungbacteria bacterium RIFCSPLOWO2_01_FULL_54_21	13213	20740	f	f	t	23842	29928	Scaffold	ASM182072v1
GCA_001820875	https://ftp.ncbi.nlm.nih.gov/genomes/all/GCA/001/820/875/GCA_001820875.1_ASM182087v1	GB_GCA_001820875.1	BakgA	0	78.58	0	104	k__Bacteria (UID203)	58	0	820901	89.0841887423507	18	418798	45.4533417265406	921489	GB_GCA_001820875.1	t	d__Bacteria;p__Patescibacteria;c__Paceibacteria;o__UBA9983_A;f__UBA11359_A;g__2-02-FULL-46-13;s__2-02-FULL-46-13 sp001820875	not type material	none	f	5	3	150895	211579	104826	2	3898	MHRF01000001.1	none	0	none	none	620	599	9e-169	84.516	LBZJ01000011.12279.18041	Bacteria;Patescibacteria;Parcubacteria;GW2011_GWC2_40_10;Parcubacteria group bacterium GW2011_GWF2_40_69	51187	70883	f	f	t	86677	105281	Scaffold	ASM182087v1
GCA_001821295	https://ftp.ncbi.nlm.nih.gov/genomes/all/GCA/001/821/295/GCA_001821295.1_ASM182129v1	GB_GCA_001821295.1	BwxtA	0	82.89	0	104	k__Bacteria (UID203)	58	0	834935	82.7977505025273	40	433722	43.0131690777084	1008403	GB_GCA_001821295.1	t	d__Bacteria;p__Patescibacteria;c__Paceibacteria;o__UBA9983_A;f__UBA11359_C;g__HO2-43-120;s__HO2-43-120 sp001821295	not type material	none	f	10	10	91340	91340	36919	2	5070	MHSK01000028.1-#2	none	0	none	none	554	667	0	88.628	LFCO01000003.56302.59215	Bacteria;Patescibacteria;Parcubacteria;GW2011_GWC2_40_10;Parcubacteria bacterium C7867-005	25208	26536	f	f	t	40905	40905	Scaffold	ASM182129v1
GCA_001821375	https://ftp.ncbi.nlm.nih.gov/genomes/all/GCA/001/821/375/GCA_001821375.1_ASM182137v1	GB_GCA_001821375.1	DovwA	41	79.6	0	104	k__Bacteria (UID203)	58	0	508123	84.8473868154365	87	215267	36.1354793007477	598867	GB_GCA_001821375.1	t	d__Bacteria;p__Patescibacteria;c__Paceibacteria;o__UBA6257;f__XYB1-36-10;g__XYB1-36-10;s__XYB1-36-10 sp001821375	not type material	none	f	15	9	29900	58555	44071	2	1734	MHLG01000006.1-#2	none	0	none	none	1734	3203	0	100	MHLF01000010.25848.29977	Bacteria;Patescibacteria;Parcubacteria;Candidatus Liptonbacteria;Candidatus Liptonbacteria bacterium RIFOXYC1_FULL_36_8	6847	19962	f	f	t	12952	25864	Scaffold	ASM182137v1
GCA_001821455	https://ftp.ncbi.nlm.nih.gov/genomes/all/GCA/001/821/455/GCA_001821455.1_ASM182145v1	GB_GCA_001821455.1	CtlsA	42	56.73	0.99	151	k__Bacteria (UID1452)	101	0	437114	88.4718997876823	82	194406	39.7516823398787	494071	GB_GCA_001821455.1	t	d__Bacteria;p__Patescibacteria;c__Paceibacteria;o__Paceibacterales;f__RBG-13-42-11;g__RBG-13-42-11;s__RBG-13-42-11 sp001821455	not type material	none	f	11	2	33883	175379	40261	2	2544	MHLY01000006.1	40261	1	110	MHLY01000006.1	2544	4698	0	100	MHLY01000006.9372.12297	Bacteria;Patescibacteria;Parcubacteria;Candidatus Nealsonbacteria;Candidatus Nealsonbacteria bacterium RBG_13_42_11	5964	30879	f	f	t	17211	99494	Scaffold	ASM182145v1
GCA_001821475	https://ftp.ncbi.nlm.nih.gov/genomes/all/GCA/001/821/475/GCA_001821475.1_ASM182147v1	GB_GCA_001821475.1	BvlyA	50	67.06	0	104	k__Bacteria (UID203)	58	0	530826	84.617113562783	47	238465	38.0204463633726	627327	GB_GCA_001821475.1	t	d__Bacteria;p__Patescibacteria;c__Paceibacteria;o__Paceibacterales;f__GWA2-38-27;g__GWA2-38-27;s__GWA2-38-27 sp001821475	not type material	none	f	14	11	41462	41462	none	0	none	none	none	0	none	none	none	none	none	none	none	none	13345	14589	f	f	t	15002	19943	Scaffold	ASM182147v1
GCA_001821615	https://ftp.ncbi.nlm.nih.gov/genomes/all/GCA/001/821/615/GCA_001821615.1_ASM182161v1	GB_GCA_001821615.1	BangA	9	66.32	0	104	k__Bacteria (UID203)	58	0	497801	88.5214038918754	35	227243	40.4344097195038	562351	GB_GCA_001821615.1	t	d__Bacteria;p__Patescibacteria;c__Paceibacteria;o__WO2-41-13;f__2-12-FULL-41-13;g__2-12-FULL-41-13;s__2-12-FULL-41-13 sp001821615	not type material	none	f	8	7	56538	65750	11215	1	3112	MHMS01000024.1	none	0	none	none	3112	5747	0	100	MHMS01000024.2529.5644	Bacteria;Patescibacteria;Parcubacteria;Candidatus Niyogibacteria;Candidatus Niyogibacteria bacterium RIFCSPLOWO2_12_FULL_41_13	16057	21628	f	f	t	25140	34889	Scaffold	ASM182161v1
GCA_001821765	https://ftp.ncbi.nlm.nih.gov/genomes/all/GCA/001/821/765/GCA_001821765.1_ASM182176v1	GB_GCA_001821765.1	BwxxA	9	67.62	0	151	k__Bacteria (UID1452)	101	0	785055	88.1562265939157	14	392909	44.1213990059718	890527	GB_GCA_001821765.1	t	d__Bacteria;p__Patescibacteria;c__Paceibacteria;o__Ryanbacterales;f__GWA2-47-10b;g__HO2-45-13;s__HO2-45-13 sp001821765	not type material	none	f	3	3	256686	256686	256686	2	3215	MHOA01000001.1-#2	256686	1	85	MHOA01000001.1	634	706	0	86.909	LBXV01000020.26570.30287	Bacteria;Patescibacteria;Parcubacteria;GWA2-40-143;Parcubacteria group bacterium GW2011_GWF2_40_10	63609	63609	f	f	t	86753	86753	Contig	ASM182176v1
GCA_001822075	https://ftp.ncbi.nlm.nih.gov/genomes/all/GCA/001/822/075/GCA_001822075.1_ASM182207v1	GB_GCA_001822075.1	DgkgA	0	79.44	0	104	k__Bacteria (UID203)	58	0	685490	89.913888652059	7	280822	36.834670146973	762385	GB_GCA_001822075.1	t	d__Bacteria;p__Patescibacteria;c__Paceibacteria;o__Paceibacterales;f__Staskawiczbacteraceae;g__UBA11703;s__UBA11703 sp001822075	not type material	none	f	3	3	183898	183898	183898	2	4008	MHPK01000006.1	183898	1	82	MHPK01000006.1	924	1038	0	87.446	MHOX01000029.1.2080	Bacteria;Patescibacteria;Parcubacteria;Candidatus Staskawiczbacteria;Candidatus Staskawiczbacteria bacterium RIFCSPLOWO2_01_FULL_33_9	108912	108912	f	f	t	139868	139868	Contig	ASM182207v1
GCA_001822815	https://ftp.ncbi.nlm.nih.gov/genomes/all/GCA/001/822/815/GCA_001822815.1_ASM182281v1	GB_GCA_001822815.1	BvnoA	9	65.57	0.1	160	k__Bacteria (UID1452)	109	100	720772	87.1248878864141	32	356722	43.1278388929391	827286	GB_GCA_001822815.1	t	d__Bacteria;p__Patescibacteria;c__Paceibacteria;o__Terrybacterales;f__GWB1-40-14;g__GWB1-40-14;s__GWB1-40-14 sp001822815	not type material	none	f	4	3	214528	214528	143484	1	3434	MHSR01000008.1	143484	1	103	MHSR01000008.1	3300	6095	0	100	MHSR01000008.127013.130316	Bacteria;Patescibacteria;Parcubacteria;Candidatus Terrybacteria;Candidatus Terrybacteria bacterium RIFCSPHIGHO2_01_FULL_43_35	25848	33091	f	f	t	50230	62913	Scaffold	ASM182281v1
GCA_001823095	https://ftp.ncbi.nlm.nih.gov/genomes/all/GCA/001/823/095/GCA_001823095.1_ASM182309v1	GB_GCA_001823095.1	DmgyA	0	59.7	0	151	k__Bacteria (UID1452)	101	0	579879	91.4906944014945	26	327648	51.7031449716747	633812	GB_GCA_001823095.1	t	d__Bacteria;p__Patescibacteria;c__Paceibacteria;o__UBA9983_A;f__UBA9988;g__UBA9988;s__UBA9988 sp001823095	not type material	none	f	6	6	66760	66760	46542	1	5628	MHTL01000017.1	46542	1	88	MHTL01000017.1	644	1190	0	100	LCRL01000001.4431.10056	Bacteria;Patescibacteria;Parcubacteria;Parcubacteria group bacterium GW2011_GWB1_53_43	24373	31690	f	f	t	46542	46542	Scaffold	ASM182309v1
[truncated: 2,360 more rows]
[truncated: 174 more columns]

## Sheet: Sup. Fig. 4Enterobacteriaceae
assembly_acc	ftp_path	GTDB accession	code	ambiguous_bases	checkm_completeness	checkm_contamination	checkm_marker_count	checkm_marker_lineage	checkm_marker_set_count	checkm_strain_heterogeneity	coding_bases	coding_density	contig_count	gc_count	gc_percentage	genome_size	gtdb_genome_representative	gtdb_representative	gtdb_taxonomy	gtdb_type_designation	gtdb_type_designation_sources	gtdb_type_species_of_genus	l50_contigs	l50_scaffolds	longest_contig	longest_scaffold	lsu_23s_contig_len	lsu_23s_count	lsu_23s_length	lsu_23s_query_id	lsu_5s_contig_len	lsu_5s_count	lsu_5s_length	lsu_5s_query_id	lsu_silva_23s_blast_align_len	lsu_silva_23s_blast_bitscore	lsu_silva_23s_blast_evalue	lsu_silva_23s_blast_perc_identity	lsu_silva_23s_blast_subject_id	lsu_silva_23s_taxonomy	mean_contig_length	mean_scaffold_length	mimag_high_quality	mimag_low_quality	mimag_medium_quality	n50_contigs	n50_scaffolds	ncbi_assembly_level	ncbi_assembly_name
[truncated: 766 more rows]
[truncated: 174 more columns]

[truncated: 1 more sheets: Sup. Fig4 lptM genes]
